# Supplementary material for: CSF proteomic profiles related to cognitive decline in MCI A+ depend on tau levels
Source: Brain. 2025 Jul 8;148(12):4389–99. doi: 10.1093/brain/awaf251 (PMC12677021; doi:10.1093/brain/awaf251)
Supplement: awaf251_Supplementary_Data [file awaf251_supplementary_data.zip]

Archive with 2 entries (2 files):
- brain-2024-03077-File008.pdf
- brain-2024-03077-File009.xlsx
