# Supplementary material for: CSF proteomic profiles related to cognitive decline in MCI A+ depend on tau levels
Source: Brain. 2025 Jul 8;148(12):4389–99. doi: 10.1093/brain/awaf251 (PMC12677021; doi:10.1093/brain/awaf251)
Supplement: awaf251_Supplementary_Data [file awaf251_supplementary_data.zip › brain-2024-03077-File009.xlsx]

## Sheet: ST1-Main results (ADC)
Supplementary table 1: Associations between baseline CSF protein levels and progression to AD-dementia (Cox regression analysis) and decline on MMSE over time (linear mixed model analysis) in ADC. When significant (p-value <0.05), HR and Beta estimates are shown in red when higher protein levels predict faster progression (i.e., HR>1, B protein*time <0) or are associated with worse cognition at b…
								Progression to dementia (cox regression analysis)								Decline on MMSE over time (linear mixed model analysis)
																Protein effect								Protein*time effect
		Number of observations						A+T+				A+T-				A+T+				A+T-				A+T+				A+T-
Protein	Protein_new	All	A+T+	A+T-	measured in ADNI	Cell-type specificity	BBB_Dayon	HR	95%CI	P-value	Adjusted p-value	HR	95%CI	P-value	Adjusted p-value	β	SE	P-value	Adjusted p-value	β	SE	P-value	Adjusted p-value	β	SE	P-value	Adjusted p-value	β	SE	P-value	Adjusted p-value
A1BG	A1BG	77	52	28	1	BD	1	1.11001	(0.8, 1.539)	0.531484	0.905916	1.30261	(0.596, 2.849)	0.507877	0.906399	-0.333	0.329	0.314	0.999434	0.201	0.528	0.705	0.998337	-0.001	0.075	0.984	0.992328	-0.296	0.112	0.009	0.0536736
A2M	A2M	77	52	28	1	microglia.macrophage	0	1.36114	(0.795, 2.33)	0.260985	0.883575	1.17311	(0.645, 2.135)	0.601337	0.91801	-0.058	0.588	0.922	0.999434	0.108	0.439	0.808	0.998337	0.179	0.15	0.237	0.46827	-0.24	0.076	0.002	0.0200174
A4GALT	A4GALT	77	52	28	1	NS	0	0.827025	(0.538, 1.271)	0.386082	0.883575	0.9655	(0.539, 1.729)	0.905982	0.986474	-0.485	0.471	0.306	0.999434	0.11	0.554	0.844	0.998337	-0.076	0.124	0.544	0.73664	-0.007	0.099	0.947	0.966738
A8MTW9	A8MTW9	44	24	20	0	NA	0	0.546516	(0.292, 1.022)	0.0585344	0.883522	1.13208	(0.516, 2.486)	0.75719	0.96169	0.291	0.581	0.62	0.999434	-0.011	0.505	0.982	0.998337	-0.011	0.113	0.921	0.964139	0.088	0.083	0.295	0.486454
AAMDC	AAMDC	50	31	19	1	NS	0	1.40163	(0.897, 2.19)	0.138025	0.883522	1.23951	(0.724, 2.122)	0.433667	0.888498	-0.541	0.402	0.185	0.999434	-0.099	0.305	0.749	0.998337	0.009	0.104	0.93	0.969592	-0.078	0.068	0.253	0.44663
AARS1	AARS1	69	48	23	1	NS	0	0.804682	(0.527, 1.228)	0.31403	0.883575	1.19972	(0.677, 2.125)	0.532474	0.906399	-0.012	0.432	0.977	0.999434	-0.669	0.452	0.148	0.998337	-0.136	0.114	0.235	0.465551	0.013	0.081	0.877	0.925231
ABCA2	ABCA2	77	52	28	0	NS	0	0.688673	(0.421, 1.127)	0.137945	0.883522	0.804766	(0.405, 1.598)	0.534849	0.906399	-0.364	0.506	0.474	0.999434	0.368	0.566	0.52	0.998337	0.017	0.129	0.892	0.94626	-0.015	0.095	0.872	0.922069
ABCC2	ABCC2	46	29	17	0	NS	0	1.02939	(0.668, 1.586)	0.895518	0.971541	0.307668	(0.03, 3.19)	0.32323	0.885334	-0.417	0.552	0.454	0.999434	0.949	0.741	0.212	0.998337	0.266	0.125	0.035	0.135868	-0.051	0.183	0.781	0.868113
ABHD14A	ABHD14A	77	52	28	1	astro	0	0.93456	(0.708, 1.234)	0.633051	0.940168	0.69272	(0.339, 1.417)	0.31483	0.885334	0.014	0.4	0.972	0.999434	0.6	0.572	0.3	0.998337	0.123	0.094	0.192	0.407734	0.102	0.105	0.335	0.52965
ABHD14B	ABHD14B	77	52	28	1	endoth	0	1.17583	(0.805, 1.717)	0.401685	0.883575	1.1322	(0.496, 2.584)	0.768062	0.963825	-0.021	0.459	0.963	0.999434	0.587	0.473	0.22	0.998337	0.13	0.1	0.193	0.409103	-0.692	0.13	0	0
ABI3BP	ABI3BP	77	52	28	0	neuron	0	1.22094	(0.779, 1.913)	0.383371	0.883575	1.75783	(0.694, 4.453)	0.234245	0.885334	0.097	0.472	0.838	0.999434	0.113	0.506	0.825	0.998337	-0.113	0.107	0.29	0.523592	-0.567	0.113	0	0
ACAN	ACAN	77	52	28	1	BD	0	0.788187	(0.489, 1.27)	0.328341	0.883575	1.44133	(0.772, 2.692)	0.251397	0.885334	0.476	0.465	0.309	0.999434	-0.068	0.458	0.883	0.998337	0.108	0.103	0.297	0.527949	-0.2	0.078	0.012	0.0639444
ACE	ACE	77	52	28	1	endoth	0	0.997114	(0.632, 1.574)	0.990098	0.997901	1.13566	(0.423, 3.046)	0.800495	0.969119	-0.047	0.444	0.916	0.999434	0.158	0.593	0.791	0.998337	-0.082	0.109	0.454	0.668228	0.201	0.146	0.173	0.354627
ACHE	ACHE	77	52	28	1	NS	0	1.12639	(0.783, 1.621)	0.521769	0.899367	0.768362	(0.433, 1.363)	0.367781	0.885334	0.027	0.413	0.947	0.999434	-0.319	0.399	0.428	0.998337	-0.098	0.107	0.363	0.589299	0.39	0.087	0	0
ACO1	ACO1	54	37	20	1	astro	0	0.845188	(0.503, 1.421)	0.525773	0.903331	1.01237	(0.177, 5.787)	0.988971	0.999335	0.195	0.472	0.681	0.999434	-0.203	0.818	0.805	0.998337	0.446	0.104	0	0	-0.264	0.237	0.269	0.461086
ACP2	ACP2	77	52	28	0	neuron	0	1.06472	(0.682, 1.661)	0.782319	0.953821	0.701845	(0.393, 1.254)	0.232084	0.885334	0.072	0.575	0.901	0.999434	0.071	0.507	0.89	0.998337	-0.318	0.12	0.009	0.0556935	0.279	0.098	0.005	0.037129
ACP6	ACP6	60	36	26	1	astro	0	0.876741	(0.5, 1.537)	0.646156	0.940168	0.791274	(0.529, 1.184)	0.255153	0.885334	0.648	0.583	0.272	0.999434	0.016	0.366	0.965	0.998337	0.122	0.128	0.342	0.56967	0.118	0.061	0.055	0.170404
ACTA1	ACTA1	77	52	28	0	NS	0	1.08238	(0.706, 1.66)	0.716634	0.948644	1.4846	(0.911, 2.42)	0.113107	0.885334	0.055	0.276	0.843	0.999434	0.122	0.412	0.769	0.998337	0.182	0.06	0.003	0.0264598	-0.411	0.088	0	0
ACTB	ACTB	77	52	28	0	microglia.macrophage	0	1.1442	(0.695, 1.884)	0.596574	0.924446	1.37892	(0.906, 2.099)	0.133976	0.885334	0.106	0.242	0.663	0.999434	0.033	0.344	0.924	0.998337	0.14	0.054	0.01	0.0587245	-0.317	0.072	0	0
ACTN1	ACTN1	42	28	16	1	neuron	0	0.61116	(0.265, 1.407)	0.247277	0.883575	1.86629e-09	(0, 11185629714.645)	0.362236	0.885334	0.154	0.494	0.757	0.999434	-0.12	0.564	0.833	0.998337	0.3	0.114	0.01	0.0587245	0.216	0.128	0.095	0.240319
ACTN4	ACTN4	63	40	26	1	endoth	0	0.685745	(0.378, 1.243)	0.214015	0.883575	1.41251	(0.886, 2.252)	0.146593	0.885334	-0.151	0.342	0.661	0.999434	-0.535	0.414	0.203	0.998337	0.229	0.085	0.008	0.0517303	-0.048	0.077	0.532	0.706265
ACTR3	ACTR3	60	36	25	0	microglia.macrophage	0	0.684957	(0.328, 1.429)	0.312975	0.883575	1.14715	(0.814, 1.617)	0.433025	0.888498	0.362	0.504	0.475	0.999434	-0.159	0.333	0.636	0.998337	0.432	0.127	0.001	0.0124432	-0.074	0.067	0.272	0.464154
ACVR1	ACVR1	36	27	10	0	endoth	0	1.5478	(0.745, 3.214)	0.241292	0.883575	0.226229	(0.016, 3.27)	0.275457	0.885334	-0.071	0.516	0.891	0.999434	0.318	0.728	0.669	0.998337	-0.35	0.124	0.006	0.0414775	-0.182	0.108	0.099	0.245315
ACVR1B	ACVR1B	77	52	28	1	neuron	0	0.7275	(0.466, 1.137)	0.162414	0.883575	1.00657	(0.553, 1.831)	0.982885	0.999335	0.234	0.428	0.587	0.999434	0.411	0.446	0.361	0.998337	0.299	0.1	0.003	0.0264598	0.033	0.102	0.744	0.843464
ACVR2A	ACVR2A	43	35	11	1	neuron	0	0.883108	(0.437, 1.787)	0.729515	0.951332	0.347772	(0.031, 3.847)	0.389095	0.885334	-0.379	0.567	0.506	0.999434	0.04	0.943	0.967	0.998337	-0.12	0.168	0.478	0.686007	0.19	0.156	0.23	0.420874
ACYP1	ACYP1	77	52	28	1	neuron	0	0.870943	(0.617, 1.229)	0.432057	0.883627	0.738679	(0.418, 1.304)	0.296489	0.885334	-0.093	0.357	0.795	0.999434	0.068	0.426	0.875	0.998337	0.032	0.099	0.746	0.866731	0.11	0.086	0.204	0.386191
ACYP2	ACYP2	77	52	28	1	NS	0	1.04275	(0.662, 1.642)	0.856531	0.967665	0.787655	(0.353, 1.758)	0.560187	0.909256	0.337	0.473	0.478	0.999434	0.396	0.487	0.42	0.998337	-0.063	0.125	0.614	0.780468	0.231	0.107	0.033	0.122526
ADA	ADA	45	29	18	0	astro	0	0.780655	(0.53, 1.15)	0.21054	0.883575	1.02941	(0.497, 2.133)	0.937857	0.991711	0.578	0.547	0.298	0.999434	-0.247	0.552	0.658	0.998337	-0.306	0.092	0.001	0.0124432	0.166	0.106	0.121	0.282211
ADA2	ADA2	77	52	28	1	microglia.macrophage	0	1.25871	(0.892, 1.776)	0.190006	0.883575	0.867125	(0.474, 1.585)	0.643094	0.9369	-0.001	0.288	0.996	0.999434	0.08	0.468	0.864	0.998337	-0.271	0.089	0.003	0.0264598	-0.004	0.101	0.965	0.980331
ADAM10	ADAM10	77	52	28	1	NS	0	1.0966	(0.761, 1.581)	0.621184	0.937683	0.750242	(0.399, 1.412)	0.373004	0.885334	-0.51	0.397	0.203	0.999434	0.368	0.446	0.415	0.998337	-0.206	0.096	0.033	0.130526	-0.094	0.086	0.277	0.468863
ADAM11	ADAM11	77	52	28	1	NS	0	0.796777	(0.556, 1.142)	0.216462	0.883575	0.83006	(0.509, 1.354)	0.455941	0.896296	0.495	0.414	0.236	0.999434	-0.013	0.416	0.974	0.998337	-0.089	0.096	0.358	0.583238	0.207	0.085	0.016	0.0765738
ADAM15	ADAM15	75	50	28	1	endoth	0	1.3341	(0.925, 1.924)	0.12304	0.883522	1.38342	(0.714, 2.68)	0.336021	0.885334	-0.425	0.398	0.289	0.999434	0.014	0.49	0.977	0.998337	-0.245	0.121	0.044	0.158263	-0.206	0.1	0.043	0.143458
ADAM17	ADAM17	77	52	28	1	microglia.macrophage	0	0.955787	(0.632, 1.446)	0.830617	0.962295	1.47992	(0.652, 3.361)	0.34889	0.885334	0.081	0.41	0.843	0.999434	-0.207	0.522	0.693	0.998337	-0.112	0.1	0.268	0.50076	-0.189	0.112	0.093	0.237346
ADAM22	ADAM22	77	52	28	1	neuron	0	0.746837	(0.514, 1.086)	0.126583	0.883522	0.685842	(0.403, 1.168)	0.164718	0.885334	0.481	0.421	0.257	0.999434	-0.229	0.397	0.567	0.998337	-0.099	0.102	0.332	0.5599	0.406	0.083	0	0
ADAM23	ADAM23	77	52	28	1	neuron	0	0.879265	(0.584, 1.325)	0.538247	0.906461	0.940846	(0.59, 1.501)	0.798068	0.969119	0.185	0.386	0.632	0.999434	0.553	0.38	0.153	0.998337	0.132	0.122	0.282	0.514801	-0.028	0.059	0.637	0.778743
ADAM28	ADAM28	77	52	28	1	microglia.macrophage	0	1.0924	(0.75, 1.592)	0.645616	0.940168	0.61111	(0.3, 1.245)	0.175114	0.885334	-0.535	0.445	0.233	0.999434	0.363	0.46	0.435	0.998337	0.021	0.102	0.838	0.919045	-0.071	0.105	0.498	0.679547
ADAM9	ADAM9	77	52	28	1	microglia.macrophage	0	1.15882	(0.859, 1.562)	0.333696	0.883575	0.527251	(0.247, 1.125)	0.0977488	0.885334	0.196	0.309	0.527	0.999434	0.444	0.428	0.305	0.998337	-0.232	0.065	0	0	0.038	0.09	0.676	0.801314
ADAMDEC1	ADAMDEC1	77	52	28	1	BD	0	0.902647	(0.592, 1.375)	0.633526	0.940168	1.38346	(0.737, 2.598)	0.31278	0.885334	0.061	0.484	0.901	0.999434	-0.061	0.428	0.888	0.998337	0.067	0.128	0.6	0.774625	-0.085	0.088	0.335	0.52965
ADAMTS1	ADAMTS1	77	52	28	0	oligo	0	1.25653	(0.833, 1.896)	0.276503	0.883575	0.726572	(0.36, 1.467)	0.372737	0.885334	-0.002	0.425	0.996	0.999434	0.204	0.39	0.603	0.998337	-0.252	0.094	0.008	0.0517303	0.074	0.093	0.427	0.616272
ADAMTS2	ADAMTS2	77	52	28	0	NS	0	0.802812	(0.578, 1.115)	0.189918	0.883575	1.02043	(0.602, 1.728)	0.940046	0.991742	0.203	0.383	0.598	0.999434	-0.2	0.393	0.613	0.998337	-0.031	0.088	0.721	0.852024	0.089	0.08	0.266	0.458676
ADAMTS4	ADAMTS4	77	52	28	1	microglia.macrophage	0	0.949129	(0.638, 1.413)	0.796913	0.954204	0.85809	(0.579, 1.272)	0.445838	0.896296	-0.556	0.428	0.198	0.999434	0.583	0.329	0.084	0.998337	0.048	0.105	0.646	0.801235	-0.046	0.065	0.483	0.664992
ADAMTS5	ADAMTS5	62	41	23	1	NS	0	1.02018	(0.65, 1.6)	0.930672	0.981203	1.15097	(0.534, 2.482)	0.719896	0.958562	0.018	0.551	0.974	0.999434	0.313	0.559	0.579	0.998337	-0.335	0.114	0.004	0.0314266	0.073	0.129	0.577	0.737919
ADAMTS8	ADAMTS8	77	52	28	0	endoth	0	1.08802	(0.762, 1.553)	0.641923	0.940168	0.834378	(0.394, 1.766)	0.636062	0.934597	-0.156	0.386	0.688	0.999434	0.326	0.526	0.54	0.998337	0.161	0.084	0.058	0.189923	0.119	0.101	0.244	0.437111
ADAMTSL1	ADAMTSL1	66	44	24	1	neuron	0	1.3099	(0.819, 2.095)	0.259906	0.883575	0.614836	(0.278, 1.359)	0.229299	0.885334	-0.249	0.571	0.665	0.999434	0.692	0.486	0.163	0.998337	-0.017	0.116	0.885	0.943181	0.107	0.092	0.245	0.438561
ADAMTSL2	ADAMTSL2	77	52	28	1	BD	0	0.901143	(0.586, 1.385)	0.635276	0.940168	0.593374	(0.226, 1.56)	0.289772	0.885334	0.651	0.425	0.13	0.999434	0.708	0.605	0.248	0.998337	-0.404	0.103	0	0	0.202	0.143	0.161	0.339397
ADAMTSL3	ADAMTSL3	77	52	28	0	neuron	0	1.14801	(0.793, 1.662)	0.464978	0.890229	0.87902	(0.481, 1.607)	0.675302	0.94806	-0.558	0.458	0.226	0.999434	0.208	0.481	0.668	0.998337	0.179	0.119	0.135	0.330606	-0.08	0.096	0.409	0.600458
ADAMTSL4	ADAMTSL4	77	52	28	0	microglia.macrophage	0	1.17022	(0.793, 1.727)	0.428399	0.883627	0.905303	(0.504, 1.627)	0.739408	0.96169	-0.448	0.398	0.263	0.999434	0.168	0.446	0.708	0.998337	0	0.096	0.997	0.998301	-0.203	0.092	0.028	0.109433
ADAMTSL5	ADAMTSL5	36	24	15	0	astro	0	1.6406	(0.77, 3.494)	0.199388	0.883575	0.375168	(0.1, 1.41)	0.146708	0.885334	-0.146	0.561	0.797	0.999434	-0.165	0.814	0.841	0.998337	0.471	0.134	0.001	0.0124432	0.25	0.177	0.163	0.341425
ADARB1	ADARB1	73	48	28	0	neuron	0	0.977321	(0.69, 1.385)	0.897341	0.971541	0.835227	(0.441, 1.582)	0.580583	0.913849	0.202	0.366	0.583	0.999434	-0.05	0.592	0.933	0.998337	-0.053	0.083	0.522	0.718257	0.125	0.092	0.178	0.358178
ADCYAP1	ADCYAP1	71	47	26	1	neuron	0	0.871553	(0.586, 1.296)	0.496973	0.89221	0.79154	(0.378, 1.658)	0.535605	0.906399	0.148	0.464	0.751	0.999434	0.536	0.54	0.326	0.998337	0.006	0.122	0.962	0.98118	0.123	0.102	0.229	0.419712
ADCYAP1R1	ADCYAP1R1	69	46	26	0	astro	0	0.860906	(0.597, 1.242)	0.422787	0.883627	2.42502	(0.633, 9.292)	0.196201	0.885334	0.178	0.474	0.708	0.999434	0.036	0.721	0.96	0.998337	-0.18	0.085	0.036	0.138582	0.357	0.171	0.04	0.13682
ADD1	ADD1	66	45	24	0	astro	0	0.909968	(0.675, 1.226)	0.535349	0.906461	1.06861	(0.292, 3.905)	0.920052	0.990066	0.395	0.33	0.236	0.999434	0.801	1.117	0.479	0.998337	-0.252	0.123	0.041	0.152475	-0.034	0.217	0.874	0.922489
ADGRB1	ADGRB1	77	52	28	1	astro	0	0.837142	(0.588, 1.192)	0.324454	0.883575	0.849316	(0.486, 1.484)	0.56642	0.90926	0.035	0.379	0.926	0.999434	0.31	0.431	0.476	0.998337	0.044	0.083	0.594	0.770794	0.2	0.086	0.023	0.0955704
ADGRB2	ADGRB2	77	52	28	1	NS	0	0.740954	(0.469, 1.17)	0.198414	0.883575	0.762319	(0.38, 1.531)	0.445492	0.896296	0.29	0.447	0.519	0.999434	0.512	0.489	0.301	0.998337	0.206	0.114	0.072	0.220992	0.146	0.107	0.177	0.358178
ADGRB3	ADGRB3	77	52	28	1	neuron	0	0.853268	(0.592, 1.23)	0.394869	0.883575	0.819979	(0.489, 1.376)	0.452315	0.896296	0.139	0.399	0.728	0.999434	0.112	0.41	0.785	0.998337	-0.314	0.1	0.002	0.0204622	0.23	0.079	0.004	0.0317517
ADGRE5	ADGRE5	53	37	19	1	endoth	0	0.618756	(0.403, 0.951)	0.0285811	0.883522	1.28705	(0.689, 2.403)	0.428359	0.888498	0.34	0.436	0.438	0.999434	-0.015	0.341	0.965	0.998337	0.259	0.104	0.014	0.0742581	-0.149	0.07	0.037	0.130635
ADGRF5	ADGRF5	60	40	21	1	endoth	0	1.0764	(0.763, 1.519)	0.674997	0.945848	1.36823	(0.494, 3.787)	0.546128	0.906399	0.107	0.463	0.817	0.999434	-0.107	0.582	0.855	0.998337	-0.224	0.143	0.12	0.304564	-0.203	0.138	0.145	0.320644
ADGRG1	ADGRG1	77	52	28	1	astro	0	1.06289	(0.728, 1.552)	0.751977	0.953747	0.808033	(0.378, 1.728)	0.582581	0.913849	-0.362	0.49	0.463	0.999434	0.258	0.706	0.716	0.998337	-0.015	0.118	0.899	0.950619	-0.085	0.119	0.473	0.659108
ADGRG6	ADGRG6	49	34	17	0	microglia.macrophage	0	1.15359	(0.776, 1.716)	0.480533	0.89221	0.113038	(0.014, 0.934)	0.042994	0.885334	-0.514	0.522	0.33	0.999434	0.728	0.71	0.314	0.998337	0.164	0.131	0.214	0.439454	0.294	0.166	0.081	0.219109
ADGRL1	ADGRL1	77	52	28	0	astro	0	0.707179	(0.454, 1.102)	0.12608	0.883522	0.774795	(0.442, 1.359)	0.373685	0.885334	-0.112	0.449	0.804	0.999434	0.207	0.449	0.647	0.998337	0.067	0.117	0.569	0.755821	0.171	0.089	0.056	0.173036
ADGRL2	ADGRL2	77	52	28	0	neuron	0	1.41693	(0.808, 2.485)	0.224068	0.883575	1.03452	(0.358, 2.99)	0.950023	0.99409	0.434	0.615	0.482	0.999434	0.562	0.923	0.546	0.998337	-0.316	0.164	0.056	0.186829	0.165	0.185	0.376	0.569442
ADGRL3	ADGRL3	77	52	28	1	NS	0	0.92673	(0.632, 1.359)	0.697006	0.94712	0.757074	(0.413, 1.387)	0.367798	0.885334	0.251	0.413	0.545	0.999434	0.308	0.432	0.48	0.998337	-0.438	0.104	0	0	0.177	0.1	0.078	0.213757
ADH1B	ADH1B	43	25	19	1	endoth	0	1.14668	(0.633, 2.077)	0.651598	0.943382	0.46595	(0.114, 1.908)	0.288332	0.885334	-0.671	0.958	0.489	0.999434	0.121	0.69	0.862	0.998337	0.301	0.167	0.075	0.22747	-0.17	0.132	0.201	0.384937
ADH5	ADH5	42	26	17	1	astro	0	0.898485	(0.507, 1.593)	0.71397	0.948644	1.34035	(0.645, 2.786)	0.432646	0.888498	-0.015	0.471	0.974	0.999434	0.181	0.532	0.736	0.998337	0.041	0.123	0.741	0.863687	-0.329	0.116	0.006	0.0416024
ADIPOQ	ADIPOQ	77	52	28	1	BD	0	1.16638	(0.8, 1.702)	0.424448	0.883627	0.613555	(0.281, 1.338)	0.219292	0.885334	-0.33	0.473	0.488	0.999434	0.234	0.528	0.66	0.998337	-0.1	0.114	0.385	0.60745	-0.113	0.103	0.279	0.470174
ADIRF	ADIRF	72	47	28	0	endoth	0	1.00581	(0.606, 1.67)	0.982147	0.995975	1.36304	(0.616, 3.015)	0.444534	0.896296	0.646	0.529	0.227	0.999434	0.248	0.645	0.702	0.998337	-0.083	0.115	0.473	0.681807	-0.291	0.096	0.003	0.0261591
ADM	ADM	77	52	28	1	endoth	0	1.04118	(0.56, 1.935)	0.898435	0.971541	0.786886	(0.376, 1.648)	0.525245	0.906399	-0.515	0.667	0.442	0.999434	0.652	0.602	0.286	0.998337	0.031	0.166	0.853	0.928858	-0.054	0.102	0.598	0.750598
ADPGK	ADPGK	52	38	18	1	microglia.macrophage	0	0.935016	(0.618, 1.415)	0.750636	0.953747	1.0712	(0.188, 6.119)	0.938336	0.991711	-0.143	0.499	0.775	0.999434	-0.321	0.761	0.677	0.998337	-0.051	0.1	0.61	0.777961	0.475	0.158	0.004	0.0317517
AEBP1	AEBP1	77	52	28	0	astro	0	1.19729	(0.758, 1.891)	0.440048	0.885495	0.920319	(0.578, 1.465)	0.726377	0.958991	0.002	0.402	0.996	0.999434	0.261	0.391	0.508	0.998337	-0.271	0.113	0.018	0.0870504	-0.097	0.079	0.224	0.413843
AFM	AFM	77	52	28	1	BD	1	1.08205	(0.786, 1.489)	0.628056	0.940168	1.01508	(0.54, 1.91)	0.962977	0.997613	-0.461	0.367	0.213	0.999434	-0.194	0.498	0.698	0.998337	0.113	0.089	0.209	0.435401	0.104	0.099	0.296	0.486709
AGA	AGA	77	52	28	1	NS	0	0.875373	(0.598, 1.282)	0.494498	0.89221	0.607896	(0.267, 1.383)	0.235469	0.885334	0.5	0.433	0.252	0.999434	0.428	0.461	0.358	0.998337	-0.207	0.09	0.022	0.0989141	0.261	0.091	0.005	0.037129
AGRN	AGRN	77	52	28	1	endoth	0	1.12492	(0.668, 1.894)	0.658006	0.945199	0.994405	(0.428, 2.311)	0.989596	0.999335	0.093	0.552	0.866	0.999434	0.488	0.677	0.475	0.998337	-0.18	0.123	0.146	0.346844	-0.039	0.146	0.791	0.87401
AGT	AGT	77	52	28	1	astro	0	0.923036	(0.626, 1.362)	0.686423	0.94712	1.01508	(0.457, 2.257)	0.970702	0.999335	0.49	0.451	0.28	0.999434	0.168	0.555	0.763	0.998337	-0.419	0.105	0	0	0.281	0.121	0.022	0.0934391
AHNAK	AHNAK	77	52	28	0	endoth	0	1.05213	(0.586, 1.889)	0.864909	0.967665	1.27264	(0.842, 1.923)	0.252453	0.885334	1.003	0.568	0.081	0.999434	-0.133	0.393	0.736	0.998337	-0.074	0.129	0.567	0.755344	-0.224	0.084	0.009	0.0536736
AHSG	AHSG	77	52	28	1	neuron	1	1.08405	(0.796, 1.477)	0.609164	0.928651	1.11265	(0.608, 2.038)	0.729532	0.959289	-0.485	0.332	0.148	0.999434	-0.307	0.47	0.517	0.998337	0.107	0.076	0.159	0.363113	-0.037	0.092	0.692	0.812678
AIF1	AIF1	74	49	28	1	microglia.macrophage	0	0.938021	(0.69, 1.275)	0.682727	0.945848	0.890908	(0.463, 1.714)	0.72923	0.959289	-0.092	0.423	0.829	0.999434	0.685	0.581	0.245	0.998337	0.265	0.088	0.003	0.0264598	-0.412	0.108	0	0
AJAP1	AJAP1	77	52	28	0	neuron	0	0.705889	(0.44, 1.132)	0.148497	0.883522	1.0247	(0.37, 2.835)	0.96251	0.997613	0.303	0.443	0.497	0.999434	0.443	0.66	0.506	0.998337	0.19	0.121	0.116	0.297695	0.129	0.158	0.416	0.607635
AK1	AK1	74	50	27	1	astro	0	1.12895	(0.734, 1.737)	0.581294	0.916756	1.26217	(0.819, 1.945)	0.291127	0.885334	-0.048	0.341	0.889	0.999434	-0.241	0.427	0.576	0.998337	0.123	0.086	0.153	0.356123	-0.08	0.079	0.313	0.505987
AKAP12	AKAP12	77	52	28	0	NS	0	0.704396	(0.446, 1.114)	0.133769	0.883522	1.30721	(0.746, 2.292)	0.34971	0.885334	0.473	0.481	0.328	0.999434	-0.567	0.509	0.273	0.998337	0.072	0.108	0.508	0.709597	0.12	0.089	0.18	0.361255
AKAP5	AKAP5	58	39	20	0	neuron	0	0.858378	(0.552, 1.334)	0.497342	0.89221	0.774726	(0.334, 1.798)	0.552318	0.906399	-0.74	0.465	0.118	0.999434	0.717	0.69	0.307	0.998337	0.236	0.088	0.008	0.0517303	0.077	0.123	0.532	0.706265
AKR1A1	AKR1A1	75	49	28	1	microglia.macrophage	0	0.752956	(0.552, 1.027)	0.0730042	0.883522	2.78234	(1.075, 7.201)	0.0349289	0.885334	-0.198	0.339	0.562	0.999434	-0.207	0.364	0.573	0.998337	0.229	0.069	0.001	0.0124432	-0.417	0.097	0	0
AKR1B1	AKR1B1	77	52	28	1	NS	0	1.6164	(0.992, 2.633)	0.0538062	0.883522	0.899912	(0.465, 1.741)	0.754132	0.96169	-1.134	0.542	0.04	0.999434	0.519	0.519	0.323	0.998337	0.099	0.114	0.387	0.609353	-0.143	0.1	0.158	0.336152
ALB.Isoform1	ALB	77	52	28	1	NS	0	1.26551	(0.856, 1.87)	0.237457	0.883575	0.9377	(0.498, 1.765)	0.841981	0.975696	-0.516	0.399	0.2	0.999434	0.041	0.526	0.939	0.998337	-0.001	0.094	0.993	0.996029	-0.098	0.105	0.352	0.545292
ALCAM	ALCAM	77	52	28	1	NS	0	0.989758	(0.645, 1.518)	0.962379	0.98827	0.812221	(0.465, 1.418)	0.464541	0.899824	0.393	0.442	0.377	0.999434	0.63	0.449	0.168	0.998337	-0.248	0.111	0.027	0.115314	0.007	0.096	0.943	0.964794
ALDH1A1	ALDH1A1	77	52	28	1	astro	0	1.01814	(0.644, 1.61)	0.938719	0.981203	1.60936	(0.932, 2.78)	0.0879057	0.885334	-0.125	0.462	0.788	0.999434	-0.651	0.421	0.129	0.998337	0.294	0.113	0.01	0.0587245	-0.099	0.085	0.251	0.444121
ALDOA	ALDOA	77	52	28	1	astro	0	1.05664	(0.747, 1.495)	0.755919	0.953809	5.10354	(0.851, 30.621)	0.0745914	0.885334	0.123	0.326	0.707	0.999434	-0.057	0.698	0.935	0.998337	0.081	0.077	0.297	0.527949	-0.249	0.16	0.123	0.285429
ALDOB	ALDOB	47	29	20	1	neuron	0	0.704719	(0.444, 1.118)	0.137484	0.883522	0.770073	(0.454, 1.307)	0.333165	0.885334	-0.588	0.598	0.331	0.999434	0.307	0.494	0.54	0.998337	0.476	0.109	0	0	0.1	0.099	0.316	0.509406
ALDOC	ALDOC	77	52	28	1	astro	0	1.0777	(0.667, 1.742)	0.759985	0.953821	1.14377	(0.464, 2.821)	0.770526	0.963825	-0.025	0.534	0.963	0.999434	0.087	0.562	0.877	0.998337	0.126	0.129	0.331	0.5599	0.194	0.137	0.159	0.337655
AMBP	AMBP	77	52	28	1	BD	1	1.22361	(0.863, 1.735)	0.257048	0.883575	0.993106	(0.534, 1.848)	0.982573	0.999335	-0.461	0.352	0.194	0.999434	-0.014	0.511	0.979	0.998337	0.084	0.088	0.341	0.569653	-0.063	0.093	0.5	0.680662
AMIGO2	AMIGO2	43	29	14	1	neuron	0	1.029	(0.626, 1.69)	0.910143	0.974487	7.70403e-61	(0, 8.78418776336636e+132)	0.541673	0.906399	0.546	0.672	0.421	0.999434	0.435	0.463	0.357	0.998337	0.014	0.198	0.945	0.975074	0.126	0.125	0.316	0.509406
AMPH	AMPH	66	46	23	1	neuron	0	0.926296	(0.608, 1.41)	0.721196	0.950734	0.91765	(0.445, 1.893)	0.816112	0.972743	0.642	0.559	0.255	0.999434	-0.164	0.59	0.783	0.998337	-0.389	0.105	0	0	0.204	0.097	0.039	0.1346
AMY1A	AMY1A	58	41	21	1	NS	0	0.871301	(0.55, 1.381)	0.557783	0.910666	0.603816	(0.206, 1.774)	0.358936	0.885334	-0.078	0.594	0.896	0.999434	-0.518	0.549	0.353	0.998337	0.009	0.124	0.944	0.974479	0.176	0.096	0.071	0.200297
AMY2B	AMY2B	77	52	28	1	NS	0	1.05791	(0.681, 1.644)	0.802242	0.954398	2.42104	(0.798, 7.347)	0.118492	0.885334	-0.101	0.669	0.881	0.999434	-1.123	0.901	0.22	0.998337	-0.326	0.139	0.02	0.0928226	-0.078	0.142	0.584	0.741516
ANG	ANG	77	52	28	1	microglia.macrophage	1	1.50927	(0.885, 2.573)	0.130372	0.883522	0.695539	(0.347, 1.393)	0.305744	0.885334	-0.304	0.475	0.524	0.999434	0.228	0.467	0.629	0.998337	-0.478	0.155	0.002	0.0204622	0.045	0.094	0.63	0.773885
ANGPTL1	ANGPTL1	77	52	28	1	astro	0	1.56334	(1.062, 2.301)	0.0235288	0.883522	0.953891	(0.513, 1.772)	0.881243	0.985809	0.065	0.411	0.875	0.999434	0.014	0.517	0.979	0.998337	-0.311	0.1	0.002	0.0204622	0.031	0.095	0.746	0.843464
ANGPTL2	ANGPTL2	77	52	28	0	oligo	0	1.03429	(0.618, 1.731)	0.897948	0.971541	1.16915	(0.477, 2.865)	0.732496	0.960793	-0.043	0.513	0.934	0.999434	0.322	0.636	0.615	0.998337	-0.097	0.121	0.422	0.64334	-0.057	0.094	0.545	0.715682
ANGPTL4	ANGPTL4	77	52	28	1	astro	0	0.735923	(0.407, 1.33)	0.30965	0.883575	0.955831	(0.673, 1.358)	0.801071	0.969119	0.117	0.624	0.852	0.999434	0.027	0.338	0.937	0.998337	-0.333	0.154	0.032	0.128334	0.089	0.059	0.136	0.306333
ANGPTL7	ANGPTL7	77	52	28	1	NS	0	0.859731	(0.555, 1.331)	0.497783	0.89221	1.08486	(0.523, 2.249)	0.826645	0.972835	0.03	0.379	0.937	0.999434	-0.088	0.571	0.879	0.998337	0.084	0.079	0.288	0.521208	-0.334	0.112	0.004	0.0317517
ANPEP	ANPEP	77	52	28	1	endoth	0	0.861254	(0.568, 1.307)	0.482783	0.89221	1.42566	(0.804, 2.527)	0.22476	0.885334	0.038	0.444	0.933	0.999434	-0.31	0.471	0.514	0.998337	0.103	0.098	0.296	0.527949	-0.212	0.098	0.032	0.120366
ANTXR1	ANTXR1	77	52	28	1	astro	0	1.27498	(0.831, 1.956)	0.265651	0.883575	0.601249	(0.265, 1.364)	0.223508	0.885334	-0.153	0.496	0.759	0.999434	0.535	0.591	0.37	0.998337	0.004	0.124	0.976	0.987149	-0.145	0.13	0.27	0.462455
ANXA1	ANXA1	76	50	28	1	endoth	0	1.42657	(0.729, 2.791)	0.299562	0.883575	1.34474	(0.815, 2.219)	0.246235	0.885334	0.513	0.574	0.375	0.999434	-0.232	0.398	0.561	0.998337	-0.379	0.121	0.002	0.0204622	-0.048	0.071	0.506	0.684781
ANXA2	ANXA2	77	52	28	1	endoth	0	1.35676	(0.861, 2.137)	0.18814	0.883575	1.38526	(0.811, 2.367)	0.233037	0.885334	0.053	0.491	0.914	0.999434	-0.111	0.452	0.808	0.998337	0.126	0.107	0.241	0.470952	-0.209	0.095	0.03	0.114718
ANXA5	ANXA5	77	52	28	1	microglia.macrophage	0	1.14366	(0.774, 1.69)	0.500659	0.893097	1.45124	(0.863, 2.439)	0.159858	0.885334	0.254	0.444	0.569	0.999434	0.333	0.365	0.366	0.998337	-0.016	0.089	0.855	0.929446	-0.486	0.077	0	0
ANXA6	ANXA6	72	49	26	0	NS	0	1.06241	(0.566, 1.994)	0.850497	0.966836	0.773	(0.271, 2.207)	0.630452	0.930396	0.041	0.645	0.95	0.999434	-0.221	0.703	0.755	0.998337	-0.42	0.136	0.002	0.0204622	0.011	0.157	0.945	0.965553
ANXA7	ANXA7	70	46	26	1	NS	0	1.15747	(0.746, 1.797)	0.514708	0.898652	1.85855	(0.925, 3.735)	0.081809	0.885334	-0.168	0.441	0.705	0.999434	-0.524	0.355	0.146	0.998337	0.034	0.11	0.756	0.868853	-0.069	0.078	0.379	0.572855
AOC3	AOC3	63	43	23	1	NS	0	1.2362	(0.763, 2.003)	0.389392	0.883575	0.408413	(0.167, 0.997)	0.0493377	0.885334	-0.275	0.476	0.565	0.999434	0.171	0.39	0.663	0.998337	0.234	0.104	0.027	0.115314	-0.086	0.106	0.422	0.612898
AP1B1	AP1B1	71	49	26	1	microglia.macrophage	0	1.03058	(0.665, 1.598)	0.892956	0.971541	0.691448	(0.412, 1.16)	0.162123	0.885334	-0.534	0.459	0.248	0.999434	0.399	0.456	0.388	0.998337	0.144	0.117	0.222	0.449467	-0.111	0.081	0.177	0.358178
AP2B1	AP2B1	77	52	28	1	neuron	0	0.879557	(0.535, 1.445)	0.612276	0.93095	1.29277	(0.557, 3.001)	0.550081	0.906399	-0.348	0.494	0.483	0.999434	-0.187	0.62	0.765	0.998337	0.304	0.127	0.017	0.0832638	0.185	0.129	0.154	0.331936
APCS	APCS	77	52	28	1	BD	1	1.08263	(0.768, 1.527)	0.650788	0.942803	1.43677	(0.703, 2.936)	0.320286	0.885334	-0.359	0.388	0.357	0.999434	-0.225	0.413	0.588	0.998337	0.151	0.09	0.094	0.262607	-0.03	0.096	0.758	0.852843
APLP1	APLP1	77	52	28	1	oligo	0	0.869687	(0.542, 1.396)	0.562923	0.912344	0.724199	(0.351, 1.494)	0.382555	0.885334	0.02	0.465	0.967	0.999434	0.776	0.501	0.128	0.998337	0.092	0.117	0.435	0.654918	0.113	0.113	0.32	0.513696
APLP2	APLP2	77	52	28	1	NS	0	0.74908	(0.49, 1.146)	0.183147	0.883575	0.75793	(0.423, 1.357)	0.350743	0.885334	0.327	0.449	0.468	0.999434	0.35	0.429	0.419	0.998337	-0.231	0.113	0.043	0.155883	0.222	0.083	0.009	0.0536736
APMAP	APMAP	77	52	28	1	NS	0	0.966878	(0.655, 1.427)	0.865324	0.967665	1.81653	(0.817, 4.037)	0.142885	0.885334	-0.683	0.489	0.167	0.999434	0.046	0.547	0.934	0.998337	0.167	0.111	0.135	0.330606	-0.316	0.094	0.001	0.0121799
APOA1	APOA1	77	52	28	1	NS	0	1.17932	(0.837, 1.662)	0.346378	0.883575	1.04652	(0.561, 1.952)	0.886343	0.985809	-0.454	0.38	0.236	0.999434	0.064	0.483	0.895	0.998337	0.105	0.085	0.219	0.446535	-0.097	0.097	0.317	0.510661
APOA2	APOA2	77	52	28	1	neuron	0	1.22762	(0.858, 1.756)	0.261523	0.883575	0.892631	(0.416, 1.914)	0.770372	0.963825	-0.532	0.405	0.193	0.999434	-0.108	0.561	0.848	0.998337	0.084	0.091	0.356	0.582021	-0.009	0.115	0.941	0.964033
APOA4	APOA4	77	52	28	1	BD	1	1.09205	(0.779, 1.531)	0.609553	0.928651	1.29988	(0.64, 2.642)	0.468525	0.900199	-0.38	0.4	0.345	0.999434	0.027	0.441	0.952	0.998337	0.212	0.081	0.01	0.0587245	-0.17	0.112	0.133	0.303435
APOB	APOB	77	52	28	1	BD	0	1.12492	(0.786, 1.609)	0.519312	0.899367	1.40129	(0.749, 2.62)	0.290782	0.885334	-0.122	0.441	0.782	0.999434	-0.064	0.43	0.882	0.998337	0.31	0.098	0.002	0.0204622	-0.169	0.085	0.048	0.154109
APOC1	APOC1	77	52	28	1	microglia.macrophage	0	1.19153	(0.784, 1.812)	0.412371	0.883575	1.1647	(0.689, 1.968)	0.568882	0.90926	-0.454	0.477	0.343	0.999434	-0.161	0.431	0.71	0.998337	0.101	0.11	0.357	0.582021	-0.076	0.079	0.339	0.534505
APOC2	APOC2	77	52	28	1	microglia.macrophage	0	1.06928	(0.699, 1.635)	0.757309	0.953809	1.23134	(0.716, 2.118)	0.451937	0.896296	-0.76	0.524	0.151	0.999434	-0.062	0.334	0.854	0.998337	0.264	0.119	0.028	0.117406	-0.139	0.083	0.096	0.241258
APOC3	APOC3	77	52	28	1	BD	0	1.06997	(0.735, 1.557)	0.723675	0.950734	1.25535	(0.711, 2.216)	0.432799	0.888498	-0.325	0.452	0.474	0.999434	-0.155	0.325	0.636	0.998337	0.151	0.105	0.153	0.356123	-0.124	0.084	0.142	0.31583
APOD	APOD	77	52	28	1	oligo	0	1.25237	(0.881, 1.78)	0.209877	0.883575	1.10652	(0.715, 1.713)	0.649653	0.94075	-0.071	0.37	0.849	0.999434	-0.363	0.373	0.336	0.998337	-0.126	0.095	0.188	0.402582	-0.045	0.063	0.479	0.662655
APOE	APOE	77	52	28	1	astro	0	0.983782	(0.69, 1.402)	0.927942	0.98109	1.306	(0.75, 2.275)	0.345738	0.885334	0.253	0.426	0.555	0.999434	-0.633	0.441	0.159	0.998337	-0.105	0.091	0.251	0.482306	0.28	0.088	0.002	0.0200174
APOF	APOF	77	52	28	1	NS	0	1.56112	(1.028, 2.372)	0.0368104	0.883522	1.33459	(0.687, 2.592)	0.394112	0.885334	-0.471	0.454	0.303	0.999434	0.147	0.524	0.78	0.998337	0.029	0.095	0.76	0.871275	-0.226	0.095	0.019	0.0849282
APOH	APOH	77	52	28	1	BD	1	0.989729	(0.685, 1.431)	0.956198	0.986628	1.38661	(0.693, 2.773)	0.355379	0.885334	-0.39	0.384	0.314	0.999434	-0.255	0.537	0.637	0.998337	0.009	0.094	0.926	0.968053	-0.13	0.093	0.162	0.34057
APOL1	APOL1	77	52	28	1	endoth	0	1.14575	(0.791, 1.659)	0.4716	0.890229	1.36893	(0.685, 2.736)	0.374064	0.885334	-0.642	0.42	0.131	0.999434	-0.181	0.389	0.645	0.998337	0.154	0.099	0.122	0.307606	-0.01	0.096	0.913	0.94715
APOL3	APOL3	42	26	18	1	endoth	0	1.33573	(0.578, 3.087)	0.498199	0.89221	0.677899	(0.321, 1.43)	0.307453	0.885334	-0.369	0.822	0.656	0.999434	1.109	0.628	0.088	0.998337	0.155	0.162	0.342	0.56967	-0.471	0.138	0.001	0.0121799
APOM	APOM	77	52	28	1	NS	0	1.1546	(0.772, 1.727)	0.484314	0.89221	1.18675	(0.678, 2.077)	0.548685	0.906399	-0.692	0.445	0.124	0.999434	0.095	0.469	0.841	0.998337	0.146	0.101	0.15	0.352347	-0.122	0.091	0.182	0.362426
APP	APP	77	52	28	1	neuron	0	0.85878	(0.577, 1.279)	0.453482	0.886571	0.6838	(0.354, 1.32)	0.2573	0.885334	0.066	0.414	0.875	0.999434	0.452	0.405	0.27	0.998337	-0.205	0.096	0.034	0.132658	0.293	0.093	0.002	0.0200174
AQP4	AQP4	77	52	28	1	astro	0	1.41813	(1.01, 1.992)	0.043939	0.883522	0.730623	(0.329, 1.623)	0.440773	0.896296	0.005	0.404	0.99	0.999434	1.226	0.607	0.051	0.998337	-0.418	0.088	0	0	-0.15	0.107	0.162	0.34057
ARF3	ARF3	77	52	28	1	NS	0	0.94351	(0.536, 1.662)	0.84045	0.964167	1.39586	(0.896, 2.174)	0.140132	0.885334	0.485	0.526	0.36	0.999434	-0.234	0.384	0.544	0.998337	0.138	0.136	0.311	0.539504	-0.218	0.082	0.009	0.0536736
ARG1	ARG1	67	46	23	0	microglia.macrophage	0	1.0396	(0.669, 1.617)	0.863095	0.967665	1.44567	(0.8, 2.611)	0.221851	0.885334	0.196	0.397	0.623	0.999434	-0.466	0.476	0.333	0.998337	0.112	0.096	0.244	0.472801	-0.052	0.109	0.634	0.776313
ARHGAP1	ARHGAP1	58	35	25	1	NS	0	1.09434	(0.618, 1.938)	0.757167	0.953809	1.13251	(0.569, 2.253)	0.722888	0.958966	-0.316	0.636	0.622	0.999434	0.267	0.445	0.552	0.998337	0.397	0.115	0.001	0.0124432	-0.096	0.084	0.254	0.447709
ARHGAP36	ARHGAP36	70	44	27	1	neuron	0	1.13316	(0.738, 1.74)	0.567606	0.913535	0.519495	(0.239, 1.129)	0.098135	0.885334	0.55	0.528	0.301	0.999434	0.462	0.587	0.435	0.998337	-0.01	0.119	0.934	0.970136	0.228	0.148	0.128	0.294951
ARHGDIA	ARHGDIA	77	52	28	1	NS	0	1.1362	(0.721, 1.79)	0.581691	0.916756	1.6163	(0.861, 3.035)	0.135332	0.885334	0.369	0.552	0.506	0.999434	0.032	0.443	0.942	0.998337	0.058	0.113	0.61	0.777961	-0.379	0.081	0	0
ARHGDIB	ARHGDIB	77	52	28	1	microglia.macrophage	0	1.66781	(0.965, 2.884)	0.0670867	0.883522	1.25973	(0.708, 2.24)	0.431879	0.888498	-0.383	0.56	0.496	0.999434	0.35	0.422	0.412	0.998337	-0.248	0.137	0.071	0.218505	-0.424	0.095	0	0
ARL8B	ARL8B	74	50	26	1	NS	0	1.25666	(0.901, 1.753)	0.178903	0.883575	1.19354	(0.727, 1.96)	0.484678	0.904446	0.205	0.413	0.621	0.999434	-0.215	0.371	0.564	0.998337	-0.07	0.11	0.522	0.718257	-0.095	0.063	0.136	0.306333
ARMH3	ARMH3	53	40	17	0	NS	0	1.20235	(0.584, 2.474)	0.616711	0.933379	0.988242	(0.714, 1.367)	0.943081	0.991959	0.305	0.598	0.612	0.999434	-0.121	0.238	0.616	0.998337	0.09	0.162	0.581	0.763828	-0.028	0.039	0.477	0.661877
ARMH4	ARMH4	77	52	28	0	astro	0	0.680693	(0.437, 1.061)	0.08923	0.883522	0.871533	(0.416, 1.827)	0.715842	0.956671	0.254	0.468	0.589	0.999434	-0.275	0.554	0.622	0.998337	0.185	0.107	0.085	0.244894	0.301	0.118	0.012	0.0639444
ARPC2	ARPC2	66	42	25	1	microglia.macrophage	0	1.37098	(0.976, 1.926)	0.0687189	0.883522	1.19416	(0.843, 1.692)	0.318441	0.885334	0.232	0.459	0.615	0.999434	0.078	0.322	0.809	0.998337	0.004	0.092	0.967	0.981929	-0.205	0.069	0.004	0.0317517
ARPC4	ARPC4	60	38	23	0	NS	0	1.23614	(0.676, 2.259)	0.490812	0.89221	1.52277	(0.749, 3.098)	0.245758	0.885334	0.925	0.562	0.105	0.999434	-0.221	0.463	0.636	0.998337	0.261	0.136	0.058	0.189923	-0.14	0.074	0.062	0.18345
ARPP21	ARPP21	50	31	19	1	neuron	0	1.13199	(0.731, 1.753)	0.578277	0.916756	1.27571	(0.452, 3.603)	0.645779	0.938494	0.058	0.518	0.911	0.999434	0.349	0.644	0.593	0.998337	0.162	0.152	0.288	0.521208	-0.147	0.108	0.177	0.358178
ARSA	ARSA	77	52	28	1	NS	0	0.941885	(0.65, 1.364)	0.75151	0.953747	1.42052	(0.538, 3.752)	0.478743	0.900725	-0.294	0.462	0.525	0.999434	-0.117	0.728	0.873	0.998337	0.207	0.109	0.059	0.192105	0.101	0.156	0.519	0.696234
ARSB	ARSB	54	40	16	1	NS	0	1.13695	(0.79, 1.636)	0.489199	0.89221	0.514683	(0.163, 1.628)	0.258171	0.885334	-0.527	0.372	0.163	0.999434	0.118	0.716	0.87	0.998337	0.009	0.077	0.912	0.958204	0.41	0.157	0.011	0.0605789
ARSG	ARSG	73	50	26	0	NS	0	1.31837	(0.938, 1.853)	0.111539	0.883522	1.08214	(0.505, 2.32)	0.839213	0.975696	-0.278	0.41	0.5	0.999434	-0.241	0.588	0.684	0.998337	0.093	0.094	0.32	0.549731	-0.113	0.112	0.311	0.50417
ART3	ART3	77	52	28	1	oligo	0	0.925747	(0.597, 1.436)	0.730482	0.951652	1.46981	(0.562, 3.842)	0.432114	0.888498	-0.168	0.432	0.698	0.999434	0.532	0.625	0.4	0.998337	0.081	0.109	0.462	0.674397	-0.073	0.123	0.553	0.722478
ASAH1	ASAH1	77	52	28	1	microglia.macrophage	0	0.943792	(0.649, 1.371)	0.761584	0.953821	0.474267	(0.258, 0.871)	0.0161822	0.885334	-0.187	0.455	0.683	0.999434	0.369	0.344	0.289	0.998337	-0.171	0.104	0.102	0.274625	0.214	0.07	0.003	0.0261591
ASPH	ASPH	77	52	28	1	astro	0	1.11412	(0.753, 1.649)	0.588817	0.922392	1.45223	(0.634, 3.325)	0.377443	0.885334	0.076	0.424	0.858	0.999434	-0.041	0.493	0.933	0.998337	-0.379	0.103	0	0	0.138	0.105	0.193	0.376195
ASPRV1	ASPRV1	60	42	21	0	NS	0	1.08883	(0.88, 1.348)	0.434319	0.883627	1.30848	(0.941, 1.82)	0.11024	0.885334	0.128	0.291	0.661	0.999434	-0.173	0.133	0.197	0.998337	0.076	0.066	0.25	0.481993	-0.062	0.032	0.057	0.17542
ASRGL1	ASRGL1	59	38	24	1	astro	0	1.14784	(0.58, 2.272)	0.692192	0.94712	0.556951	(0.26, 1.194)	0.132632	0.885334	-0.502	0.672	0.458	0.999434	0.732	0.511	0.161	0.998337	0.083	0.162	0.608	0.777564	0.026	0.099	0.794	0.875377
ASTN1	ASTN1	77	52	28	0	astro	0	0.736988	(0.444, 1.222)	0.236866	0.883575	1.45219	(0.781, 2.7)	0.238264	0.885334	-0.014	0.552	0.98	0.999434	0.175	0.469	0.711	0.998337	0.013	0.128	0.918	0.961873	-0.011	0.1	0.914	0.94776
ASTN2	ASTN2	69	46	25	0	astro	0	1.06889	(0.694, 1.647)	0.762589	0.953821	0.959296	(0.578, 1.593)	0.872412	0.985373	-0.026	0.53	0.962	0.999434	0.016	0.343	0.963	0.998337	-0.188	0.121	0.122	0.307606	0.067	0.068	0.33	0.525353
ATF6	ATF6	67	45	25	1	microglia.macrophage	0	1.01977	(0.738, 1.408)	0.905394	0.97288	0.773139	(0.376, 1.592)	0.4849	0.904446	0.357	0.381	0.352	0.999434	0.686	0.561	0.229	0.998337	-0.116	0.087	0.182	0.397046	0.127	0.11	0.25	0.444059
ATF6B	ATF6B	77	52	28	1	NS	0	0.896577	(0.629, 1.279)	0.546884	0.906461	1.12752	(0.469, 2.71)	0.788549	0.966882	-0.149	0.417	0.722	0.999434	0.026	0.603	0.967	0.998337	0.062	0.102	0.545	0.736694	-0.006	0.119	0.961	0.977562
ATOX1	ATOX1	74	50	27	1	NS	0	0.98059	(0.674, 1.427)	0.918429	0.977902	0.825352	(0.433, 1.571)	0.559059	0.909112	-0.683	0.416	0.105	0.999434	-0.067	0.51	0.895	0.998337	0.311	0.083	0	0	0.039	0.112	0.728	0.83459
ATP1A1	ATP1A1	77	52	28	0	neuron	0	0.70866	(0.372, 1.35)	0.294918	0.883575	0.902857	(0.528, 1.543)	0.708445	0.954969	-1.169	0.57	0.044	0.999434	0.247	0.476	0.607	0.998337	0.492	0.121	0	0	-0.064	0.085	0.455	0.64101
ATP1A2	ATP1A2	77	52	28	0	astro	0	0.618082	(0.403, 0.948)	0.0276175	0.883522	1.48417	(0.499, 4.414)	0.477681	0.900199	0.699	0.481	0.151	0.999434	-0.355	0.612	0.564	0.998337	0.153	0.1	0.126	0.314249	0.34	0.156	0.031	0.117565
ATP1A3	ATP1A3	77	52	28	0	neuron	0	0.984955	(0.563, 1.723)	0.957634	0.987667	0.825392	(0.278, 2.451)	0.729703	0.959289	0.665	0.627	0.292	0.999434	0.706	0.749	0.35	0.998337	-0.125	0.164	0.446	0.663238	-0.049	0.171	0.776	0.865062
ATP1B1	ATP1B1	77	52	28	1	neuron	0	0.750044	(0.469, 1.2)	0.230189	0.883575	1.15132	(0.515, 2.571)	0.731074	0.960161	0.206	0.485	0.672	0.999434	0.08	0.593	0.893	0.998337	0.038	0.113	0.741	0.863687	0.067	0.122	0.585	0.741967
ATP1B2	ATP1B2	77	52	28	1	astro	0	0.666447	(0.464, 0.958)	0.0285099	0.883522	1.099	(0.578, 2.091)	0.773665	0.963825	0.43	0.41	0.296	0.999434	-0.038	0.484	0.938	0.998337	-0.328	0.109	0.003	0.0264598	0.232	0.1	0.022	0.0934391
ATP1B3	ATP1B3	48	33	16	0	microglia.macrophage	0	1.28328	(0.648, 2.543)	0.474652	0.890229	0.132479	(0.001, 16.648)	0.412435	0.888498	-0.914	0.587	0.126	0.999434	0.009	0.988	0.993	0.998337	0.498	0.202	0.015	0.0765632	0.137	0.177	0.443	0.629498
ATP2B2	ATP2B2	68	42	28	0	neuron	0	0.888889	(0.497, 1.589)	0.690918	0.94712	1.32084	(0.631, 2.766)	0.460522	0.897257	-0.368	0.417	0.381	0.999434	-0.162	0.563	0.775	0.998337	0.336	0.11	0.003	0.0264598	0.129	0.089	0.15	0.326062
ATP6AP1	ATP6AP1	77	52	28	0	NS	0	1.00995	(0.688, 1.483)	0.959691	0.98827	0.887173	(0.436, 1.807)	0.741527	0.96169	-0.139	0.384	0.719	0.999434	-0.217	0.443	0.627	0.998337	-0.013	0.09	0.882	0.941727	0.363	0.11	0.001	0.0121799
ATP6AP2	ATP6AP2	77	52	28	0	neuron	0	1.15642	(0.751, 1.782)	0.509792	0.896066	1.02258	(0.557, 1.878)	0.942614	0.991959	-0.081	0.445	0.857	0.999434	-0.726	0.497	0.151	0.998337	-0.102	0.086	0.242	0.471705	0.439	0.115	0	0
ATP6V1E1	ATP6V1E1	68	45	25	0	neuron	0	0.790858	(0.51, 1.227)	0.294843	0.883575	1.58785	(0.978, 2.577)	0.0612275	0.885334	0.658	0.523	0.213	0.999434	-0.116	0.384	0.765	0.998337	-0.264	0.112	0.019	0.0899959	-0.214	0.079	0.008	0.0499079
ATRN	ATRN	77	52	28	1	NS	0	0.94828	(0.668, 1.346)	0.766245	0.953821	0.626234	(0.27, 1.454)	0.276079	0.885334	-0.158	0.387	0.684	0.999434	0.363	0.657	0.584	0.998337	-0.103	0.092	0.263	0.495034	0.166	0.138	0.231	0.421031
ATRNL1	ATRNL1	77	52	28	0	neuron	0	0.733319	(0.448, 1.2)	0.217008	0.883575	0.880718	(0.467, 1.662)	0.694978	0.950937	0.43	0.519	0.411	0.999434	-0.064	0.543	0.907	0.998337	-0.112	0.126	0.376	0.599413	0.22	0.084	0.01	0.0568395
AVP	AVP	77	52	28	0	BD	0	0.863439	(0.512, 1.455)	0.581223	0.916756	0.814694	(0.433, 1.533)	0.525183	0.906399	0.663	0.533	0.218	0.999434	1.011	0.543	0.07	0.998337	-0.235	0.13	0.073	0.222873	-0.135	0.099	0.178	0.358178
AXL	AXL	77	52	28	0	microglia.macrophage	0	0.894371	(0.589, 1.359)	0.601045	0.924446	0.855326	(0.443, 1.653)	0.642001	0.936535	0.264	0.49	0.592	0.999434	0.848	0.55	0.13	0.998337	-0.491	0.12	0	0	0.042	0.119	0.723	0.830927
AZGP1	AZGP1	77	52	28	1	oligo	1	1.17005	(0.748, 1.83)	0.491588	0.89221	0.967064	(0.517, 1.808)	0.916479	0.989126	-0.489	0.451	0.282	0.999434	0.132	0.508	0.796	0.998337	0.058	0.113	0.607	0.777564	-0.123	0.096	0.205	0.387129
B2M	B2M	77	52	28	1	microglia.macrophage	0	0.964282	(0.677, 1.374)	0.840416	0.964167	0.726274	(0.316, 1.669)	0.451145	0.896296	-0.058	0.446	0.898	0.999434	0.999	0.548	0.075	0.998337	-0.015	0.099	0.881	0.941096	-0.038	0.1	0.7	0.815073
B3GALNT1	B3GALNT1	77	52	28	0	neuron	0	1.15139	(0.768, 1.727)	0.495677	0.89221	0.529803	(0.254, 1.105)	0.0904415	0.885334	0.268	0.425	0.531	0.999434	0.564	0.482	0.248	0.998337	-0.114	0.096	0.235	0.465551	0.188	0.119	0.116	0.27416
B3GAT1	B3GAT1	55	34	24	1	NS	0	1.22694	(0.688, 2.187)	0.488158	0.89221	1.77984	(0.423, 7.487)	0.431555	0.888498	-1.208	0.724	0.102	0.999434	-0.268	0.82	0.746	0.998337	-0.085	0.148	0.566	0.755323	-0.074	0.174	0.672	0.799041
B3GAT3	B3GAT3	77	52	28	1	astro	0	0.908	(0.603, 1.367)	0.643824	0.940168	0.607281	(0.233, 1.584)	0.308033	0.885334	0.519	0.479	0.282	0.999434	-0.345	0.61	0.574	0.998337	-0.274	0.119	0.023	0.102015	0.4	0.108	0	0
B3GNT2	B3GNT2	77	52	28	1	NS	0	0.607938	(0.411, 0.899)	0.0125917	0.810945	1.26496	(0.572, 2.799)	0.561933	0.909256	0.344	0.463	0.459	0.999434	0.145	0.555	0.795	0.998337	-0.232	0.092	0.013	0.0712524	0.016	0.119	0.894	0.935449
B3GNT7	B3GNT7	77	52	28	0	oligo	0	1.07773	(0.66, 1.761)	0.765031	0.953821	0.674498	(0.194, 2.343)	0.535345	0.906399	-0.889	0.473	0.064	0.999434	0.056	0.736	0.939	0.998337	0.099	0.145	0.494	0.699378	0.085	0.175	0.629	0.773885
B3GNT8	B3GNT8	77	52	28	1	BD	0	1.24518	(0.833, 1.861)	0.285107	0.883575	0.9761	(0.559, 1.704)	0.932172	0.991711	-0.376	0.422	0.376	0.999434	-0.82	0.43	0.063	0.998337	-0.095	0.102	0.355	0.581644	0.087	0.08	0.281	0.472162
B3GNT9	B3GNT9	77	52	28	0	astro	0	1.28903	(0.843, 1.972)	0.241612	0.883575	0.939557	(0.537, 1.645)	0.827295	0.972835	0	0.402	1	1	0.471	0.548	0.395	0.998337	-0.451	0.099	0	0	-0.211	0.118	0.077	0.21279
B4GALNT1	B4GALNT1	77	52	28	1	neuron	0	1.02886	(0.8, 1.323)	0.824615	0.960795	1.00275	(0.593, 1.695)	0.991811	0.999335	0.081	0.275	0.77	0.999434	-0.536	0.46	0.25	0.998337	-0.257	0.081	0.002	0.0204622	0.579	0.094	0	0
B4GALNT4	B4GALNT4	77	52	28	0	astro	0	1.05973	(0.7, 1.603)	0.783609	0.953821	0.698478	(0.314, 1.551)	0.378152	0.885334	0.172	0.482	0.723	0.999434	0.448	0.55	0.419	0.998337	-0.113	0.105	0.283	0.516217	0.211	0.126	0.096	0.241258
B4GALT1	B4GALT1	77	52	28	1	microglia.macrophage	0	2.1675	(1.357, 3.463)	0.00121289	0.398868	0.670078	(0.227, 1.979)	0.468671	0.900199	-0.435	0.41	0.292	0.999434	0.129	0.662	0.846	0.998337	-0.106	0.096	0.273	0.505182	0.168	0.162	0.304	0.496318
B4GALT2	B4GALT2	61	41	23	1	astro	0	1.23691	(0.794, 1.928)	0.347674	0.883575	1.23533	(0.565, 2.703)	0.596857	0.917414	-0.525	0.491	0.29	0.999434	-0.398	0.356	0.271	0.998337	0.227	0.113	0.047	0.165688	0.068	0.08	0.395	0.588918
B4GALT3	B4GALT3	77	52	28	1	neuron	0	0.971388	(0.632, 1.493)	0.894762	0.971541	1.07195	(0.688, 1.669)	0.75852	0.96169	0.037	0.508	0.942	0.999434	-0.172	0.302	0.571	0.998337	0.104	0.104	0.317	0.547437	0.211	0.076	0.006	0.0416024
B4GALT4	B4GALT4	50	32	19	0	NS	0	1.03099	(0.527, 2.016)	0.928939	0.98109	0.548354	(0.228, 1.317)	0.178864	0.885334	-0.174	0.665	0.795	0.999434	-0.552	0.598	0.363	0.998337	-0.377	0.157	0.018	0.0870504	0.24	0.123	0.055	0.170404
B4GAT1	B4GAT1	77	52	28	0	neuron	0	0.7557	(0.46, 1.241)	0.268433	0.883575	0.706775	(0.43, 1.162)	0.171575	0.885334	0.22	0.463	0.636	0.999434	0.278	0.396	0.486	0.998337	-0.044	0.122	0.718	0.849787	0.225	0.079	0.005	0.037129
BACE1	BACE1	77	52	28	0	oligo	0	1.15732	(0.815, 1.643)	0.414068	0.883575	0.669913	(0.32, 1.404)	0.288808	0.885334	0.153	0.406	0.708	0.999434	0.757	0.548	0.174	0.998337	-0.324	0.124	0.009	0.0556935	0.103	0.106	0.332	0.526353
BAG6	BAG6	55	38	19	1	NS	0	0.700293	(0.438, 1.118)	0.135825	0.883522	1.11543	(0.425, 2.93)	0.824546	0.972835	0.323	0.428	0.454	0.999434	0.299	0.597	0.62	0.998337	0.034	0.122	0.78	0.883905	0.09	0.112	0.421	0.611832
BAMBI	BAMBI	77	52	28	1	oligo	0	1.15967	(0.688, 1.954)	0.577861	0.916756	1.31241	(0.589, 2.922)	0.505654	0.906399	0.236	0.508	0.643	0.999434	0.761	0.556	0.178	0.998337	-0.017	0.12	0.887	0.944001	-0.385	0.112	0.001	0.0121799
BASP1	BASP1	77	52	28	1	neuron	0	0.978546	(0.691, 1.386)	0.902712	0.972112	1.07589	(0.455, 2.546)	0.867799	0.984286	0.117	0.376	0.756	0.999434	0.364	0.599	0.546	0.998337	-0.07	0.09	0.437	0.656213	0.077	0.142	0.587	0.743275
BCAM	BCAM	77	52	28	1	endoth	0	0.8398	(0.511, 1.379)	0.490272	0.89221	1.35401	(0.59, 3.109)	0.474894	0.900199	0.172	0.503	0.734	0.999434	0.516	0.588	0.386	0.998337	0.072	0.121	0.553	0.744013	-0.351	0.105	0.001	0.0121799
BCAN	BCAN	77	52	28	1	astro	0	0.847136	(0.531, 1.353)	0.487067	0.89221	0.835063	(0.47, 1.485)	0.539189	0.906399	-0.004	0.491	0.994	0.999434	0.239	0.471	0.614	0.998337	-0.256	0.129	0.048	0.167672	0.205	0.09	0.025	0.101499
BCAS1	BCAS1	71	47	26	0	oligo	0	0.704105	(0.394, 1.257)	0.235454	0.883575	0.65076	(0.227, 1.862)	0.423226	0.888498	-0.163	0.526	0.758	0.999434	1.124	0.567	0.056	0.998337	0.086	0.118	0.464	0.675176	-0.175	0.107	0.106	0.257668
BCHE	BCHE	77	52	28	1	oligo	0	1.16981	(0.784, 1.744)	0.441712	0.885495	1.24703	(0.579, 2.688)	0.573121	0.909816	-0.106	0.436	0.808	0.999434	0.018	0.483	0.97	0.998337	-0.311	0.109	0.005	0.036195	-0.019	0.106	0.858	0.916102
BDNF	BDNF	77	52	28	1	neuron	0	0.672995	(0.434, 1.043)	0.0763715	0.883522	0.711103	(0.423, 1.196)	0.198784	0.885334	0.601	0.472	0.207	0.999434	0.42	0.364	0.254	0.998337	-0.069	0.105	0.511	0.711198	0.252	0.083	0.003	0.0261591
BGLAP	BGLAP	47	36	15	1	endoth	0	0.678143	(0.313, 1.47)	0.32506	0.883575	0.890642	(0.148, 5.365)	0.899408	0.985809	0.654	0.741	0.382	0.999434	-0.065	0.534	0.904	0.998337	0.252	0.164	0.126	0.314249	0.113	0.122	0.359	0.551681
BGN	BGN	77	52	28	1	endoth	0	0.913079	(0.572, 1.458)	0.703457	0.94712	1.10645	(0.666, 1.839)	0.696478	0.950937	-0.545	0.497	0.277	0.999434	0.238	0.386	0.542	0.998337	-0.049	0.102	0.636	0.797425	-0.086	0.068	0.21	0.393664
BID	BID	73	50	26	1	microglia.macrophage	0	0.869811	(0.565, 1.34)	0.526665	0.903331	0.92314	(0.65, 1.311)	0.654712	0.941681	-0.004	0.509	0.993	0.999434	-0.127	0.343	0.713	0.998337	0.301	0.129	0.02	0.0928226	0.122	0.062	0.052	0.163084
BIN1	BIN1	70	47	27	0	NS	0	0.849065	(0.502, 1.435)	0.541233	0.906461	0.897168	(0.581, 1.385)	0.624115	0.927706	-0.17	0.304	0.578	0.999434	0.321	0.351	0.365	0.998337	0.226	0.067	0.001	0.0124432	-0.071	0.069	0.307	0.49874
BLMH	BLMH	77	52	28	1	NS	0	1.1296	(0.673, 1.895)	0.644455	0.940168	1.26591	(0.841, 1.905)	0.258426	0.885334	-0.069	0.493	0.888	0.999434	-0.476	0.395	0.234	0.998337	0.211	0.128	0.101	0.27321	-0.075	0.07	0.291	0.481929
BMP1	BMP1	75	51	27	1	NS	0	0.798648	(0.514, 1.241)	0.31773	0.883575	1.53263	(0.64, 3.67)	0.337799	0.885334	0.253	0.461	0.585	0.999434	-0.158	0.441	0.722	0.998337	-0.08	0.12	0.504	0.707444	-0.05	0.084	0.551	0.720683
BMP2	BMP2	37	26	14	1	neuron	0	0.512962	(0.291, 0.903)	0.0207818	0.869814	0.452164	(0.178, 1.149)	0.0954237	0.885334	0.315	0.462	0.5	0.999434	0.439	0.351	0.222	0.998337	0.438	0.115	0	0	0.203	0.072	0.007	0.0453915
BMP5	BMP5	73	48	28	1	NS	0	0.843488	(0.568, 1.253)	0.399038	0.883575	0.585354	(0.292, 1.173)	0.131085	0.885334	-0.503	0.443	0.26	0.999434	0.053	0.538	0.921	0.998337	0.082	0.103	0.43	0.651224	0.202	0.107	0.061	0.181424
BMP6	BMP6	77	52	28	1	endoth	0	1.01149	(0.675, 1.515)	0.955777	0.986628	0.945235	(0.45, 1.985)	0.881728	0.985809	0.071	0.459	0.877	0.999434	0.203	0.576	0.726	0.998337	-0.228	0.094	0.017	0.0832638	0.076	0.117	0.519	0.696234
BMP7	BMP7	77	52	28	1	astro	0	0.871378	(0.614, 1.237)	0.44112	0.885495	0.913596	(0.447, 1.866)	0.804184	0.970332	0.037	0.419	0.929	0.999434	0.606	0.496	0.228	0.998337	0.072	0.099	0.469	0.677739	0.024	0.12	0.844	0.906198
BMPR2	BMPR2	76	51	28	1	NS	0	0.856577	(0.574, 1.279)	0.448688	0.88619	1.27794	(0.412, 3.959)	0.670782	0.94714	0.199	0.388	0.609	0.999434	0.649	0.651	0.325	0.998337	0.128	0.103	0.215	0.440721	-0.075	0.147	0.61	0.760683
BOC	BOC	52	31	21	1	astro	0	1.01483	(0.538, 1.914)	0.963723	0.98827	0.375959	(0.113, 1.252)	0.111061	0.885334	-0.672	0.574	0.247	0.999434	-0.082	0.785	0.918	0.998337	0.363	0.136	0.009	0.0556935	0.237	0.162	0.149	0.324809
BOLA2; BOLA2B	BOLA2	51	33	20	1	NS	0	2.54714	(1.194, 5.433)	0.015558	0.869814	1.58913	(0.707, 3.57)	0.262073	0.885334	-0.349	0.895	0.698	0.999434	-0.74	0.688	0.29	0.998337	-0.411	0.155	0.009	0.0556935	-0.105	0.133	0.433	0.621425
BPGM	BPGM	43	24	20	1	NS	0	0.80825	(0.309, 2.111)	0.663821	0.945199	2.11105	(0.693, 6.431)	0.188645	0.885334	-0.097	0.66	0.883	0.999434	-1.049	0.855	0.229	0.998337	-0.083	0.221	0.709	0.844782	0.02	0.178	0.911	0.946782
BPNT1	BPNT1	74	49	28	1	NS	0	1.28357	(0.873, 1.887)	0.204163	0.883575	1.48821	(0.797, 2.778)	0.21177	0.885334	-0.041	0.412	0.921	0.999434	-0.133	0.475	0.781	0.998337	-0.231	0.104	0.028	0.117406	-0.222	0.093	0.019	0.0849282
BPNT2	BPNT2	77	52	28	1	NS	0	0.716648	(0.417, 1.233)	0.228747	0.883575	1.10286	(0.591, 2.057)	0.758272	0.96169	0.113	0.544	0.836	0.999434	-0.047	0.492	0.924	0.998337	0.181	0.126	0.151	0.352895	0.266	0.095	0.006	0.0416024
BRINP1	BRINP1	70	45	27	0	astro	0	0.656002	(0.374, 1.151)	0.141477	0.883522	0.824156	(0.319, 2.126)	0.689225	0.950937	0.086	0.675	0.899	0.999434	0.022	0.786	0.978	0.998337	0.226	0.118	0.058	0.189923	0.134	0.138	0.334	0.529159
BSG	BSG	77	52	28	1	endoth	0	0.752843	(0.485, 1.168)	0.205585	0.883575	0.781277	(0.344, 1.776)	0.55583	0.907849	0.421	0.435	0.336	0.999434	0.649	0.595	0.281	0.998337	0.034	0.115	0.765	0.875263	0.129	0.137	0.349	0.543571
BST1	BST1	74	49	28	1	NS	0	1.11297	(0.686, 1.805)	0.664447	0.945199	1.62068	(0.686, 3.829)	0.270996	0.885334	0.089	0.561	0.875	0.999434	-0.488	0.439	0.271	0.998337	0.133	0.144	0.357	0.582021	-0.125	0.11	0.259	0.450656
BST2	BST2	49	35	16	1	endoth	0	1.47322	(0.978, 2.219)	0.0636409	0.883522	1.01647	(0.3, 3.446)	0.979078	0.999335	-0.363	0.493	0.465	0.999434	0.234	0.654	0.723	0.998337	-0.026	0.09	0.77	0.8788	-0.194	0.2	0.335	0.52965
BTD	BTD	77	52	28	1	NS	0	0.914397	(0.658, 1.27)	0.593354	0.922518	0.707161	(0.391, 1.277)	0.250737	0.885334	-0.013	0.435	0.976	0.999434	0.499	0.459	0.282	0.998337	-0.102	0.093	0.273	0.505182	0.139	0.107	0.198	0.381739
BTF3	BTF3	57	39	22	0	NS	0	1.04478	(0.753, 1.449)	0.792901	0.954134	1.07321	(0.295, 3.902)	0.91456	0.989126	-0.224	0.473	0.638	0.999434	-0.617	1.001	0.541	0.998337	0.157	0.082	0.057	0.188526	-0.089	0.241	0.714	0.824287
BTN2A1	BTN2A1	77	52	28	1	NS	0	0.708827	(0.503, 0.999)	0.0492897	0.883522	0.942922	(0.366, 2.431)	0.903196	0.98589	0.45	0.384	0.245	0.999434	0.043	0.535	0.937	0.998337	-0.015	0.089	0.865	0.933535	0.242	0.126	0.057	0.17542
C11orf87	C11orf87	75	50	28	1	neuron	0	0.695933	(0.411, 1.179)	0.177433	0.883575	0.717112	(0.291, 1.765)	0.469303	0.900199	0.563	0.544	0.304	0.999434	0.638	0.647	0.329	0.998337	0.043	0.127	0.737	0.86208	0.152	0.142	0.288	0.479375
C11orf96	C11orf96	44	30	16	0	endoth	0	0.8328	(0.548, 1.265)	0.390582	0.883575	1.16664	(0.346, 3.936)	0.803824	0.970332	0.613	0.49	0.218	0.999434	-0.175	0.75	0.818	0.998337	-0.02	0.099	0.838	0.919045	-0.388	0.166	0.023	0.0955704
C16orf89	C16orf89	77	52	28	0	astro	0	1.10814	(0.715, 1.717)	0.645888	0.940168	0.889246	(0.612, 1.293)	0.538529	0.906399	-0.175	0.383	0.649	0.999434	0.1	0.29	0.732	0.998337	-0.165	0.093	0.078	0.23319	0.135	0.058	0.022	0.0934391
C1GALT1	C1GALT1	52	39	16	0	NS	0	0.793948	(0.443, 1.424)	0.438802	0.885495	0.91975	(0.351, 2.411)	0.864912	0.983344	0.268	0.575	0.644	0.999434	-0.91	0.809	0.271	0.998337	0.246	0.165	0.139	0.334705	0.577	0.208	0.007	0.0453915
C1GALT1C1	C1GALT1C1	68	49	22	1	NS	0	0.823298	(0.537, 1.263)	0.373272	0.883575	0.820386	(0.322, 2.087)	0.677771	0.949464	0.232	0.442	0.602	0.999434	0.427	0.871	0.628	0.998337	-0.172	0.124	0.167	0.373963	-0.058	0.187	0.757	0.852134
C1orf21	C1orf21	55	38	19	0	astro	0	1.49736	(0.913, 2.456)	0.109892	0.883522	1.23826	(0.251, 6.097)	0.792734	0.966882	0.65	0.674	0.34	0.999434	0.83	0.983	0.406	0.998337	-0.404	0.154	0.01	0.0587245	-0.05	0.19	0.792	0.87401
C1QA	C1QA	77	52	28	0	microglia.macrophage	0	1.21854	(0.769, 1.93)	0.399701	0.883575	1.20552	(0.646, 2.248)	0.556704	0.907849	0.231	0.465	0.621	0.999434	0.073	0.453	0.873	0.998337	-0.272	0.117	0.021	0.096684	-0.096	0.083	0.248	0.440846
C1QB	C1QB	77	52	28	0	microglia.macrophage	0	1.4309	(0.866, 2.363)	0.161548	0.883575	2.34216	(1.092, 5.024)	0.0288323	0.885334	0.152	0.509	0.766	0.999434	-0.056	0.511	0.913	0.998337	-0.129	0.127	0.313	0.541749	-0.235	0.099	0.019	0.0849282
C1QC	C1QC	77	52	28	1	microglia.macrophage	0	1.23356	(0.776, 1.96)	0.374487	0.883575	1.44873	(0.728, 2.882)	0.290833	0.885334	0.007	0.47	0.989	0.999434	0.197	0.465	0.674	0.998337	0.111	0.12	0.353	0.580433	-0.14	0.081	0.084	0.225371
C1QL1	C1QL1	77	52	28	1	BD	0	1.1806	(0.817, 1.705)	0.376168	0.883575	0.65661	(0.352, 1.226)	0.186944	0.885334	-0.293	0.443	0.51	0.999434	0.693	0.583	0.242	0.998337	-0.304	0.109	0.006	0.0414775	0.059	0.105	0.575	0.736589
C1QL2	C1QL2	58	39	21	1	astro	0	0.939543	(0.688, 1.284)	0.695239	0.94712	0.617326	(0.208, 1.836)	0.38577	0.885334	-0.225	0.412	0.588	0.999434	0.221	0.773	0.777	0.998337	0.031	0.072	0.667	0.816208	0.241	0.138	0.084	0.225371
C1QL3	C1QL3	77	52	28	1	neuron	0	1.02037	(0.662, 1.572)	0.92714	0.98109	0.684982	(0.282, 1.664)	0.403464	0.888498	-0.293	0.457	0.523	0.999434	0.461	0.639	0.475	0.998337	-0.07	0.111	0.525	0.719803	0.14	0.123	0.261	0.452426
C1QTNF1	C1QTNF1	77	52	28	1	endoth	0	1.06496	(0.753, 1.506)	0.721808	0.950734	0.545706	(0.296, 1.007)	0.0526879	0.885334	-0.133	0.464	0.775	0.999434	0.424	0.454	0.355	0.998337	0.047	0.098	0.63	0.792059	0.19	0.09	0.038	0.133551
C1QTNF3	C1QTNF3	77	52	28	1	astro	0	0.896005	(0.618, 1.299)	0.562035	0.912344	1.04102	(0.52, 2.084)	0.909613	0.987274	-0.239	0.433	0.583	0.999434	-0.475	0.576	0.413	0.998337	0.129	0.093	0.168	0.375837	0.208	0.125	0.098	0.243888
C1QTNF4	C1QTNF4	77	52	28	1	BD	0	0.872938	(0.621, 1.227)	0.433877	0.883627	1.26514	(0.632, 2.531)	0.506333	0.906399	-0.159	0.443	0.721	0.999434	-0.349	0.511	0.498	0.998337	0.041	0.095	0.663	0.813553	-0.019	0.093	0.843	0.905969
C1QTNF5	C1QTNF5	77	52	28	1	endoth	0	0.808466	(0.528, 1.238)	0.327925	0.883575	0.546977	(0.297, 1.007)	0.0527021	0.885334	-0.138	0.48	0.774	0.999434	0.533	0.443	0.235	0.998337	-0.078	0.091	0.388	0.610093	0.135	0.096	0.16	0.338529
C1QTNF7	C1QTNF7	49	29	21	0	neuron	0	1.10193	(0.631, 1.924)	0.732961	0.952526	0.902904	(0.423, 1.929)	0.792073	0.966882	-0.049	0.634	0.939	0.999434	-0.337	0.686	0.627	0.998337	-0.172	0.152	0.262	0.494364	0.03	0.119	0.801	0.878886
C1R	C1R	77	52	28	1	astro	0	1.39471	(0.926, 2.101)	0.11154	0.883522	1.8873	(0.893, 3.987)	0.0960263	0.885334	0.316	0.461	0.495	0.999434	-0.063	0.489	0.899	0.998337	-0.062	0.111	0.576	0.761166	-0.275	0.073	0	0
C1RL	C1RL	77	52	28	1	microglia.macrophage	1	1.20227	(0.868, 1.665)	0.267618	0.883575	1.16897	(0.498, 2.745)	0.719998	0.958562	-0.335	0.37	0.368	0.999434	0.353	0.575	0.542	0.998337	0.068	0.085	0.421	0.64334	-0.195	0.115	0.092	0.236366
C1S	C1S	77	52	28	1	astro	0	1.26942	(0.812, 1.984)	0.295205	0.883575	1.10475	(0.487, 2.505)	0.811532	0.971597	0.25	0.444	0.576	0.999434	0.693	0.548	0.213	0.998337	-0.055	0.105	0.6	0.774625	-0.293	0.103	0.005	0.037129
C2	C2	77	52	28	1	microglia.macrophage	1	1.32221	(0.911, 1.919)	0.141827	0.883522	1.27812	(0.671, 2.436)	0.45584	0.896296	-0.557	0.404	0.172	0.999434	0.064	0.475	0.894	0.998337	0.064	0.09	0.483	0.690171	-0.205	0.091	0.027	0.106428
C3	C3	77	52	28	1	microglia.macrophage	1	1.14318	(0.862, 1.515)	0.3522	0.883575	0.996737	(0.509, 1.951)	0.992388	0.999335	-0.469	0.36	0.197	0.999434	0.046	0.495	0.926	0.998337	0.147	0.077	0.058	0.189923	-0.05	0.102	0.625	0.771448
C4A	C4A	77	52	28	0	astro	0	1.38712	(0.997, 1.93)	0.052303	0.883522	0.967924	(0.474, 1.975)	0.928584	0.991711	-0.079	0.267	0.769	0.999434	0.147	0.52	0.779	0.998337	-0.252	0.073	0.001	0.0124432	-0.139	0.122	0.257	0.449897
C4B; C4B_2	C4B	77	52	28	0	NS	0	1.01876	(0.758, 1.369)	0.901846	0.972112	1.1254	(0.564, 2.245)	0.737376	0.96169	-0.186	0.344	0.59	0.999434	0.196	0.479	0.685	0.998337	0.089	0.087	0.308	0.537133	-0.167	0.075	0.029	0.112577
C4BPA	C4BPA	77	52	28	1	BD	0	1.08628	(0.772, 1.528)	0.63469	0.940168	1.43208	(0.825, 2.486)	0.202036	0.885334	-0.377	0.396	0.345	0.999434	-0.006	0.41	0.989	0.998337	0.313	0.083	0	0	-0.194	0.083	0.021	0.0910395
C4BPB	C4BPB	75	50	28	1	microglia.macrophage	0	1.21577	(0.81, 1.826)	0.346149	0.883575	1.5848	(0.877, 2.862)	0.126868	0.885334	-0.054	0.441	0.902	0.999434	-0.136	0.483	0.779	0.998337	0.22	0.098	0.026	0.112293	-0.202	0.09	0.027	0.106428
C4orf48	C4orf48	77	52	28	0	NS	0	0.911586	(0.628, 1.324)	0.626889	0.940168	0.926526	(0.437, 1.964)	0.842218	0.975696	-0.081	0.398	0.84	0.999434	0.666	0.565	0.244	0.998337	0.203	0.107	0.061	0.197499	0.062	0.121	0.608	0.758599
C5	C5	77	52	28	1	astro	1	1.1916	(0.862, 1.647)	0.288871	0.883575	1.17851	(0.642, 2.164)	0.596341	0.917234	-0.564	0.356	0.117	0.999434	0.047	0.424	0.913	0.998337	0.028	0.077	0.715	0.848855	-0.134	0.089	0.137	0.308283
C6	C6	77	52	28	1	BD	1	1.29216	(0.909, 1.837)	0.153553	0.883522	1.09317	(0.51, 2.343)	0.818863	0.972743	-0.644	0.395	0.107	0.999434	0.33	0.548	0.55	0.998337	0.058	0.088	0.514	0.713218	-0.215	0.12	0.075	0.208514
C7	C7	77	52	28	1	neuron	1	1.39221	(0.911, 2.127)	0.126119	0.883522	1.05463	(0.392, 2.837)	0.916107	0.989126	-0.508	0.493	0.306	0.999434	-0.102	0.693	0.884	0.998337	-0.039	0.098	0.693	0.836872	-0.148	0.131	0.262	0.453818
C8A	C8A	77	52	28	0	BD	1	1.28308	(0.91, 1.81)	0.155642	0.883522	1.22222	(0.575, 2.598)	0.601957	0.91801	-0.764	0.388	0.053	0.999434	0.032	0.483	0.948	0.998337	0.041	0.089	0.644	0.800912	-0.144	0.105	0.173	0.354627
C8B	C8B	77	52	28	0	BD	1	1.26719	(0.915, 1.755)	0.153984	0.883522	1.11512	(0.503, 2.47)	0.788311	0.966882	-0.788	0.368	0.036	0.999434	0.073	0.513	0.888	0.998337	0.055	0.084	0.511	0.711198	-0.104	0.112	0.354	0.546185
C8G	C8G	77	52	28	1	BD	1	1.21011	(0.891, 1.643)	0.221578	0.883575	1.04044	(0.458, 2.365)	0.924594	0.990228	-0.697	0.365	0.06	0.999434	0.178	0.508	0.727	0.998337	0.078	0.082	0.343	0.570098	-0.107	0.112	0.339	0.534505
C9	C9	77	52	28	1	BD	1	1.31504	(0.943, 1.835)	0.107032	0.883522	1.28946	(0.574, 2.897)	0.538197	0.906399	-0.671	0.369	0.073	0.999434	0.187	0.57	0.745	0.998337	0.011	0.083	0.892	0.94626	-0.258	0.104	0.015	0.07394
C9orf64	C9orf64	59	36	25	0	astro	0	0.672794	(0.371, 1.22)	0.191724	0.883575	0.337082	(0.047, 2.431)	0.280714	0.885334	0.175	0.573	0.761	0.999434	0.613	0.871	0.486	0.998337	0.29	0.126	0.023	0.102015	0.246	0.154	0.114	0.271384
CA1	CA1	76	51	28	1	NS	0	1.00069	(0.659, 1.52)	0.997427	0.999078	1.54115	(0.809, 2.935)	0.188249	0.885334	-0.028	0.442	0.949	0.999434	-0.424	0.53	0.428	0.998337	0.082	0.116	0.479	0.687014	-0.04	0.102	0.7	0.815073
CA10	CA10	77	52	28	1	oligo	0	0.79954	(0.563, 1.135)	0.210685	0.883575	0.74054	(0.503, 1.09)	0.128052	0.885334	0.002	0.406	0.996	0.999434	0.048	0.341	0.888	0.998337	-0.059	0.098	0.547	0.738964	0.176	0.062	0.006	0.0416024
CA11	CA11	77	52	28	1	endoth	0	0.823803	(0.55, 1.233)	0.346564	0.883575	0.74923	(0.433, 1.297)	0.302697	0.885334	0.116	0.442	0.793	0.999434	-0.107	0.397	0.789	0.998337	-0.32	0.112	0.005	0.036195	0.348	0.078	0	0
CA14	CA14	77	52	28	0	oligo	0	0.897624	(0.629, 1.282)	0.552194	0.909915	0.978023	(0.385, 2.485)	0.962753	0.997613	-0.069	0.385	0.858	0.999434	0.546	0.763	0.478	0.998337	0.12	0.1	0.233	0.463183	-0.189	0.153	0.218	0.404055
CA2	CA2	77	52	28	1	oligo	0	1.10859	(0.678, 1.814)	0.681454	0.945848	1.30741	(0.838, 2.04)	0.237517	0.885334	-0.089	0.512	0.863	0.999434	-0.278	0.392	0.482	0.998337	0.029	0.15	0.848	0.925603	-0.033	0.077	0.663	0.794082
CA4	CA4	77	52	28	1	endoth	0	0.569258	(0.38, 0.852)	0.00620968	0.810945	0.762045	(0.398, 1.46)	0.412778	0.888498	0.332	0.436	0.449	0.999434	-0.308	0.563	0.588	0.998337	0.021	0.106	0.842	0.922114	0.363	0.102	0.001	0.0121799
CAB39	CAB39	37	26	12	1	NS	0	1.26024	(0.738, 2.152)	0.397034	0.883575	2.33939e+84	(0, Inf)	0.879022	0.985809	-0.497	0.591	0.406	0.999434	-0.246	0.722	0.738	0.998337	0.121	0.178	0.5	0.704838	-0.157	0.152	0.307	0.49874
CACHD1	CACHD1	77	52	28	0	astro	0	0.806877	(0.514, 1.266)	0.350587	0.883575	0.589707	(0.299, 1.162)	0.126809	0.885334	0.358	0.432	0.41	0.999434	0.521	0.425	0.227	0.998337	-0.521	0.109	0	0	0.245	0.09	0.007	0.0453915
CACNA1E	CACNA1E	48	35	14	0	neuron	0	0.908027	(0.545, 1.513)	0.711123	0.948644	0.416163	(0.088, 1.965)	0.268344	0.885334	0.41	0.556	0.465	0.999434	0.85	0.671	0.218	0.998337	-0.023	0.121	0.846	0.924735	0.241	0.114	0.039	0.1346
CACNA2D1	CACNA2D1	77	52	28	0	neuron	0	0.795907	(0.505, 1.254)	0.324875	0.883575	0.775115	(0.383, 1.57)	0.47935	0.90113	0.254	0.417	0.544	0.999434	0.491	0.546	0.373	0.998337	0.126	0.106	0.237	0.46827	0.213	0.12	0.079	0.214962
CACNA2D2	CACNA2D2	77	52	28	0	neuron	0	0.96495	(0.677, 1.376)	0.843743	0.964398	0.991895	(0.57, 1.726)	0.977031	0.999335	0.194	0.425	0.65	0.999434	-0.326	0.468	0.489	0.998337	-0.097	0.101	0.34	0.569222	0.286	0.1	0.005	0.037129
CACNA2D3	CACNA2D3	77	52	28	1	neuron	0	0.809417	(0.498, 1.317)	0.394236	0.883575	0.643432	(0.306, 1.353)	0.245044	0.885334	0.327	0.436	0.456	0.999434	0.801	0.551	0.152	0.998337	0.059	0.107	0.584	0.76428	0.189	0.107	0.081	0.219109
CACNB1	CACNB1	39	26	15	0	astro	0	0.761165	(0.429, 1.35)	0.3503	0.883575	0.153595	(0.01, 2.342)	0.177717	0.885334	0.886	0.667	0.193	0.999434	-0.349	0.763	0.651	0.998337	-0.075	0.179	0.678	0.823618	0.841	0.257	0.002	0.0200174
CACYBP	CACYBP	43	27	17	1	neuron	0	2.68012	(1.164, 6.171)	0.0205057	0.869814	1.07262	(0.354, 3.25)	0.901348	0.98589	-0.276	0.622	0.66	0.999434	-0.583	0.919	0.532	0.998337	-0.343	0.186	0.069	0.214356	0.285	0.169	0.098	0.243888
CADM1	CADM1	77	52	28	1	astro	0	0.828737	(0.537, 1.279)	0.395767	0.883575	1.32069	(0.54, 3.232)	0.542417	0.906399	0.347	0.464	0.457	0.999434	-0.353	0.559	0.531	0.998337	0.003	0.109	0.982	0.99191	0.362	0.141	0.011	0.0605789
CADM2	CADM2	77	52	28	1	NS	0	0.757765	(0.467, 1.228)	0.260335	0.883575	0.725432	(0.35, 1.502)	0.387314	0.885334	0.298	0.465	0.523	0.999434	0.557	0.532	0.301	0.998337	0.024	0.118	0.837	0.919045	0.191	0.115	0.099	0.245315
CADM3	CADM3	77	52	28	1	neuron	0	0.827702	(0.539, 1.271)	0.387476	0.883575	1.13872	(0.504, 2.571)	0.754495	0.96169	0.256	0.483	0.598	0.999434	-0.458	0.505	0.369	0.998337	0.075	0.112	0.505	0.707553	0.354	0.125	0.005	0.037129
CADM4	CADM4	77	52	28	0	oligo	0	1.03719	(0.655, 1.643)	0.876322	0.970522	1.22871	(0.387, 3.897)	0.72654	0.958991	0.573	0.48	0.236	0.999434	0.262	0.7	0.709	0.998337	-0.291	0.121	0.017	0.0832638	0.141	0.161	0.383	0.578135
CALB1	CALB1	77	52	28	1	neuron	0	1.00627	(0.687, 1.473)	0.974369	0.991336	1.17772	(0.544, 2.552)	0.678399	0.949464	0.325	0.452	0.475	0.999434	-0.371	0.467	0.431	0.998337	-0.164	0.114	0.15	0.352347	0.15	0.102	0.142	0.31583
CALB2	CALB2	77	52	28	1	neuron	0	0.8282	(0.559, 1.228)	0.348243	0.883575	2.05566	(0.591, 7.148)	0.257104	0.885334	-0.154	0.455	0.736	0.999434	-0.427	0.638	0.507	0.998337	0.115	0.106	0.278	0.509925	-0.187	0.128	0.147	0.32228
CALCA	CALCA	77	52	28	0	astro	0	1.17579	(0.855, 1.617)	0.3194	0.883575	0.618579	(0.274, 1.398)	0.248344	0.885334	0.133	0.441	0.764	0.999434	1.008	0.619	0.111	0.998337	-0.184	0.095	0.054	0.18227	-0.365	0.135	0.008	0.0499079
CALD1	CALD1	58	38	22	0	endoth	0	0.971855	(0.499, 1.892)	0.933079	0.981203	1.05276	(0.395, 2.806)	0.918128	0.990066	0.439	0.854	0.609	0.999434	0.462	0.402	0.261	0.998337	0.315	0.152	0.041	0.152475	-0.065	0.069	0.353	0.546185
CALM3	CALM3	77	52	28	0	neuron	0	0.877668	(0.633, 1.216)	0.433015	0.883627	1.11628	(0.671, 1.857)	0.671972	0.94714	0.183	0.389	0.638	0.999434	-0.002	0.367	0.996	0.999434	-0.173	0.086	0.046	0.162911	-0.036	0.072	0.616	0.76485
CALML5	CALML5	59	42	20	0	BD	0	1.55024	(0.998, 2.408)	0.0510275	0.883522	4.38588	(0.622, 30.908)	0.137825	0.885334	-0.191	0.517	0.713	0.999434	-0.297	0.28	0.293	0.998337	-0.084	0.096	0.384	0.607121	-0.234	0.079	0.004	0.0317517
CALR	CALR	77	52	28	1	NS	0	0.868906	(0.555, 1.361)	0.539255	0.906461	0.642058	(0.241, 1.712)	0.375792	0.885334	0.452	0.471	0.34	0.999434	0.402	0.606	0.51	0.998337	-0.03	0.115	0.794	0.890735	0.326	0.152	0.034	0.123646
CALU	CALU	77	52	28	0	NS	0	0.680941	(0.41, 1.13)	0.137059	0.883522	1.13392	(0.632, 2.035)	0.673533	0.947225	0.975	0.567	0.09	0.999434	0.212	0.372	0.572	0.998337	-0.509	0.138	0	0	-0.022	0.071	0.762	0.85567
CALY	CALY	77	52	28	1	neuron	0	0.918618	(0.6, 1.405)	0.695552	0.94712	0.589477	(0.265, 1.312)	0.19541	0.885334	-0.006	0.467	0.99	0.999434	0.853	0.606	0.165	0.998337	0.114	0.104	0.277	0.508496	0.263	0.129	0.044	0.145112
CAMK2A	CAMK2A	77	52	28	1	neuron	0	1.05802	(0.672, 1.666)	0.80777	0.955543	0.942972	(0.433, 2.052)	0.882316	0.985809	-0.224	0.441	0.613	0.999434	0.679	0.587	0.254	0.998337	-0.128	0.115	0.265	0.496767	0.125	0.132	0.345	0.539898
CAMK2B	CAMK2B	77	52	28	1	neuron	0	0.674815	(0.396, 1.15)	0.147824	0.883522	0.621741	(0.279, 1.387)	0.245722	0.885334	0.037	0.61	0.951	0.999434	-0.075	0.582	0.898	0.998337	0.137	0.144	0.341	0.569653	0.262	0.107	0.016	0.0765738
CAMK2D	CAMK2D	75	51	27	1	neuron	0	1.15766	(0.861, 1.557)	0.332426	0.883575	0.646462	(0.241, 1.736)	0.386802	0.885334	0.121	0.378	0.75	0.999434	-0.221	0.77	0.775	0.998337	-0.163	0.076	0.033	0.130526	0.688	0.155	0	0
CAMK2G	CAMK2G	77	52	28	0	astro	0	0.973896	(0.606, 1.565)	0.912912	0.974732	0.646903	(0.332, 1.261)	0.200808	0.885334	-0.793	0.444	0.078	0.999434	0.353	0.473	0.459	0.998337	0.025	0.138	0.859	0.929446	0.312	0.087	0.001	0.0121799
CAND1	CAND1	77	52	28	1	neuron	0	1.22647	(0.825, 1.822)	0.312202	0.883575	1.6933	(0.651, 4.407)	0.280471	0.885334	-0.177	0.492	0.72	0.999434	-1.28	0.571	0.03	0.998337	-0.081	0.119	0.498	0.70331	-0.045	0.122	0.713	0.824287
CANT1	CANT1	77	52	28	1	NS	0	0.795329	(0.568, 1.114)	0.18312	0.883575	0.792545	(0.467, 1.346)	0.389364	0.885334	0.135	0.379	0.724	0.999434	0.514	0.406	0.211	0.998337	0.044	0.092	0.638	0.798193	0.079	0.089	0.374	0.567159
CANX	CANX	77	52	28	1	NS	0	0.756028	(0.495, 1.155)	0.195403	0.883575	0.961496	(0.381, 2.426)	0.933726	0.991711	0.625	0.445	0.164	0.999434	0.462	0.665	0.491	0.998337	-0.007	0.107	0.95	0.977167	0.04	0.144	0.783	0.868658
CAP1	CAP1	47	29	19	0	microglia.macrophage	0	1.18795	(0.763, 1.849)	0.445586	0.885495	1.16067	(0.551, 2.444)	0.694995	0.950937	-0.157	0.554	0.778	0.999434	-0.619	0.597	0.306	0.998337	-0.038	0.121	0.752	0.868137	-0.096	0.13	0.46	0.646077
CAP2	CAP2	76	52	27	0	neuron	0	0.865749	(0.643, 1.165)	0.340954	0.883575	0.694507	(0.307, 1.574)	0.382328	0.885334	0.154	0.347	0.659	0.999434	0.166	0.449	0.714	0.998337	-0.146	0.091	0.11	0.286772	0.009	0.106	0.935	0.960451
CAPG	CAPG	77	52	28	1	microglia.macrophage	0	1.03268	(0.658, 1.621)	0.888814	0.971541	1.12783	(0.65, 1.957)	0.668658	0.946783	-0.135	0.585	0.818	0.999434	0.057	0.403	0.887	0.998337	0.176	0.123	0.153	0.356123	-0.315	0.087	0	0
CAPN1	CAPN1	50	28	22	0	astro	0	1.61796	(0.844, 3.102)	0.147457	0.883522	0.780207	(0.358, 1.7)	0.532146	0.906399	-0.263	0.487	0.592	0.999434	-0.24	0.572	0.678	0.998337	-0.205	0.102	0.047	0.165688	0.143	0.089	0.111	0.265892
CAPNS1	CAPNS1	50	39	12	1	endoth	0	1.09522	(0.652, 1.84)	0.73124	0.952101	2.00116	(0.064, 62.435)	0.692687	0.950937	0.304	0.515	0.557	0.999434	0.785	0.629	0.224	0.998337	0.157	0.154	0.309	0.537655	-0.273	0.128	0.038	0.133551
CAPS	CAPS	59	38	23	1	NS	0	2.48391	(1.157, 5.332)	0.0195655	0.869814	0.695578	(0.357, 1.355)	0.285973	0.885334	-0.11	0.526	0.835	0.999434	0.581	0.523	0.274	0.998337	0.078	0.138	0.575	0.761156	0.007	0.088	0.934	0.96028
CAPZA2	CAPZA2	60	38	23	0	NS	0	1.78361	(1.137, 2.797)	0.0117148	0.810945	1.00857	(0.571, 1.783)	0.976589	0.999335	-0.18	0.482	0.711	0.999434	0.007	0.381	0.986	0.998337	-0.372	0.105	0.001	0.0124432	-0.161	0.084	0.06	0.180078
CAPZB	CAPZB	48	32	17	1	microglia.macrophage	0	0.869437	(0.592, 1.277)	0.476068	0.890258	1.18941	(0.62, 2.282)	0.601854	0.91801	-0.015	0.333	0.964	0.999434	-0.408	0.524	0.444	0.998337	0.378	0.095	0	0	0.064	0.075	0.399	0.592962
CARTPT	CARTPT	77	52	28	1	neuron	0	0.901761	(0.638, 1.275)	0.558728	0.910666	0.886097	(0.509, 1.542)	0.668846	0.946783	-0.371	0.404	0.362	0.999434	0.587	0.472	0.221	0.998337	-0.099	0.083	0.232	0.461993	-0.186	0.09	0.041	0.139001
CASP14	CASP14	77	52	28	0	BD	0	1.38354	(0.901, 2.124)	0.137519	0.883522	1.85085	(0.89, 3.848)	0.099229	0.885334	-0.226	0.439	0.608	0.999434	-0.627	0.461	0.18	0.998337	0.132	0.112	0.238	0.46827	-0.155	0.091	0.092	0.236366
CAST	CAST	71	45	28	1	NS	0	0.787993	(0.445, 1.395)	0.413736	0.883575	1.52559	(0.828, 2.812)	0.175714	0.885334	0.295	0.497	0.555	0.999434	-0.886	0.553	0.117	0.998337	0.3	0.119	0.012	0.0673756	0.007	0.091	0.936	0.961049
CAT	CAT	72	48	27	0	astro	0	1.39332	(0.939, 2.067)	0.0991843	0.883522	1.15888	(0.745, 1.803)	0.513285	0.906399	0.035	0.479	0.942	0.999434	-0.528	0.448	0.245	0.998337	-0.144	0.138	0.297	0.527949	0.045	0.082	0.583	0.741473
CBLN1	CBLN1	77	52	28	1	neuron	0	0.798716	(0.523, 1.22)	0.298421	0.883575	0.961008	(0.492, 1.876)	0.907237	0.986474	0.09	0.435	0.837	0.999434	-0.057	0.459	0.902	0.998337	-0.13	0.105	0.216	0.441984	0.321	0.102	0.002	0.0200174
CBLN2	CBLN2	52	30	24	1	neuron	0	1.08435	(0.68, 1.729)	0.733843	0.952526	0.600087	(0.275, 1.311)	0.200057	0.885334	-0.53	0.572	0.36	0.999434	0.736	0.539	0.179	0.998337	0.329	0.149	0.03	0.122664	0.239	0.107	0.027	0.106428
CBLN3	CBLN3	77	52	28	0	astro	0	0.846254	(0.579, 1.238)	0.389551	0.883575	0.979002	(0.579, 1.657)	0.936968	0.991711	-0.035	0.426	0.934	0.999434	-0.425	0.439	0.338	0.998337	-0.11	0.097	0.257	0.489342	0.305	0.086	0.001	0.0121799
CBLN4	CBLN4	77	52	28	1	neuron	0	0.675068	(0.418, 1.09)	0.108	0.883522	0.726597	(0.375, 1.408)	0.344118	0.885334	0.127	0.45	0.778	0.999434	0.626	0.528	0.242	0.998337	0.353	0.11	0.002	0.0204622	0.136	0.108	0.21	0.393664
CBR1	CBR1	77	52	28	1	oligo	0	1.2711	(0.921, 1.755)	0.144696	0.883522	1.23275	(0.629, 2.417)	0.542405	0.906399	-0.294	0.393	0.456	0.999434	-0.091	0.413	0.826	0.998337	0.121	0.064	0.057	0.188526	-0.14	0.099	0.159	0.337655
CC2D2B	CC2D2B	73	49	27	0	NS	0	1.22507	(0.828, 1.812)	0.309543	0.883575	1.10038	(0.614, 1.971)	0.747652	0.96169	-0.558	0.443	0.212	0.999434	-0.233	0.508	0.649	0.998337	0.128	0.102	0.211	0.436016	0.001	0.091	0.992	0.994159
CCDC102B	CCDC102B	50	29	22	0	NS	0	1.03226	(0.59, 1.807)	0.911484	0.974487	1.11437	(0.508, 2.444)	0.786919	0.966882	0.496	0.563	0.382	0.999434	-0.14	0.711	0.845	0.998337	-0.125	0.144	0.385	0.60745	-0.031	0.126	0.804	0.88008
CCDC126	CCDC126	65	44	22	1	neuron	0	0.953066	(0.66, 1.376)	0.797541	0.954204	0.984323	(0.425, 2.282)	0.97062	0.999335	-0.561	0.386	0.151	0.999434	0.361	0.742	0.63	0.998337	0.281	0.068	0	0	-0.228	0.131	0.086	0.227816
CCDC173	CCDC173	77	52	28	0	NS	0	1.13072	(0.84, 1.523)	0.418534	0.883575	1.59846	(0.696, 3.673)	0.269238	0.885334	-0.359	0.37	0.336	0.999434	-0.002	0.416	0.997	0.999434	0.195	0.067	0.004	0.0314266	-0.242	0.118	0.042	0.140325
CCDC80	CCDC80	71	46	28	1	astro	0	1.30309	(0.829, 2.048)	0.25114	0.883575	0.57053	(0.262, 1.244)	0.158223	0.885334	-0.314	0.522	0.55	0.999434	0.053	0.473	0.912	0.998337	0.011	0.104	0.913	0.958379	0.158	0.096	0.103	0.25224
CCER2	CCER2	77	52	28	0	NA	0	0.603265	(0.331, 1.099)	0.0985349	0.883522	1.06056	(0.534, 2.107)	0.866649	0.984284	0.553	0.609	0.367	0.999434	0.632	0.538	0.247	0.998337	-0.078	0.141	0.584	0.76428	-0.049	0.109	0.652	0.788704
CCK	CCK	77	52	28	1	neuron	0	0.762747	(0.455, 1.279)	0.304195	0.883575	0.568248	(0.313, 1.031)	0.0627446	0.885334	0.351	0.519	0.501	0.999434	0.413	0.407	0.314	0.998337	-0.066	0.111	0.55	0.741711	0.259	0.085	0.003	0.0261591
CCL14	CCL14	77	52	28	1	endoth	0	1.1159	(0.766, 1.625)	0.567241	0.913535	0.759998	(0.364, 1.586)	0.464577	0.899824	-0.278	0.425	0.515	0.999434	0.045	0.558	0.936	0.998337	0.044	0.116	0.707	0.843272	-0.245	0.112	0.031	0.117565
CCL18	CCL18	44	29	17	1	BD	0	1.01183	(0.536, 1.91)	0.971082	0.990248	1.55143	(0.612, 3.933)	0.354744	0.885334	0.342	0.607	0.577	0.999434	-1.08	0.558	0.063	0.998337	-0.419	0.122	0.001	0.0124432	-0.06	0.103	0.56	0.726674
CCL2	CCL2	77	52	28	1	microglia.macrophage	0	1.43923	(0.839, 2.47)	0.186504	0.883575	1.40603	(0.794, 2.491)	0.242863	0.885334	-0.366	0.57	0.523	0.999434	0.166	0.367	0.653	0.998337	-0.26	0.139	0.063	0.201146	-0.091	0.07	0.198	0.381739
CCL21	CCL21	72	48	27	1	BD	0	1.38118	(0.883, 2.16)	0.157083	0.883575	0.861013	(0.397, 1.867)	0.704741	0.953888	-0.419	0.471	0.377	0.999434	-0.064	0.502	0.899	0.998337	-0.196	0.111	0.08	0.236103	0.124	0.096	0.2	0.384628
CCN1	CCN1	74	48	28	1	astro	0	0.953934	(0.558, 1.631)	0.863123	0.967665	0.708022	(0.242, 2.071)	0.528357	0.906399	0.3	0.598	0.617	0.999434	0.528	0.688	0.448	0.998337	0.08	0.154	0.605	0.777182	0.006	0.106	0.954	0.971729
CCN2	CCN2	77	52	28	1	endoth	0	0.904931	(0.561, 1.46)	0.682293	0.945848	1.03705	(0.535, 2.012)	0.914335	0.989126	0.429	0.534	0.425	0.999434	0.666	0.537	0.223	0.998337	0.156	0.125	0.213	0.438574	-0.378	0.096	0	0
CCN3	CCN3	77	52	28	1	neuron	0	0.926737	(0.602, 1.427)	0.729823	0.951332	0.794631	(0.34, 1.858)	0.595723	0.916896	-0.325	0.427	0.448	0.999434	0.182	0.548	0.741	0.998337	-0.044	0.099	0.661	0.813553	0.191	0.119	0.111	0.265892
CCN5	CCN5	72	45	28	1	NS	0	1.07491	(0.737, 1.567)	0.707131	0.948059	0.80415	(0.401, 1.611)	0.538825	0.906399	-0.724	0.466	0.125	0.999434	0.172	0.52	0.743	0.998337	0.234	0.094	0.014	0.0742581	-0.104	0.108	0.337	0.532081
CCS	CCS	48	28	21	0	astro	0	1.07691	(0.665, 1.744)	0.763257	0.953821	1.49661	(0.787, 2.847)	0.219166	0.885334	-0.372	0.57	0.518	0.999434	-0.42	0.577	0.472	0.998337	0.186	0.096	0.055	0.184563	-0.125	0.11	0.257	0.449897
CCSMST1	CCSMST1	77	52	28	0	NS	0	0.685621	(0.458, 1.027)	0.0674206	0.883522	0.686909	(0.329, 1.433)	0.316882	0.885334	0.374	0.43	0.388	0.999434	0.096	0.533	0.858	0.998337	0.045	0.108	0.681	0.825955	0.165	0.108	0.129	0.296661
CD109	CD109	77	52	28	1	astro	0	1.02707	(0.681, 1.548)	0.898528	0.971541	0.721826	(0.453, 1.151)	0.171242	0.885334	-0.113	0.427	0.793	0.999434	0.976	0.503	0.06	0.998337	-0.414	0.094	0	0	-0.209	0.091	0.024	0.0988336
CD14	CD14	77	52	28	1	microglia.macrophage	0	1.04021	(0.64, 1.692)	0.873746	0.969443	2.26135	(0.816, 6.266)	0.11659	0.885334	0.279	0.523	0.595	0.999434	-0.026	0.551	0.963	0.998337	0.125	0.123	0.308	0.537133	-0.101	0.098	0.307	0.49874
CD163	CD163	77	52	28	1	microglia.macrophage	0	1.14551	(0.797, 1.646)	0.462445	0.889348	1.22612	(0.568, 2.646)	0.603399	0.91801	0.243	0.411	0.555	0.999434	0.463	0.568	0.42	0.998337	0.031	0.114	0.785	0.886253	-0.195	0.103	0.061	0.181424
CD177	CD177	77	52	28	1	BD	0	0.866905	(0.657, 1.144)	0.31223	0.883575	1.22839	(0.671, 2.249)	0.504942	0.906399	-0.471	0.343	0.174	0.999434	-0.401	0.417	0.342	0.998337	0.296	0.077	0	0	-0.021	0.073	0.768	0.858638
CD200	CD200	77	52	28	1	neuron	0	1.07258	(0.768, 1.499)	0.681559	0.945848	0.724456	(0.35, 1.498)	0.384556	0.885334	0.107	0.35	0.761	0.999434	0.464	0.511	0.368	0.998337	0.016	0.09	0.858	0.929446	0.042	0.13	0.745	0.843464
CD248	CD248	77	52	28	1	endoth	0	1.24949	(0.79, 1.977)	0.341469	0.883575	0.498813	(0.18, 1.384)	0.181467	0.885334	0.664	0.522	0.207	0.999434	0.19	0.633	0.766	0.998337	-0.022	0.117	0.851	0.927997	0.068	0.126	0.592	0.745914
CD302	CD302	67	45	24	0	microglia.macrophage	0	0.771897	(0.555, 1.074)	0.12445	0.883522	0.809545	(0.369, 1.775)	0.597941	0.917853	0.089	0.375	0.813	0.999434	0.905	0.562	0.117	0.998337	0.09	0.081	0.269	0.501407	-0.098	0.113	0.387	0.580374
CD320	CD320	77	52	28	1	endoth	0	0.994397	(0.654, 1.513)	0.979069	0.993746	0.642245	(0.307, 1.343)	0.239322	0.885334	0.181	0.542	0.74	0.999434	0.563	0.54	0.302	0.998337	-0.166	0.124	0.183	0.397046	0.291	0.121	0.017	0.0797026
CD33	CD33	77	52	28	1	microglia.macrophage	0	1.04606	(0.667, 1.64)	0.844298	0.96449	1.06637	(0.405, 2.805)	0.89637	0.985809	-0.278	0.559	0.62	0.999434	0.669	0.688	0.337	0.998337	-0.044	0.134	0.742	0.863978	-0.282	0.126	0.028	0.109433
CD44	CD44	77	52	28	1	NS	0	1.77344	(1.062, 2.961)	0.0284898	0.883522	0.962809	(0.463, 2.003)	0.919239	0.990066	-0.088	0.504	0.862	0.999434	1.094	0.62	0.086	0.998337	-0.332	0.099	0.001	0.0124432	-0.379	0.114	0.001	0.0121799
CD46	CD46	77	52	28	1	NS	0	0.579242	(0.367, 0.914)	0.0188527	0.869814	0.957315	(0.508, 1.805)	0.892776	0.985809	-0.055	0.42	0.895	0.999434	0.327	0.541	0.548	0.998337	0.297	0.097	0.002	0.0204622	-0.091	0.105	0.386	0.580008
CD47	CD47	65	42	25	1	neuron	0	0.603788	(0.413, 0.884)	0.00943414	0.810945	1.02588	(0.442, 2.38)	0.952541	0.995819	0.104	0.426	0.809	0.999434	-0.09	0.426	0.835	0.998337	0.285	0.089	0.002	0.0204622	0.028	0.076	0.712	0.824044
CD55	CD55	77	52	28	1	microglia.macrophage	0	0.771001	(0.516, 1.151)	0.203629	0.883575	1.37357	(0.548, 3.445)	0.498618	0.906399	0.389	0.447	0.387	0.999434	0.281	0.505	0.581	0.998337	-0.225	0.1	0.025	0.108585	-0.164	0.107	0.128	0.294951
CD58	CD58	76	51	28	1	microglia.macrophage	0	1.43809	(0.999, 2.069)	0.0503335	0.883522	1.27749	(0.706, 2.311)	0.417974	0.888498	-0.027	0.338	0.937	0.999434	-0.211	0.465	0.653	0.998337	-0.349	0.071	0	0	-0.13	0.1	0.195	0.37881
CD59	CD59	77	52	28	1	NS	0	0.789582	(0.525, 1.187)	0.256248	0.883575	1.1781	(0.489, 2.839)	0.714959	0.956466	0.362	0.448	0.421	0.999434	0.187	0.526	0.724	0.998337	-0.073	0.106	0.489	0.694006	0.156	0.121	0.198	0.381739
CD5L	CD5L	77	52	28	1	BD	0	1.13666	(0.802, 1.61)	0.471067	0.890229	1.12661	(0.59, 2.151)	0.717943	0.95795	-0.551	0.417	0.191	0.999434	0.103	0.425	0.809	0.998337	0.281	0.097	0.004	0.0314266	-0.236	0.096	0.016	0.0765738
CD74	CD74	77	52	28	1	microglia.macrophage	0	0.680139	(0.474, 0.976)	0.0363089	0.883522	1.55118	(0.659, 3.654)	0.315202	0.885334	0.45	0.395	0.258	0.999434	0.494	0.461	0.29	0.998337	-0.244	0.083	0.004	0.0314266	-0.037	0.084	0.659	0.791763
CD81	CD81	77	52	28	1	astro	0	0.88545	(0.511, 1.534)	0.664328	0.945199	0.563488	(0.252, 1.261)	0.162944	0.885334	-0.836	0.591	0.162	0.999434	0.168	0.5	0.738	0.998337	-0.01	0.136	0.943	0.973883	0.145	0.092	0.117	0.275675
CD82	CD82	67	48	22	1	astro	0	1.1445	(0.763, 1.718)	0.514701	0.898652	1.0829	(0.34, 3.454)	0.892949	0.985809	0.265	0.484	0.586	0.999434	0.365	0.877	0.68	0.998337	-0.349	0.121	0.004	0.0314266	-0.109	0.197	0.582	0.74143
CD83	CD83	77	52	28	1	microglia.macrophage	0	0.963717	(0.618, 1.502)	0.870324	0.967665	1.03523	(0.375, 2.856)	0.946693	0.992451	0.161	0.536	0.765	0.999434	0.095	0.64	0.883	0.998337	-0.061	0.116	0.597	0.772075	-0.006	0.158	0.967	0.980632
CD84	CD84	74	50	27	1	microglia.macrophage	0	1.206	(0.729, 1.996)	0.466009	0.890229	0.786371	(0.308, 2.01)	0.615723	0.923992	0.187	0.572	0.745	0.999434	0.869	0.767	0.264	0.998337	-0.039	0.132	0.767	0.876245	-0.214	0.126	0.092	0.236366
CD9	CD9	77	52	28	1	oligo	0	1.45116	(0.868, 2.426)	0.155678	0.883522	0.77189	(0.436, 1.366)	0.374173	0.885334	-0.852	0.507	0.097	0.999434	0.228	0.501	0.652	0.998337	-0.095	0.105	0.364	0.590049	0.013	0.083	0.873	0.922279
CD93	CD93	77	52	28	1	microglia.macrophage	0	0.91502	(0.578, 1.45)	0.705275	0.947172	0.707041	(0.424, 1.178)	0.183153	0.885334	0.279	0.481	0.563	0.999434	0.587	0.426	0.174	0.998337	0.044	0.117	0.708	0.844027	0.068	0.078	0.384	0.578135
CD99	CD99	77	52	28	0	microglia.macrophage	0	1.55556	(0.898, 2.694)	0.114723	0.883522	0.435845	(0.077, 2.472)	0.348281	0.885334	-0.272	0.532	0.611	0.999434	0.473	1.116	0.675	0.998337	0.067	0.081	0.408	0.629924	-0.162	0.176	0.36	0.552112
CD99L2	CD99L2	77	52	28	1	NS	0	0.911614	(0.596, 1.395)	0.669773	0.945199	0.809196	(0.375, 1.747)	0.589715	0.913967	0.128	0.457	0.781	0.999434	0.356	0.591	0.55	0.998337	-0.036	0.109	0.743	0.864705	0.071	0.131	0.586	0.742826
CDC37	CDC37	50	36	16	1	endoth	0	0.596804	(0.294, 1.211)	0.152595	0.883522	1.81301	(0.633, 5.194)	0.267877	0.885334	0.824	0.583	0.163	0.999434	-0.84	0.734	0.264	0.998337	0.207	0.141	0.145	0.345896	-0.115	0.116	0.326	0.519704
CDC42	CDC42	71	46	27	1	neuron	0	0.978132	(0.726, 1.318)	0.884502	0.971541	1.35795	(0.719, 2.564)	0.345418	0.885334	0.255	0.355	0.475	0.999434	-0.231	0.51	0.652	0.998337	0.036	0.071	0.616	0.781716	-0.292	0.119	0.016	0.0765738
CDH1	CDH1	77	52	28	1	oligo	0	1.01562	(0.715, 1.442)	0.930978	0.981203	1.3093	(0.766, 2.237)	0.323997	0.885334	0.035	0.377	0.925	0.999434	0.181	0.439	0.683	0.998337	-0.004	0.083	0.958	0.98014	-0.193	0.081	0.019	0.0849282
CDH10	CDH10	77	52	28	0	astro	0	0.811153	(0.536, 1.227)	0.321817	0.883575	0.81239	(0.484, 1.365)	0.432336	0.888498	0.327	0.439	0.458	0.999434	-0.071	0.415	0.865	0.998337	-0.147	0.11	0.182	0.397046	0.259	0.08	0.002	0.0200174
CDH11	CDH11	77	52	28	1	NS	0	0.852404	(0.573, 1.267)	0.429879	0.883627	0.997549	(0.445, 2.234)	0.99524	0.999335	0.146	0.416	0.726	0.999434	0.339	0.492	0.495	0.998337	0.082	0.106	0.44	0.658142	-0.019	0.096	0.841	0.905087
CDH12	CDH12	71	47	27	1	neuron	0	1.02402	(0.722, 1.452)	0.894097	0.971541	0.733644	(0.297, 1.809)	0.501264	0.906399	-0.023	0.341	0.945	0.999434	0.306	0.719	0.673	0.998337	0.117	0.079	0.138	0.333343	0.298	0.138	0.034	0.123646
CDH13	CDH13	77	52	28	0	neuron	0	0.745748	(0.474, 1.174)	0.20528	0.883575	0.693435	(0.327, 1.469)	0.33908	0.885334	0.263	0.434	0.546	0.999434	0.716	0.544	0.194	0.998337	-0.005	0.101	0.963	0.981331	0.19	0.116	0.106	0.257668
CDH15	CDH15	77	52	28	1	BD	0	0.867882	(0.619, 1.217)	0.411588	0.883575	1.29424	(0.732, 2.287)	0.374718	0.885334	-0.141	0.44	0.75	0.999434	-0.45	0.407	0.275	0.998337	0.02	0.098	0.837	0.919045	0.007	0.067	0.922	0.953051
CDH18	CDH18	75	50	28	0	neuron	0	0.694484	(0.466, 1.034)	0.0728517	0.883522	1.29742	(0.634, 2.654)	0.475767	0.900199	0.073	0.433	0.867	0.999434	0.025	0.449	0.956	0.998337	-0.087	0.11	0.429	0.650565	0.146	0.105	0.166	0.344884
CDH19	CDH19	57	38	20	0	oligo	0	1.28996	(0.779, 2.136)	0.322488	0.883575	0.97399	(0.43, 2.205)	0.949595	0.99409	-0.655	0.535	0.226	0.999434	-0.072	0.565	0.899	0.998337	0.139	0.128	0.277	0.508496	0.032	0.107	0.765	0.856949
CDH2	CDH2	77	52	28	1	astro	0	0.747729	(0.426, 1.312)	0.311028	0.883575	0.670956	(0.282, 1.597)	0.367017	0.885334	0.171	0.492	0.729	0.999434	0.576	0.566	0.313	0.998337	0.11	0.125	0.381	0.60479	0.158	0.123	0.201	0.384937
CDH20	CDH20	77	52	28	1	astro	0	0.85645	(0.646, 1.136)	0.281719	0.883575	1.12937	(0.522, 2.445)	0.757563	0.96169	0.313	0.371	0.402	0.999434	0.778	0.529	0.149	0.998337	-0.173	0.091	0.059	0.192105	-0.116	0.105	0.273	0.465516
CDH22	CDH22	77	52	28	0	BD	0	0.642883	(0.404, 1.022)	0.0616726	0.883522	1.01092	(0.538, 1.898)	0.973047	0.999335	0.266	0.429	0.537	0.999434	-0.326	0.466	0.488	0.998337	0.304	0.108	0.005	0.036195	0.291	0.088	0.001	0.0121799
CDH23	CDH23	75	50	28	0	NS	0	1.15964	(0.742, 1.811)	0.515061	0.898652	0.822242	(0.404, 1.672)	0.588978	0.913849	-0.184	0.461	0.69	0.999434	-0.137	0.44	0.758	0.998337	-0.33	0.115	0.005	0.036195	0.232	0.108	0.034	0.123646
CDH3	CDH3	77	52	28	0	NS	0	0.842776	(0.555, 1.279)	0.42192	0.883627	0.785345	(0.392, 1.575)	0.496194	0.906399	0.209	0.53	0.694	0.999434	-0.055	0.495	0.912	0.998337	-0.205	0.101	0.044	0.158263	0.16	0.107	0.139	0.311566
CDH4	CDH4	77	52	28	1	astro	0	0.869698	(0.521, 1.452)	0.593357	0.922518	0.781643	(0.453, 1.349)	0.376505	0.885334	0.259	0.489	0.597	0.999434	0.819	0.461	0.083	0.998337	-0.019	0.12	0.872	0.936698	-0.123	0.102	0.231	0.421031
CDH5	CDH5	77	52	28	0	endoth	1	1.15545	(0.834, 1.601)	0.384882	0.883575	0.946545	(0.396, 2.262)	0.901642	0.98589	-0.447	0.404	0.272	0.999434	0.076	0.635	0.906	0.998337	0.086	0.09	0.339	0.568374	-0.062	0.124	0.617	0.765266
CDH6	CDH6	77	52	28	1	endoth	0	0.833034	(0.539, 1.287)	0.410379	0.883575	0.680326	(0.359, 1.289)	0.237531	0.885334	0.357	0.496	0.475	0.999434	0.829	0.469	0.083	0.998337	-0.144	0.108	0.184	0.39809	0.08	0.093	0.391	0.584469
CDH7	CDH7	77	52	28	1	neuron	0	0.797896	(0.547, 1.163)	0.240488	0.883575	1.08943	(0.678, 1.752)	0.723699	0.958966	0.212	0.45	0.638	0.999434	-0.238	0.439	0.59	0.998337	0.104	0.118	0.376	0.599413	0.195	0.094	0.041	0.139001
CDH8	CDH8	77	52	28	0	neuron	0	0.725548	(0.474, 1.11)	0.138801	0.883522	0.847548	(0.421, 1.708)	0.643541	0.9369	0.233	0.428	0.588	0.999434	0.569	0.526	0.284	0.998337	0.259	0.102	0.012	0.0673756	0.152	0.116	0.192	0.375199
CDH9	CDH9	77	52	28	0	neuron	0	0.707015	(0.445, 1.122)	0.14155	0.883522	0.788562	(0.461, 1.349)	0.385745	0.885334	0.283	0.427	0.509	0.999434	0.563	0.423	0.189	0.998337	0.328	0.111	0.003	0.0264598	0.112	0.084	0.183	0.363788
CDHR1	CDHR1	58	37	23	1	neuron	0	1.44406	(0.7, 2.977)	0.319595	0.883575	0.544541	(0.168, 1.763)	0.3105	0.885334	-0.794	0.823	0.339	0.999434	0.875	0.718	0.232	0.998337	-0.212	0.191	0.269	0.501407	-0.003	0.128	0.98	0.986715
CDIP1	CDIP1	55	39	18	0	astro	0	0.674382	(0.363, 1.253)	0.212515	0.883575	2.72874	(0.48, 15.521)	0.257709	0.885334	1.177	0.7	0.098	0.999434	-0.84	0.855	0.335	0.998337	0.184	0.168	0.276	0.507875	-0.077	0.188	0.683	0.807118
CDKL1	CDKL1	45	31	17	0	NS	0	1.18286	(0.712, 1.965)	0.516875	0.898676	6.41883e+24	(0, Inf)	0.982096	0.999335	-0.302	0.601	0.619	0.999434	-1.11	0.67	0.108	0.998337	0.361	0.104	0.001	0.0124432	-0.185	0.143	0.202	0.384937
CDON	CDON	52	35	19	1	neuron	0	1.21568	(0.791, 1.868)	0.372764	0.883575	1.59145	(0.64, 3.957)	0.317327	0.885334	-0.217	0.421	0.608	0.999434	-0.243	0.939	0.797	0.998337	-0.064	0.109	0.557	0.747647	-0.175	0.182	0.341	0.535458
CEL	CEL	77	52	28	1	BD	0	1.12183	(0.742, 1.697)	0.585961	0.919881	0.943867	(0.363, 2.455)	0.905726	0.986474	-0.799	0.369	0.033	0.999434	0.008	0.606	0.989	0.998337	0.07	0.106	0.512	0.71216	0.003	0.133	0.982	0.986715
CELA2A	CELA2A	46	29	19	1	BD	0	0.798505	(0.432, 1.477)	0.473287	0.890229	2.57437	(0.614, 10.788)	0.195831	0.885334	0.397	0.599	0.512	0.999434	0.364	0.847	0.671	0.998337	0.134	0.098	0.176	0.388077	-0.664	0.166	0	0
CELSR2	CELSR2	77	52	28	0	NS	0	0.65892	(0.416, 1.043)	0.0751459	0.883522	0.792671	(0.402, 1.563)	0.502551	0.906399	0.023	0.465	0.961	0.999434	0.547	0.494	0.274	0.998337	0.179	0.095	0.06	0.19481	0.225	0.099	0.026	0.10409
CELSR3	CELSR3	68	45	25	0	neuron	0	1.13511	(0.802, 1.607)	0.475033	0.890229	1.64384	(0.766, 3.529)	0.202202	0.885334	-0.227	0.358	0.527	0.999434	-0.818	0.584	0.17	0.998337	0.117	0.087	0.181	0.39569	0.317	0.132	0.018	0.0830381
CEMIP	CEMIP	77	52	28	0	neuron	0	1.41826	(0.783, 2.569)	0.249104	0.883575	0.965179	(0.424, 2.196)	0.932653	0.991711	-0.178	0.495	0.721	0.999434	0.576	0.705	0.419	0.998337	-0.422	0.13	0.001	0.0124432	-0.174	0.128	0.176	0.357908
CEND1	CEND1	77	52	28	0	NS	0	0.778467	(0.546, 1.11)	0.166695	0.883575	1.13116	(0.54, 2.37)	0.743947	0.96169	0.598	0.379	0.118	0.999434	-0.441	0.456	0.339	0.998337	-0.045	0.104	0.668	0.816208	0.293	0.097	0.003	0.0261591
CEP192	CEP192	67	44	25	0	NS	0	0.817456	(0.536, 1.246)	0.348706	0.883575	0.799913	(0.41, 1.562)	0.513337	0.906399	0.862	0.563	0.131	0.999434	-0.088	0.519	0.866	0.998337	-0.248	0.114	0.03	0.122664	0.299	0.112	0.009	0.0536736
CEP68	CEP68	77	52	28	0	NS	0	0.807979	(0.527, 1.238)	0.327829	0.883575	0.951941	(0.458, 1.979)	0.895091	0.985809	0.194	0.447	0.665	0.999434	0.043	0.496	0.931	0.998337	-0.041	0.102	0.687	0.831479	0.302	0.119	0.013	0.067553
CETP	CETP	77	52	28	1	endoth	0	1.3376	(0.962, 1.86)	0.0838054	0.883522	0.769663	(0.422, 1.403)	0.392733	0.885334	-0.452	0.346	0.196	0.999434	0.299	0.455	0.514	0.998337	-0.017	0.08	0.829	0.913527	-0.007	0.083	0.935	0.960451
CFB	CFB	77	52	28	1	endoth	1	1.09022	(0.807, 1.474)	0.574164	0.9149	1.16233	(0.525, 2.573)	0.710659	0.955037	-0.626	0.35	0.078	0.999434	0.246	0.536	0.648	0.998337	0.106	0.077	0.171	0.38033	-0.231	0.114	0.044	0.145112
CFC1B	CFC1B	51	34	19	0	BD	0	1.21502	(0.718, 2.057)	0.468254	0.890229	1.15764	(0.554, 2.421)	0.697349	0.950937	0.163	0.505	0.748	0.999434	1.445	0.358	0	0	-0.075	0.115	0.515	0.714175	-0.361	0.084	0	0
CFD	CFD	77	52	28	1	microglia.macrophage	1	1.10875	(0.664, 1.851)	0.693102	0.94712	0.854731	(0.455, 1.606)	0.62556	0.928055	-0.014	0.527	0.979	0.999434	-0.026	0.502	0.958	0.998337	0.197	0.137	0.154	0.357728	-0.09	0.094	0.343	0.537865
CFH	CFH	77	52	28	1	endoth	1	1.23965	(0.94, 1.635)	0.128182	0.883522	1.41648	(0.696, 2.883)	0.336915	0.885334	-0.53	0.349	0.134	0.999434	0.071	0.454	0.876	0.998337	0.077	0.066	0.243	0.472801	-0.241	0.087	0.007	0.0453915
CFHR1	CFHR1	77	52	28	1	endoth	0	1.06495	(0.672, 1.688)	0.788965	0.953821	1.11402	(0.594, 2.088)	0.736271	0.96169	0.069	0.451	0.878	0.999434	0.092	0.539	0.865	0.998337	-0.142	0.144	0.325	0.554596	-0.012	0.089	0.897	0.937736
CFHR2	CFHR2	77	52	28	1	BD	1	1.5352	(0.963, 2.448)	0.0717467	0.883522	0.548758	(0.244, 1.234)	0.146544	0.885334	-0.327	0.488	0.505	0.999434	0.603	0.534	0.266	0.998337	-0.027	0.119	0.823	0.911278	0.066	0.108	0.541	0.712054
CFHR3	CFHR3	77	52	28	1	BD	0	1.31976	(0.94, 1.853)	0.109203	0.883522	0.736395	(0.295, 1.839)	0.512234	0.906399	0.031	0.425	0.942	0.999434	0.081	0.698	0.908	0.998337	-0.076	0.099	0.44	0.658142	0.005	0.155	0.974	0.982106
CFHR4	CFHR4	72	49	26	1	BD	0	1.50946	(1.077, 2.117)	0.0169619	0.869814	1.13747	(0.543, 2.382)	0.732675	0.960793	-0.661	0.406	0.108	0.999434	0.081	0.576	0.889	0.998337	0.215	0.086	0.014	0.0742581	-0.158	0.135	0.244	0.437111
CFHR5	CFHR5	77	52	28	1	BD	0	1.46611	(0.918, 2.341)	0.108917	0.883522	1.55185	(0.916, 2.629)	0.102209	0.885334	-0.377	0.44	0.395	0.999434	-0.017	0.37	0.963	0.998337	-0.006	0.098	0.948	0.975546	-0.196	0.065	0.003	0.0261591
CFI	CFI	77	52	28	1	endoth	1	1.14096	(0.829, 1.571)	0.418767	0.883575	1.1699	(0.574, 2.383)	0.665612	0.946783	-0.568	0.365	0.124	0.999434	-0.035	0.52	0.947	0.998337	0.093	0.08	0.249	0.480871	-0.147	0.105	0.163	0.341425
CFL1	CFL1	77	52	28	1	NS	0	1.25725	(0.753, 2.099)	0.381281	0.883575	1.05884	(0.652, 1.721)	0.817487	0.972743	1.064	0.613	0.087	0.999434	-0.038	0.397	0.924	0.998337	-0.294	0.151	0.053	0.17995	-0.13	0.08	0.106	0.257668
CFL2	CFL2	77	52	28	1	oligo	0	1.32788	(0.916, 1.925)	0.134677	0.883522	1.45784	(0.657, 3.234)	0.353706	0.885334	-0.075	0.276	0.787	0.999434	-0.189	0.54	0.728	0.998337	0.136	0.063	0.031	0.125417	-0.128	0.108	0.236	0.427101
CFP	CFP	77	52	28	1	NS	0	1.16207	(0.812, 1.662)	0.410777	0.883575	1.21603	(0.71, 2.082)	0.475907	0.900199	-0.526	0.378	0.168	0.999434	-0.13	0.413	0.754	0.998337	0.195	0.084	0.022	0.0989141	-0.032	0.086	0.714	0.824287
CGREF1	CGREF1	77	52	28	1	neuron	0	0.809935	(0.519, 1.264)	0.353584	0.883575	1.94985	(0.705, 5.39)	0.198006	0.885334	0.426	0.428	0.323	0.999434	-0.049	0.529	0.926	0.998337	0.062	0.101	0.539	0.732455	0.086	0.13	0.51	0.688575
CHAD	CHAD	77	52	28	1	oligo	0	0.701795	(0.446, 1.105)	0.126211	0.883522	1.05689	(0.63, 1.773)	0.833935	0.975395	-0.159	0.509	0.756	0.999434	-0.284	0.371	0.449	0.998337	-0.041	0.122	0.735	0.861053	0.143	0.071	0.045	0.147145
CHGA	CHGA	77	52	28	1	neuron	0	0.702518	(0.449, 1.099)	0.12198	0.883522	0.790204	(0.391, 1.595)	0.511171	0.906399	0.237	0.447	0.598	0.999434	0.455	0.556	0.417	0.998337	0.099	0.105	0.348	0.576328	0.228	0.12	0.061	0.181424
CHGB	CHGB	77	52	28	1	neuron	0	0.755452	(0.494, 1.156)	0.196011	0.883575	0.921216	(0.461, 1.843)	0.816519	0.972743	0.365	0.453	0.423	0.999434	-0.206	0.522	0.696	0.998337	0.075	0.105	0.475	0.682979	0.295	0.107	0.007	0.0453915
CHI3L1	CHI3L1	77	52	28	1	astro	0	1.54102	(0.922, 2.576)	0.0989156	0.883522	0.909931	(0.39, 2.123)	0.827152	0.972835	0.158	0.47	0.738	0.999434	0.392	0.739	0.599	0.998337	-0.195	0.116	0.094	0.262607	-0.234	0.14	0.097	0.242447
CHI3L2	CHI3L2	77	52	28	1	astro	0	1.53952	(0.989, 2.397)	0.056227	0.883522	0.409554	(0.167, 1.002)	0.0506151	0.885334	-0.139	0.395	0.726	0.999434	1.245	0.536	0.025	0.998337	-0.087	0.106	0.41	0.63174	-0.234	0.136	0.088	0.2302
CHID1	CHID1	77	52	28	1	NS	0	1.07577	(0.749, 1.544)	0.692063	0.94712	0.660504	(0.351, 1.244)	0.198968	0.885334	-0.029	0.415	0.945	0.999434	0.268	0.453	0.557	0.998337	-0.365	0.087	0	0	0.101	0.083	0.229	0.419712
CHIT1	CHIT1	77	52	28	1	BD	0	1.13846	(0.845, 1.534)	0.393611	0.883575	1.36728	(0.629, 2.973)	0.429879	0.888498	0.009	0.366	0.981	0.999434	-0.349	0.499	0.488	0.998337	-0.117	0.072	0.104	0.277735	-0.213	0.113	0.064	0.186728
CHL1	CHL1	77	52	28	1	neuron	0	1.00897	(0.624, 1.632)	0.970977	0.990248	1.02542	(0.56, 1.876)	0.935089	0.991711	-0.008	0.464	0.986	0.999434	0.115	0.455	0.801	0.998337	0.027	0.111	0.804	0.898015	0.31	0.107	0.004	0.0317517
CHMP3	CHMP3	49	32	17	1	NS	0	0.524617	(0.262, 1.049)	0.0680229	0.883522	1.37817	(0.455, 4.177)	0.57071	0.90926	0.768	0.625	0.225	0.999434	-0.637	1.053	0.55	0.998337	0.101	0.161	0.534	0.729969	-0.213	0.16	0.19	0.373191
CHPF	CHPF	69	46	26	0	astro	0	0.768078	(0.507, 1.164)	0.213539	0.883575	2.31563	(0.925, 5.794)	0.0727469	0.885334	0.351	0.47	0.458	0.999434	0.044	0.576	0.939	0.998337	-0.079	0.107	0.463	0.675001	-0.384	0.103	0	0
CHRD	CHRD	77	52	28	1	NS	0	1.01086	(0.64, 1.597)	0.963084	0.98827	1.08806	(0.579, 2.046)	0.793339	0.966882	0.143	0.489	0.771	0.999434	-0.021	0.508	0.967	0.998337	-0.037	0.131	0.775	0.882756	0.002	0.097	0.981	0.986715
CHRDL1	CHRDL1	77	52	28	1	astro	0	1.64593	(1.02, 2.656)	0.0412464	0.883522	1.21647	(0.467, 3.17)	0.688469	0.950937	-0.095	0.413	0.818	0.999434	-0.217	0.585	0.713	0.998337	-0.326	0.098	0.001	0.0124432	-0.063	0.146	0.666	0.796019
CHRDL2	CHRDL2	75	49	28	1	NS	0	0.643677	(0.377, 1.098)	0.105753	0.883522	0.653486	(0.295, 1.449)	0.294959	0.885334	0.017	0.488	0.972	0.999434	0.637	0.62	0.31	0.998337	0.22	0.107	0.042	0.154447	-0.32	0.137	0.022	0.0934391
CHST1	CHST1	77	52	28	1	astro	0	0.913373	(0.591, 1.411)	0.682883	0.945848	0.777417	(0.439, 1.378)	0.388349	0.885334	-0.054	0.448	0.904	0.999434	0.506	0.424	0.238	0.998337	-0.004	0.095	0.966	0.981929	0.158	0.086	0.069	0.195613
CHST10	CHST10	77	52	28	1	astro	0	0.854582	(0.593, 1.231)	0.398656	0.883575	1.06886	(0.48, 2.379)	0.870432	0.984487	-0.153	0.35	0.664	0.999434	-0.06	0.508	0.907	0.998337	0.086	0.083	0.3	0.530008	0.274	0.127	0.033	0.122526
CHST11	CHST11	70	46	26	1	microglia.macrophage	0	1.14821	(0.825, 1.598)	0.412624	0.883575	0.770205	(0.327, 1.817)	0.550945	0.906399	0.294	0.405	0.471	0.999434	0.102	0.383	0.792	0.998337	-0.21	0.102	0.041	0.152475	0.032	0.072	0.655	0.790257
CHST12	CHST12	77	52	28	1	NS	0	1.49339	(1.01, 2.208)	0.0443916	0.883522	0.764109	(0.453, 1.289)	0.313303	0.885334	0.048	0.443	0.913	0.999434	0.012	0.449	0.979	0.998337	-0.063	0.093	0.503	0.706902	0.045	0.081	0.577	0.737919
CHST14	CHST14	77	52	28	1	NS	0	0.919565	(0.6, 1.41)	0.700536	0.94712	1.18547	(0.563, 2.498)	0.654538	0.941681	-0.194	0.439	0.66	0.999434	-0.331	0.578	0.569	0.998337	-0.076	0.104	0.465	0.67535	-0.009	0.115	0.941	0.964033
CHST15	CHST15	77	52	28	1	neuron	0	0.756064	(0.522, 1.095)	0.138916	0.883522	1.79115	(0.765, 4.196)	0.179584	0.885334	0.189	0.365	0.606	0.999434	-0.444	0.521	0.399	0.998337	0.244	0.084	0.004	0.0314266	-0.053	0.087	0.54	0.711551
CHST3	CHST3	76	51	28	1	astro	0	1.33849	(0.765, 2.343)	0.307368	0.883575	1.89521	(0.804, 4.465)	0.143709	0.885334	-0.076	0.553	0.892	0.999434	-0.497	0.659	0.455	0.998337	-0.463	0.158	0.004	0.0314266	-0.084	0.128	0.512	0.690465
CHST6	CHST6	56	42	16	1	oligo	0	0.918769	(0.578, 1.46)	0.719927	0.95036	0.313181	(0.078, 1.255)	0.101161	0.885334	-0.198	0.524	0.707	0.999434	0.918	1.107	0.416	0.998337	-0.141	0.126	0.265	0.496767	-0.185	0.203	0.367	0.559863
CHST7	CHST7	77	52	28	0	astro	0	0.762829	(0.496, 1.174)	0.218149	0.883575	1.03543	(0.609, 1.76)	0.897682	0.985809	0.82	0.487	0.096	0.999434	-0.114	0.43	0.792	0.998337	-0.168	0.109	0.125	0.312772	0.057	0.069	0.405	0.598018
CHST8	CHST8	77	52	28	0	NS	0	1.04448	(0.709, 1.539)	0.825828	0.960795	0.861314	(0.38, 1.95)	0.720276	0.958562	0.349	0.521	0.505	0.999434	-0.191	0.443	0.67	0.998337	-0.146	0.104	0.163	0.368954	0.204	0.091	0.027	0.106428
CILP	CILP	47	34	16	1	NS	0	1.35297	(0.814, 2.248)	0.243371	0.883575	2.00595	(0.311, 12.922)	0.463911	0.899824	0.118	0.459	0.798	0.999434	0.323	1.061	0.763	0.998337	-0.005	0.091	0.956	0.9794	-0.239	0.293	0.418	0.609782
CKB	CKB	77	52	28	1	astro	0	1.23498	(0.795, 1.918)	0.347417	0.883575	1.37517	(0.559, 3.383)	0.487924	0.906399	0.435	0.473	0.36	0.999434	-0.471	0.682	0.494	0.998337	-0.239	0.125	0.057	0.188526	0.017	0.126	0.893	0.935253
CKM	CKM	43	28	18	1	BD	0	1.37828	(0.832, 2.282)	0.212416	0.883575	1.11015	(0.26, 4.738)	0.887756	0.985809	-0.193	0.237	0.419	0.999434	-1.15	0.836	0.18	0.998337	0.139	0.056	0.015	0.0765632	-0.108	0.143	0.452	0.637564
CKMT1A; CKMT1B	CKMT1A	66	46	23	1	neuron	0	0.740152	(0.429, 1.278)	0.280234	0.883575	1.30483	(0.884, 1.926)	0.180384	0.885334	0.366	0.481	0.449	0.999434	-0.473	0.411	0.256	0.998337	0.261	0.127	0.042	0.154447	-0.033	0.081	0.683	0.807118
CLCC1	CLCC1	64	45	21	0	NS	0	1.27305	(0.85, 1.907)	0.241752	0.883575	1.04324	(0.432, 2.517)	0.924938	0.990228	-0.716	0.444	0.112	0.999434	0.006	0.591	0.992	0.998337	0.187	0.096	0.054	0.18227	-0.19	0.118	0.112	0.267175
CLEC11A	CLEC11A	77	52	28	1	BD	0	1.03623	(0.66, 1.627)	0.877215	0.970522	0.717979	(0.346, 1.491)	0.374321	0.885334	-0.222	0.495	0.655	0.999434	0.52	0.575	0.371	0.998337	-0.057	0.12	0.637	0.79781	0.131	0.115	0.254	0.447709
CLEC3B	CLEC3B	77	52	28	1	endoth	0	1.22949	(0.851, 1.776)	0.2707	0.883575	0.699585	(0.32, 1.531)	0.371166	0.885334	-0.11	0.41	0.789	0.999434	0.271	0.537	0.616	0.998337	-0.154	0.088	0.082	0.239548	-0.037	0.095	0.697	0.81398
CLIC1	CLIC1	77	52	28	1	microglia.macrophage	0	0.813897	(0.526, 1.259)	0.35506	0.883575	1.08039	(0.661, 1.765)	0.757369	0.96169	0.593	0.44	0.181	0.999434	-0.031	0.398	0.938	0.998337	-0.04	0.119	0.736	0.861786	-0.082	0.082	0.32	0.513696
CLIC4	CLIC4	77	52	28	1	oligo	0	1.1359	(0.745, 1.731)	0.553438	0.910661	1.36913	(0.744, 2.521)	0.313165	0.885334	0.458	0.539	0.398	0.999434	0.238	0.449	0.599	0.998337	-0.017	0.113	0.884	0.942551	-0.439	0.094	0	0
CLIC6	CLIC6	77	52	28	0	neuron	0	1.16402	(0.801, 1.693)	0.426523	0.883627	1.20881	(0.782, 1.869)	0.393499	0.885334	0.099	0.484	0.838	0.999434	-0.195	0.377	0.606	0.998337	0.036	0.082	0.665	0.815138	-0.158	0.074	0.034	0.123646
CLMP	CLMP	77	52	28	1	neuron	0	0.87652	(0.617, 1.245)	0.461344	0.889153	0.653534	(0.253, 1.685)	0.378837	0.885334	0.13	0.418	0.756	0.999434	-0.506	0.638	0.433	0.998337	0.144	0.093	0.125	0.312772	0.407	0.111	0	0
CLN5	CLN5	77	52	28	1	NS	0	1.25051	(0.812, 1.926)	0.310235	0.883575	0.777984	(0.525, 1.152)	0.209832	0.885334	-0.308	0.433	0.48	0.999434	0.265	0.416	0.528	0.998337	-0.21	0.099	0.036	0.138582	0.02	0.073	0.784	0.86893
CLSTN1	CLSTN1	77	52	28	1	neuron	0	0.769069	(0.505, 1.171)	0.220694	0.883575	0.875821	(0.486, 1.58)	0.659576	0.943386	0.093	0.424	0.828	0.999434	0.075	0.436	0.864	0.998337	0.016	0.102	0.879	0.940269	0.304	0.093	0.001	0.0121799
CLSTN2	CLSTN2	77	52	28	1	neuron	0	1.10035	(0.747, 1.621)	0.628374	0.940168	0.548859	(0.228, 1.321)	0.180526	0.885334	-0.154	0.397	0.698	0.999434	0.691	0.458	0.139	0.998337	-0.16	0.094	0.089	0.252624	0.2	0.095	0.037	0.130635
CLSTN3	CLSTN3	77	52	28	1	neuron	0	0.76574	(0.494, 1.187)	0.232764	0.883575	0.565335	(0.263, 1.215)	0.143836	0.885334	0.015	0.457	0.974	0.999434	0.375	0.475	0.433	0.998337	-0.031	0.116	0.786	0.886512	0.421	0.11	0	0
CLU	CLU	77	52	28	1	astro	0	0.937801	(0.598, 1.471)	0.779636	0.953821	1.61789	(0.723, 3.62)	0.241693	0.885334	-0.153	0.42	0.717	0.999434	-0.169	0.613	0.785	0.998337	-0.154	0.092	0.096	0.265297	-0.037	0.134	0.784	0.86893
CLUL1	CLUL1	77	52	28	1	neuron	0	0.908425	(0.614, 1.345)	0.631344	0.940168	2.18344	(0.633, 7.529)	0.216296	0.885334	-0.319	0.546	0.561	0.999434	0.193	0.591	0.746	0.998337	0.247	0.116	0.034	0.132658	-0.076	0.164	0.645	0.783117
CMBL	CMBL	52	37	18	1	astro	0	1.434	(1.027, 2.002)	0.0342132	0.883522	0.268009	(0.057, 1.267)	0.0966358	0.885334	-0.311	0.465	0.506	0.999434	-0.027	0.462	0.954	0.998337	-0.137	0.129	0.293	0.52571	0.229	0.103	0.03	0.114718
CNDP1	CNDP1	77	52	28	1	oligo	0	0.758953	(0.467, 1.234)	0.266233	0.883575	0.795966	(0.389, 1.627)	0.531529	0.906399	-0.255	0.49	0.604	0.999434	1.105	0.556	0.052	0.998337	0.114	0.127	0.37	0.594375	-0.089	0.126	0.483	0.664992
CNDP2	CNDP2	38	26	15	1	NS	0	0.773573	(0.474, 1.262)	0.303733	0.883575	2.93381	(0.463, 18.578)	0.253066	0.885334	0.075	0.689	0.914	0.999434	-0.309	0.732	0.677	0.998337	0.127	0.15	0.397	0.619589	-0.335	0.128	0.011	0.0605789
CNN3	CNN3	59	38	23	0	astro	0	1.02059	(0.61, 1.708)	0.938192	0.981203	1.17551	(0.597, 2.314)	0.639834	0.936535	0.401	0.525	0.448	0.999434	0.15	0.664	0.823	0.998337	0.244	0.117	0.04	0.150212	-0.286	0.121	0.021	0.0910395
CNPY2	CNPY2	72	47	27	0	NS	0	0.879005	(0.49, 1.577)	0.665308	0.945199	0.747098	(0.327, 1.707)	0.489229	0.906399	-0.737	0.58	0.208	0.999434	1.134	0.735	0.132	0.998337	0.358	0.137	0.01	0.0587245	-0.304	0.147	0.041	0.139001
CNPY3	CNPY3	75	50	28	1	microglia.macrophage	0	1.19956	(0.725, 1.985)	0.478829	0.89221	0.750088	(0.372, 1.513)	0.42177	0.888498	-0.452	0.563	0.425	0.999434	0.26	0.552	0.64	0.998337	-0.441	0.146	0.003	0.0264598	-0.113	0.099	0.259	0.450656
CNPY4	CNPY4	64	45	22	1	astro	0	0.704439	(0.419, 1.184)	0.185936	0.883575	1.57342	(0.347, 7.132)	0.556676	0.907849	0.321	0.546	0.559	0.999434	-0.35	0.61	0.57	0.998337	-0.31	0.098	0.002	0.0204622	0.111	0.097	0.258	0.450619
CNR1	CNR1	73	49	27	0	neuron	0	0.840227	(0.559, 1.263)	0.402219	0.883575	1.31221	(0.731, 2.357)	0.363112	0.885334	0.879	0.479	0.07	0.999434	-0.285	0.478	0.554	0.998337	-0.23	0.107	0.033	0.130526	0.041	0.099	0.684	0.807823
CNTFR	CNTFR	77	52	28	1	astro	0	0.687631	(0.446, 1.06)	0.0897265	0.883522	0.88327	(0.534, 1.462)	0.629257	0.930396	0.511	0.467	0.277	0.999434	-0.145	0.427	0.736	0.998337	-0.274	0.107	0.011	0.0631471	0.207	0.086	0.018	0.0830381
CNTN1	CNTN1	77	52	28	1	neuron	0	1.03508	(0.721, 1.487)	0.851897	0.967169	0.724517	(0.363, 1.448)	0.361572	0.885334	0.12	0.374	0.75	0.999434	0.501	0.491	0.313	0.998337	-0.305	0.093	0.001	0.0124432	0.078	0.109	0.477	0.661877
CNTN2	CNTN2	77	52	28	1	oligo	0	0.768355	(0.431, 1.371)	0.372482	0.883575	0.721737	(0.355, 1.466)	0.366872	0.885334	0.019	0.633	0.976	0.999434	0.498	0.53	0.352	0.998337	-0.176	0.157	0.265	0.496767	-0.031	0.111	0.782	0.868658
CNTN3	CNTN3	77	52	28	1	neuron	0	0.912441	(0.573, 1.453)	0.699317	0.94712	0.677735	(0.339, 1.356)	0.271776	0.885334	-0.14	0.473	0.768	0.999434	0.641	0.518	0.223	0.998337	0.052	0.104	0.621	0.78374	0.157	0.096	0.105	0.256592
CNTN4	CNTN4	77	52	28	1	neuron	0	0.851732	(0.58, 1.25)	0.412147	0.883575	0.747993	(0.409, 1.367)	0.34531	0.885334	0.343	0.432	0.43	0.999434	0.061	0.434	0.89	0.998337	-0.142	0.099	0.151	0.352895	0.386	0.092	0	0
CNTN5	CNTN5	74	50	27	1	neuron	0	0.658078	(0.381, 1.136)	0.132802	0.883522	1.14451	(0.472, 2.776)	0.765241	0.963825	1.149	0.556	0.042	0.999434	0.153	0.614	0.805	0.998337	-0.119	0.128	0.355	0.581644	-0.003	0.101	0.974	0.982106
CNTN6	CNTN6	77	52	28	1	neuron	0	0.870695	(0.605, 1.253)	0.455522	0.886923	1.2653	(0.76, 2.107)	0.365665	0.885334	-0.1	0.432	0.817	0.999434	-0.69	0.485	0.163	0.998337	0.091	0.1	0.361	0.586466	0.328	0.096	0.001	0.0121799
CNTNAP1	CNTNAP1	55	37	21	0	neuron	0	1.21259	(0.766, 1.919)	0.410594	0.883575	1.92047	(0.877, 4.206)	0.102766	0.885334	0.025	0.585	0.966	0.999434	-0.598	0.698	0.398	0.998337	0.227	0.134	0.093	0.26108	0.028	0.147	0.847	0.907303
CNTNAP2	CNTNAP2	77	52	28	1	neuron	0	0.808089	(0.518, 1.261)	0.348327	0.883575	0.66615	(0.348, 1.276)	0.220549	0.885334	-0.093	0.453	0.837	0.999434	0.288	0.435	0.511	0.998337	-0.039	0.102	0.7	0.839271	0.259	0.092	0.006	0.0416024
CNTNAP3	CNTNAP3	66	43	25	0	astro	0	0.948984	(0.659, 1.367)	0.778592	0.953821	0.200969	(0.054, 0.747)	0.0166286	0.885334	-0.591	0.453	0.196	0.999434	0.314	0.479	0.516	0.998337	-0.051	0.105	0.628	0.791273	0.073	0.109	0.506	0.684781
CNTNAP4	CNTNAP4	77	52	28	0	neuron	0	0.920584	(0.638, 1.329)	0.658897	0.945199	0.804649	(0.488, 1.328)	0.395022	0.885334	0.28	0.397	0.483	0.999434	0.017	0.395	0.966	0.998337	-0.33	0.093	0.001	0.0124432	0.246	0.08	0.003	0.0261591
CNTNAP5	CNTNAP5	77	52	28	1	neuron	0	0.839801	(0.537, 1.314)	0.444655	0.885495	1.05565	(0.511, 2.182)	0.883751	0.985809	0.024	0.458	0.959	0.999434	0.017	0.566	0.976	0.998337	0.076	0.106	0.475	0.682979	0.162	0.106	0.13	0.298365
COA3	COA3	61	36	26	1	neuron	0	0.695526	(0.363, 1.334)	0.274482	0.883575	1.20007	(0.488, 2.951)	0.691152	0.950937	0.65	0.582	0.269	0.999434	-0.073	0.618	0.906	0.998337	-0.162	0.17	0.342	0.56967	0.06	0.112	0.596	0.749722
COCH	COCH	77	52	28	1	neuron	0	1.6344	(1.042, 2.562)	0.0322589	0.883522	0.303674	(0.106, 0.867)	0.0259392	0.885334	-0.345	0.45	0.445	0.999434	0.594	0.36	0.106	0.998337	-0.206	0.103	0.048	0.167672	0.224	0.069	0.002	0.0200174
COL11A1	COL11A1	77	52	28	0	neuron	0	1.10702	(0.773, 1.585)	0.578586	0.916756	0.76597	(0.386, 1.519)	0.445372	0.896296	-0.393	0.375	0.298	0.999434	-0.261	0.492	0.598	0.998337	-0.215	0.108	0.048	0.167672	0.083	0.112	0.461	0.646692
COL11A2	COL11A2	56	43	15	1	NS	0	0.968416	(0.545, 1.72)	0.912791	0.974732	0.827869	(0.339, 2.024)	0.678744	0.949464	-0.683	0.587	0.249	0.999434	-0.623	0.714	0.393	0.998337	-0.139	0.123	0.258	0.49084	0.137	0.119	0.253	0.44663
COL12A1	COL12A1	77	52	28	0	neuron	0	0.927381	(0.649, 1.324)	0.678449	0.945848	0.74741	(0.373, 1.499)	0.412345	0.888498	-0.304	0.599	0.613	0.999434	0.47	0.47	0.323	0.998337	0.101	0.119	0.397	0.619589	-0.099	0.102	0.33	0.525353
COL14A1	COL14A1	77	52	28	0	endoth	0	1.29983	(0.868, 1.948)	0.203687	0.883575	0.694875	(0.365, 1.323)	0.267768	0.885334	-0.279	0.425	0.513	0.999434	0.498	0.466	0.292	0.998337	-0.071	0.092	0.442	0.660275	-0.194	0.09	0.033	0.122526
COL15A1	COL15A1	77	52	28	1	microglia.macrophage	0	0.81122	(0.495, 1.331)	0.407389	0.883575	1.00964	(0.353, 2.89)	0.98574	0.999335	0.12	0.533	0.822	0.999434	-0.396	0.71	0.58	0.998337	0.404	0.135	0.003	0.0264598	-0.017	0.13	0.898	0.938355
COL16A1	COL16A1	77	52	28	0	astro	0	0.798423	(0.483, 1.319)	0.379568	0.883575	0.556157	(0.212, 1.458)	0.232708	0.885334	0.043	0.567	0.94	0.999434	1.005	0.827	0.232	0.998337	0.07	0.141	0.618	0.782933	-0.331	0.174	0.06	0.180078
COL18A1	COL18A1	77	52	28	1	endoth	0	0.783716	(0.538, 1.142)	0.20446	0.883575	0.748099	(0.289, 1.935)	0.549406	0.906399	0.081	0.483	0.868	0.999434	0.359	0.52	0.494	0.998337	0.035	0.106	0.745	0.866157	-0.147	0.097	0.134	0.304209
COL1A1	COL1A1	77	52	28	1	BD	0	1.10762	(0.77, 1.593)	0.58148	0.916756	0.714045	(0.343, 1.488)	0.368602	0.885334	0.555	0.398	0.168	0.999434	0.309	0.53	0.562	0.998337	-0.12	0.083	0.151	0.352895	-0.058	0.123	0.64	0.781166
COL1A2	COL1A2	77	52	28	0	endoth	0	1.17736	(0.862, 1.608)	0.304276	0.883575	0.877619	(0.494, 1.56)	0.656309	0.941681	0.309	0.339	0.366	0.999434	0.162	0.444	0.717	0.998337	-0.136	0.069	0.05	0.172305	-0.103	0.103	0.319	0.512806
COL21A1	COL21A1	77	52	28	0	neuron	0	1.13649	(0.833, 1.55)	0.418665	0.883575	0.866493	(0.49, 1.533)	0.62265	0.927706	-0.125	0.351	0.722	0.999434	-0.072	0.423	0.865	0.998337	-0.017	0.092	0.85	0.927346	-0.156	0.088	0.08	0.217426
COL26A1	COL26A1	52	32	22	0	endoth	0	0.623864	(0.304, 1.279)	0.19779	0.883575	1.25168	(0.61, 2.567)	0.540233	0.906399	0.65	0.625	0.303	0.999434	-0.1	0.502	0.844	0.998337	0.084	0.15	0.576	0.761166	0.148	0.101	0.146	0.321312
COL28A1	COL28A1	77	52	28	1	astro	0	1.02921	(0.784, 1.352)	0.836094	0.963308	0.992072	(0.478, 2.061)	0.982973	0.999335	0.095	0.291	0.745	0.999434	-0.533	0.562	0.348	0.998337	-0.001	0.067	0.992	0.995894	-0.086	0.108	0.426	0.616272
COL3A1	COL3A1	77	52	28	1	endoth	0	1.06696	(0.776, 1.468)	0.690458	0.94712	1.33345	(0.61, 2.914)	0.470591	0.900199	0.107	0.398	0.79	0.999434	0.06	0.505	0.905	0.998337	0.037	0.09	0.681	0.825955	-0.348	0.109	0.002	0.0200174
COL4A1	COL4A1	77	52	28	0	endoth	0	0.853467	(0.556, 1.311)	0.469181	0.890229	1.2942	(0.649, 2.582)	0.464332	0.899824	0.187	0.464	0.687	0.999434	0.102	0.463	0.827	0.998337	0.061	0.117	0.602	0.774625	-0.313	0.103	0.003	0.0261591
COL4A2	COL4A2	77	52	28	0	endoth	0	0.985698	(0.711, 1.366)	0.931018	0.981203	0.834769	(0.489, 1.426)	0.508314	0.906399	0.301	0.393	0.446	0.999434	0.257	0.408	0.532	0.998337	-0.046	0.1	0.642	0.799721	-0.109	0.072	0.135	0.305575
COL5A1	COL5A1	77	52	28	1	NS	0	1.1118	(0.733, 1.685)	0.617533	0.934008	1.032	(0.494, 2.157)	0.933265	0.991711	-0.161	0.51	0.754	0.999434	0.31	0.444	0.489	0.998337	0.078	0.135	0.564	0.753528	-0.168	0.094	0.075	0.208514
COL5A2	COL5A2	77	52	28	0	neuron	0	0.91777	(0.665, 1.266)	0.601432	0.924446	0.802892	(0.408, 1.581)	0.525499	0.906399	-0.275	0.435	0.53	0.999434	0.263	0.515	0.613	0.998337	0.361	0.113	0.002	0.0204622	-0.063	0.094	0.507	0.685731
COL5A3	COL5A3	39	26	15	0	astro	0	1.45397	(0.848, 2.493)	0.173531	0.883575	0.474027	(0.078, 2.886)	0.41797	0.888498	-0.868	0.659	0.195	0.999434	0.005	0.653	0.994	0.998337	-0.521	0.165	0.002	0.0204622	0.321	0.161	0.05	0.159861
COL6A1	COL6A1	77	52	28	1	astro	0	0.796651	(0.544, 1.166)	0.242296	0.883575	0.777367	(0.436, 1.384)	0.392399	0.885334	0.053	0.392	0.893	0.999434	0.06	0.376	0.874	0.998337	-0.124	0.092	0.183	0.397046	0.19	0.084	0.025	0.101499
COL6A2	COL6A2	77	52	28	1	endoth	0	1.26522	(0.814, 1.967)	0.29608	0.883575	0.774209	(0.366, 1.639)	0.503797	0.906399	-0.037	0.508	0.942	0.999434	0.319	0.423	0.455	0.998337	-0.054	0.129	0.678	0.823618	-0.144	0.095	0.133	0.303435
COL6A3	COL6A3	77	52	28	1	BD	0	1.04966	(0.723, 1.524)	0.79889	0.954204	0.832731	(0.404, 1.718)	0.620411	0.927706	0.149	0.404	0.714	0.999434	0.134	0.51	0.794	0.998337	-0.055	0.103	0.594	0.770794	-0.31	0.113	0.007	0.0453915
COL8A1	COL8A1	63	40	24	1	NS	0	0.969995	(0.438, 2.147)	0.940097	0.981203	1.08427	(0.372, 3.161)	0.882172	0.985809	0.383	0.666	0.568	0.999434	0.134	0.613	0.829	0.998337	0.473	0.18	0.009	0.0556935	-0.19	0.11	0.089	0.231762
COLEC11	COLEC11	61	41	23	0	NS	0	1.08538	(0.66, 1.784)	0.746546	0.953747	0.825681	(0.316, 2.157)	0.695772	0.950937	0.421	0.489	0.393	0.999434	0.271	0.634	0.672	0.998337	-0.413	0.114	0	0	-0.177	0.139	0.206	0.38838
COLEC12	COLEC12	77	52	28	1	endoth	0	0.830763	(0.584, 1.181)	0.301356	0.883575	0.923126	(0.46, 1.852)	0.821803	0.972835	0.246	0.425	0.565	0.999434	0.491	0.521	0.352	0.998337	0.052	0.102	0.615	0.780877	-0.04	0.118	0.732	0.837923
COMP	COMP	77	52	28	1	BD	1	0.808728	(0.527, 1.24)	0.330688	0.883575	0.878666	(0.458, 1.686)	0.697225	0.950937	-0.075	0.433	0.863	0.999434	0.273	0.494	0.584	0.998337	0.392	0.101	0	0	-0.165	0.091	0.073	0.204685
CORO1A	CORO1A	77	52	28	0	microglia.macrophage	0	1.00357	(0.601, 1.676)	0.989119	0.997588	1.5497	(0.851, 2.822)	0.152035	0.885334	0.541	0.55	0.328	0.999434	0.251	0.456	0.585	0.998337	-0.122	0.129	0.343	0.570098	-0.425	0.101	0	0
CORO1B	CORO1B	46	34	14	0	NS	0	1.26986	(0.78, 2.068)	0.336968	0.883575	1.62721	(0.588, 4.501)	0.348275	0.885334	0.29	0.633	0.649	0.999434	0.204	0.666	0.762	0.998337	-0.082	0.107	0.448	0.665352	-0.477	0.18	0.011	0.0605789
CORO1C	CORO1C	58	36	24	0	NS	0	0.975362	(0.607, 1.568)	0.918017	0.977902	1.45777	(0.627, 3.388)	0.381066	0.885334	0.542	0.638	0.4	0.999434	0.061	0.559	0.913	0.998337	0.058	0.124	0.64	0.799721	-0.21	0.108	0.054	0.168211
CORT	CORT	66	43	26	0	neuron	0	0.6918	(0.445, 1.075)	0.100996	0.883522	0.889976	(0.449, 1.762)	0.738114	0.96169	-0.179	0.495	0.718	0.999434	0.521	0.56	0.358	0.998337	0.456	0.122	0	0	0.247	0.112	0.03	0.114718
COTL1	COTL1	77	52	28	1	microglia.macrophage	0	1.27219	(0.765, 2.116)	0.353585	0.883575	1.47364	(0.694, 3.13)	0.313115	0.885334	0.018	0.59	0.976	0.999434	0.658	0.543	0.232	0.998337	0.063	0.125	0.613	0.779628	-0.329	0.116	0.005	0.037129
COX16	COX16	75	50	28	0	NS	0	0.984483	(0.633, 1.531)	0.944634	0.981295	0.902316	(0.481, 1.694)	0.749077	0.96169	0.431	0.469	0.361	0.999434	0.17	0.545	0.757	0.998337	-0.289	0.112	0.011	0.0631471	-0.129	0.107	0.231	0.421031
CP	CP	77	52	28	1	endoth	1	1.5383	(1.012, 2.339)	0.0438958	0.883522	1.16412	(0.524, 2.586)	0.709017	0.955037	-0.533	0.427	0.215	0.999434	0.278	0.533	0.605	0.998337	-0.161	0.108	0.137	0.332673	-0.28	0.117	0.018	0.0830381
CPA2	CPA2	55	35	21	1	NS	0	1.04285	(0.671, 1.622)	0.852245	0.967169	0.51922	(0.231, 1.169)	0.113425	0.885334	-0.188	0.404	0.643	0.999434	0.841	0.741	0.264	0.998337	0.119	0.097	0.22	0.448177	-0.142	0.179	0.43	0.618663
CPA4	CPA4	60	36	25	0	BD	0	1.23237	(0.785, 1.936)	0.36441	0.883575	1.72338	(0.777, 3.82)	0.180235	0.885334	0.265	0.506	0.603	0.999434	-0.125	0.517	0.81	0.998337	-0.045	0.105	0.67	0.818218	-0.19	0.11	0.086	0.227816
CPAMD8	CPAMD8	77	52	28	0	BD	0	1.12512	(0.766, 1.652)	0.547396	0.906461	1.03293	(0.499, 2.136)	0.930362	0.991711	-0.231	0.452	0.612	0.999434	-0.133	0.48	0.782	0.998337	-0.101	0.083	0.225	0.454342	-0.308	0.112	0.007	0.0453915
CPB1	CPB1	77	52	28	1	oligo	0	1.13126	(0.722, 1.772)	0.590234	0.922518	0.510363	(0.244, 1.067)	0.0740162	0.885334	0.656	0.466	0.164	0.999434	0.465	0.483	0.34	0.998337	-0.343	0.099	0.001	0.0124432	0.266	0.113	0.02	0.0887091
CPB2	CPB2	77	52	28	1	oligo	1	1.20675	(0.847, 1.719)	0.297695	0.883575	1.20525	(0.692, 2.1)	0.509977	0.906399	-0.624	0.353	0.081	0.999434	0.066	0.461	0.887	0.998337	0.1	0.081	0.217	0.443242	-0.116	0.087	0.186	0.368796
CPD	CPD	77	52	28	1	NS	0	0.901255	(0.606, 1.341)	0.608116	0.92769	0.755169	(0.352, 1.619)	0.470377	0.900199	-0.338	0.429	0.433	0.999434	0.705	0.55	0.207	0.998337	-0.008	0.106	0.943	0.973883	0.107	0.127	0.4	0.593299
CPE	CPE	77	52	28	1	astro	0	0.883845	(0.631, 1.238)	0.47316	0.890229	0.634602	(0.314, 1.281)	0.204331	0.885334	-0.096	0.355	0.787	0.999434	-0.129	0.426	0.763	0.998337	-0.188	0.082	0.022	0.0989141	0.363	0.083	0	0
CPLX2	CPLX2	73	51	25	1	neuron	0	0.82689	(0.548, 1.247)	0.36423	0.883575	1.07726	(0.444, 2.611)	0.869134	0.984286	0.146	0.42	0.728	0.999434	-0.271	0.621	0.665	0.998337	0.07	0.111	0.526	0.720745	0.269	0.137	0.052	0.163084
CPM	CPM	77	52	28	1	NS	0	0.83233	(0.537, 1.291)	0.412398	0.883575	0.942066	(0.476, 1.866)	0.8641	0.983344	0.119	0.506	0.814	0.999434	0.284	0.571	0.621	0.998337	-0.034	0.125	0.784	0.885558	0.202	0.128	0.118	0.276615
CPN1	CPN1	77	52	28	1	BD	0	1.02854	(0.682, 1.551)	0.893197	0.971541	1.38862	(0.779, 2.476)	0.265969	0.885334	-0.434	0.422	0.307	0.999434	-0.103	0.472	0.828	0.998337	0.162	0.089	0.07	0.216295	-0.102	0.092	0.275	0.467541
CPN2	CPN2	77	52	28	1	BD	1	1.10821	(0.805, 1.526)	0.528955	0.905319	1.25756	(0.722, 2.189)	0.417674	0.888498	-0.341	0.397	0.393	0.999434	-0.058	0.44	0.897	0.998337	0.121	0.081	0.138	0.333343	-0.062	0.085	0.465	0.650717
CPPED1	CPPED1	72	47	27	1	oligo	0	1.13599	(0.792, 1.629)	0.488259	0.89221	0.635907	(0.238, 1.702)	0.36732	0.885334	-0.318	0.368	0.39	0.999434	0.43	0.642	0.507	0.998337	-0.087	0.103	0.401	0.623718	-0.051	0.141	0.72	0.82872
CPQ	CPQ	77	52	28	1	astro	0	1.20671	(0.849, 1.716)	0.295456	0.883575	0.702066	(0.425, 1.161)	0.168012	0.885334	0.192	0.327	0.559	0.999434	0.178	0.401	0.659	0.998337	-0.179	0.075	0.017	0.0832638	0.202	0.085	0.02	0.0887091
CPVL	CPVL	77	52	28	1	microglia.macrophage	0	1.00158	(0.755, 1.328)	0.991267	0.997909	0.722731	(0.352, 1.483)	0.376081	0.885334	-0.468	0.388	0.233	0.999434	-0.048	0.534	0.929	0.998337	-0.01	0.08	0.901	0.951423	0.169	0.1	0.096	0.241258
CPXM1	CPXM1	59	37	25	1	NS	0	0.829269	(0.546, 1.259)	0.379504	0.883575	1.86111	(0.764, 4.532)	0.171365	0.885334	-0.283	0.395	0.477	0.999434	-0.13	0.428	0.762	0.998337	0.283	0.099	0.005	0.036195	-0.246	0.1	0.016	0.0765738
CPXM2	CPXM2	77	52	28	0	BD	0	0.98711	(0.658, 1.481)	0.949982	0.982858	0.785049	(0.481, 1.281)	0.332424	0.885334	-0.501	0.516	0.335	0.999434	0.4	0.378	0.296	0.998337	-0.041	0.113	0.718	0.849787	-0.033	0.067	0.623	0.769805
CPZ	CPZ	76	51	28	1	BD	0	1.23536	(0.763, 1.999)	0.389565	0.883575	0.368673	(0.113, 1.204)	0.0984839	0.885334	0.193	0.274	0.483	0.999434	0.526	0.691	0.451	0.998337	-0.288	0.109	0.009	0.0556935	0.254	0.12	0.037	0.130635
CR1	CR1	37	23	15	1	NS	0	2.33096	(1.009, 5.385)	0.0475947	0.883522	4.16999	(0.678, 25.642)	0.123356	0.885334	-1.731	0.657	0.014	0.999434	-0.419	0.646	0.522	0.998337	0.084	0.145	0.563	0.753066	-0.141	0.172	0.413	0.604788
CRABP1	CRABP1	77	52	28	1	neuron	0	1.01645	(0.778, 1.328)	0.904657	0.972685	1.35297	(0.804, 2.276)	0.254725	0.885334	0.322	0.297	0.281	0.999434	-0.053	0.388	0.892	0.998337	0.005	0.056	0.934	0.970136	-0.331	0.092	0	0
CRB2	CRB2	77	52	28	0	astro	0	0.825932	(0.569, 1.199)	0.314935	0.883575	1.38965	(0.56, 3.449)	0.478104	0.90026	-0.115	0.431	0.79	0.999434	0.088	0.605	0.884	0.998337	0.131	0.103	0.204	0.426142	-0.026	0.137	0.847	0.907303
CREB3L3	CREB3L3	54	34	21	0	BD	0	1.11324	(0.646, 1.919)	0.699549	0.94712	1.35712	(0.596, 3.089)	0.46685	0.900199	-0.007	0.58	0.991	0.999434	-0.064	0.544	0.907	0.998337	0.095	0.148	0.52	0.71765	-0.169	0.114	0.144	0.319045
CREG1	CREG1	77	52	28	1	microglia.macrophage	0	1.29252	(0.902, 1.851)	0.161494	0.883575	0.78452	(0.529, 1.163)	0.226492	0.885334	-0.02	0.404	0.96	0.999434	0.306	0.36	0.401	0.998337	0.108	0.098	0.273	0.505182	0.15	0.069	0.032	0.120366
CRELD1	CRELD1	77	52	28	1	NS	0	0.826606	(0.576, 1.187)	0.30249	0.883575	0.83918	(0.457, 1.541)	0.571794	0.90926	0.013	0.369	0.972	0.999434	0.25	0.41	0.544	0.998337	0.167	0.099	0.091	0.257033	0.124	0.086	0.153	0.3304
CRELD2	CRELD2	58	44	17	0	astro	0	0.696994	(0.369, 1.315)	0.265268	0.883575	0.905127	(0.411, 1.994)	0.804604	0.970332	0.279	0.46	0.546	0.999434	-0.3	0.754	0.694	0.998337	0.475	0.165	0.004	0.0314266	0.073	0.122	0.552	0.721581
CRHBP	CRHBP	76	52	27	1	neuron	0	0.914514	(0.572, 1.463)	0.709228	0.948644	1.06623	(0.457, 2.486)	0.881992	0.985809	-0.666	0.444	0.138	0.999434	-0.235	0.577	0.686	0.998337	0.038	0.095	0.691	0.835004	0.136	0.117	0.247	0.439408
CRIM1	CRIM1	77	52	28	1	NS	0	1.23962	(0.59, 2.605)	0.570709	0.914529	0.412498	(0.162, 1.049)	0.0630605	0.885334	-0.59	0.742	0.429	0.999434	1.478	0.751	0.055	0.998337	-0.208	0.215	0.332	0.5599	0.241	0.15	0.11	0.265152
CRIP2	CRIP2	71	47	27	1	endoth	0	1.11203	(0.732, 1.689)	0.618665	0.934493	1.7881	(0.82, 3.899)	0.143988	0.885334	0.556	0.504	0.274	0.999434	-0.275	0.428	0.524	0.998337	-0.009	0.108	0.934	0.970136	-0.332	0.089	0	0
CRISP3	CRISP3	77	52	28	1	BD	0	1.44823	(0.919, 2.283)	0.110892	0.883522	0.883609	(0.406, 1.921)	0.754776	0.96169	-0.726	0.479	0.134	0.999434	0.014	0.562	0.98	0.998337	0.075	0.103	0.464	0.675176	-0.018	0.129	0.888	0.932562
CRISPLD1	CRISPLD1	75	50	28	0	NS	0	1.01379	(0.683, 1.504)	0.945727	0.981295	1.27544	(0.597, 2.725)	0.52995	0.906399	-0.521	0.45	0.251	0.999434	0.267	0.569	0.641	0.998337	-0.017	0.1	0.868	0.934145	-0.312	0.107	0.004	0.0317517
CRISPLD2	CRISPLD2	43	31	15	1	oligo	0	2.06903	(1.185, 3.613)	0.0105806	0.810945	0.520865	(0.132, 2.056)	0.35182	0.885334	-0.201	0.446	0.654	0.999434	0.418	0.735	0.575	0.998337	-0.097	0.116	0.404	0.626268	-0.2	0.168	0.239	0.430163
CRK	CRK	48	27	22	1	NS	0	1.0457	(0.686, 1.595)	0.835545	0.963308	1.09134	(0.585, 2.035)	0.783332	0.966882	0.015	0.328	0.964	0.999434	0.278	0.477	0.565	0.998337	-0.066	0.094	0.484	0.690743	-0.15	0.068	0.03	0.114718
CRKL	CRKL	55	30	25	1	NS	0	0.80884	(0.441, 1.484)	0.493251	0.89221	1.0314	(0.55, 1.935)	0.923251	0.990228	-0.191	0.555	0.733	0.999434	-0.442	0.563	0.438	0.998337	0.043	0.17	0.798	0.893915	0.147	0.09	0.106	0.257668
CRLF1	CRLF1	68	46	25	1	NS	0	1.04177	(0.657, 1.653)	0.862085	0.967665	2.24048	(0.845, 5.938)	0.104742	0.885334	-0.059	0.392	0.881	0.999434	0.111	0.48	0.819	0.998337	-0.362	0.116	0.002	0.0204622	-0.349	0.092	0	0
CRP	CRP	77	52	28	1	BD	0	1.23588	(0.917, 1.666)	0.16459	0.883575	3.32985	(1.346, 8.237)	0.00923634	0.885334	-0.319	0.405	0.433	0.999434	-0.059	0.597	0.922	0.998337	0.003	0.088	0.974	0.986861	-0.479	0.132	0	0
CRTAC1	CRTAC1	77	52	28	1	neuron	0	0.778944	(0.502, 1.209)	0.265385	0.883575	0.830168	(0.466, 1.479)	0.527635	0.906399	0.274	0.427	0.523	0.999434	0.47	0.452	0.303	0.998337	-0.088	0.104	0.396	0.618868	0.145	0.101	0.155	0.333156
CRYAB	CRYAB	76	51	28	0	oligo	0	1.06439	(0.676, 1.677)	0.787818	0.953821	0.973725	(0.452, 2.097)	0.945751	0.992327	0.107	0.26	0.681	0.999434	0.188	0.65	0.774	0.998337	0.106	0.057	0.063	0.201146	-0.043	0.109	0.693	0.812678
CRYL1	CRYL1	55	35	22	1	astro	0	1.14173	(0.655, 1.989)	0.639688	0.940168	3.70685	(0.863, 15.923)	0.0781064	0.885334	-0.794	0.524	0.136	0.999434	-0.041	0.775	0.959	0.998337	0.133	0.124	0.288	0.521208	-0.584	0.164	0.001	0.0121799
CRYM	CRYM	77	52	28	0	neuron	0	0.857861	(0.606, 1.215)	0.388283	0.883575	1.23916	(0.576, 2.665)	0.583178	0.913849	0.151	0.421	0.722	0.999434	-0.367	0.491	0.459	0.998337	-0.158	0.098	0.108	0.284133	0.256	0.117	0.03	0.114718
CSF1	CSF1	77	52	28	1	microglia.macrophage	0	0.877395	(0.573, 1.344)	0.547603	0.906461	1.09551	(0.518, 2.315)	0.811141	0.971597	-0.455	0.469	0.335	0.999434	0.403	0.536	0.456	0.998337	0.256	0.116	0.028	0.117406	-0.061	0.114	0.597	0.75016
CSF1R	CSF1R	77	52	28	1	microglia.macrophage	0	0.85732	(0.551, 1.335)	0.495439	0.89221	0.909071	(0.393, 2.101)	0.823535	0.972835	-0.179	0.536	0.739	0.999434	0.875	0.638	0.178	0.998337	-0.082	0.121	0.498	0.70331	-0.102	0.122	0.404	0.597308
CSF2RA	CSF2RA	76	52	27	1	microglia.macrophage	0	1.20508	(0.755, 1.923)	0.43397	0.883627	0.890765	(0.516, 1.539)	0.678393	0.949464	-0.034	0.519	0.947	0.999434	0.645	0.414	0.126	0.998337	-0.232	0.143	0.106	0.28112	-0.062	0.087	0.475	0.660296
CSMD1	CSMD1	55	34	22	1	neuron	0	0.994412	(0.602, 1.644)	0.982563	0.995975	0.852421	(0.411, 1.769)	0.668262	0.946783	0.21	0.504	0.679	0.999434	0.737	0.469	0.126	0.998337	-0.277	0.129	0.034	0.132658	0	0.09	0.997	0.997867
CSMD2	CSMD2	67	46	23	1	neuron	0	1.01738	(0.669, 1.547)	0.935781	0.981203	1.07883	(0.506, 2.298)	0.844126	0.975696	0.24	0.496	0.63	0.999434	0.619	0.648	0.346	0.998337	-0.245	0.128	0.057	0.188526	-0.082	0.14	0.558	0.726125
CSPG4	CSPG4	77	52	28	1	NS	0	1.21491	(0.756, 1.953)	0.421486	0.883627	0.879772	(0.472, 1.639)	0.686614	0.950937	-0.278	0.496	0.576	0.999434	0.292	0.54	0.591	0.998337	-0.064	0.12	0.596	0.771649	0	0.087	0.997	0.997867
CSPG5	CSPG5	73	48	28	0	astro	0	0.872891	(0.629, 1.21)	0.415063	0.883575	0.835161	(0.423, 1.65)	0.603982	0.91801	0.183	0.39	0.64	0.999434	0.25	0.502	0.621	0.998337	0.202	0.091	0.028	0.117406	0.203	0.105	0.056	0.173036
CSRNP1	CSRNP1	77	52	28	0	endoth	0	1.01944	(0.678, 1.533)	0.926316	0.98109	2.96526	(1.049, 8.383)	0.0403589	0.885334	0.185	0.419	0.659	0.999434	-0.517	0.604	0.396	0.998337	0.048	0.105	0.651	0.804835	-0.214	0.137	0.122	0.283968
CSRNP3	CSRNP3	56	37	21	0	neuron	0	0.772128	(0.473, 1.261)	0.301763	0.883575	1.56233	(0.465, 5.246)	0.470347	0.900199	0.51	0.515	0.327	0.999434	1.124	0.578	0.061	0.998337	0.202	0.127	0.114	0.294863	-0.425	0.113	0	0
CSRP1	CSRP1	67	43	27	0	astro	0	1.51283	(0.916, 2.498)	0.105735	0.883522	1.93184	(0.976, 3.824)	0.0587172	0.885334	-0.202	0.572	0.725	0.999434	-0.153	0.464	0.743	0.998337	0.038	0.126	0.762	0.872699	-0.343	0.086	0	0
CST3	CST3	77	52	28	1	astro	0	0.820622	(0.573, 1.175)	0.280601	0.883575	0.78133	(0.422, 1.448)	0.432885	0.888498	0.452	0.425	0.29	0.999434	0.322	0.573	0.577	0.998337	-0.048	0.109	0.66	0.812905	0.076	0.105	0.472	0.658113
CST4	CST4	77	52	28	1	BD	0	1.36433	(0.948, 1.963)	0.0942665	0.883522	1.87625	(0.618, 5.694)	0.266575	0.885334	0.182	0.423	0.668	0.999434	-0.128	0.942	0.893	0.998337	-0.248	0.098	0.012	0.0673756	-0.223	0.167	0.183	0.363788
CST6	CST6	77	52	28	1	BD	0	0.909154	(0.641, 1.29)	0.593505	0.922518	1.20921	(0.6, 2.435)	0.594815	0.916475	-0.222	0.412	0.591	0.999434	-0.243	0.512	0.637	0.998337	0.002	0.087	0.983	0.992328	-0.268	0.104	0.011	0.0605789
CSTA	CSTA	49	35	16	0	microglia.macrophage	0	1.68697	(0.946, 3.008)	0.0764375	0.883522	0.98937	(0.205, 4.778)	0.989388	0.999335	-0.001	0.521	0.999	0.999434	-0.801	0.664	0.238	0.998337	-0.055	0.108	0.608	0.777564	0.388	0.167	0.023	0.0955704
CSTB	CSTB	77	52	28	1	NS	0	1.71367	(0.996, 2.949)	0.0517267	0.883522	2.07664	(0.884, 4.88)	0.0936979	0.885334	0.141	0.635	0.825	0.999434	0.215	0.588	0.717	0.998337	-0.447	0.14	0.002	0.0204622	-0.706	0.139	0	0
CTBS	CTBS	77	52	28	0	NS	0	1.03175	(0.686, 1.552)	0.88075	0.971483	0.27661	(0.112, 0.683)	0.00531263	0.885334	-0.12	0.45	0.791	0.999434	0.253	0.45	0.577	0.998337	-0.293	0.108	0.007	0.0472551	0.521	0.099	0	0
CTHRC1	CTHRC1	77	52	28	1	oligo	0	1.07	(0.783, 1.463)	0.671439	0.945199	1.25567	(0.577, 2.731)	0.565722	0.90926	0.053	0.377	0.889	0.999434	0.189	0.562	0.739	0.998337	0.058	0.078	0.458	0.670258	-0.168	0.112	0.136	0.306333
CTSA	CTSA	77	52	28	1	NS	0	0.989463	(0.555, 1.763)	0.97132	0.990248	1.01437	(0.665, 1.547)	0.947177	0.992466	-0.239	0.582	0.682	0.999434	-0.401	0.397	0.318	0.998337	0.15	0.154	0.331	0.5599	0.065	0.078	0.408	0.599372
CTSB	CTSB	77	52	28	1	microglia.macrophage	0	0.935983	(0.597, 1.467)	0.773069	0.953821	0.637604	(0.344, 1.182)	0.153075	0.885334	0.178	0.528	0.737	0.999434	0.422	0.536	0.436	0.998337	-0.284	0.102	0.006	0.0414775	0.12	0.094	0.204	0.386191
CTSC	CTSC	77	52	28	1	microglia.macrophage	0	1.35141	(0.861, 2.12)	0.190004	0.883575	0.849436	(0.493, 1.463)	0.556298	0.907849	-0.111	0.51	0.828	0.999434	-0.063	0.526	0.905	0.998337	-0.329	0.11	0.003	0.0264598	0.041	0.089	0.645	0.783117
CTSD	CTSD	77	52	28	1	astro	0	0.967639	(0.7, 1.338)	0.842137	0.964167	0.560319	(0.319, 0.985)	0.0442619	0.885334	-0.073	0.401	0.855	0.999434	0.313	0.421	0.462	0.998337	-0.045	0.083	0.587	0.766028	0.177	0.075	0.019	0.0849282
CTSF	CTSF	77	52	28	1	NS	0	1.67536	(1.057, 2.655)	0.0280927	0.883522	0.808215	(0.49, 1.332)	0.403576	0.888498	-0.498	0.416	0.235	0.999434	0.16	0.475	0.737	0.998337	-0.101	0.102	0.325	0.554596	0.055	0.089	0.537	0.710037
CTSH	CTSH	77	52	28	1	astro	0	1.1575	(0.814, 1.646)	0.415556	0.883575	0.732894	(0.408, 1.318)	0.299328	0.885334	0.01	0.397	0.98	0.999434	0.147	0.477	0.76	0.998337	-0.396	0.087	0	0	0.206	0.085	0.017	0.0797026
CTSL	CTSL	77	52	28	0	microglia.macrophage	0	0.718402	(0.5, 1.033)	0.0742577	0.883522	0.80871	(0.496, 1.32)	0.395489	0.885334	0.168	0.426	0.694	0.999434	0.208	0.405	0.61	0.998337	-0.123	0.105	0.244	0.472801	0.121	0.08	0.135	0.305575
CTSO	CTSO	77	52	28	1	NS	0	0.749748	(0.489, 1.149)	0.18612	0.883575	0.774423	(0.5, 1.199)	0.251948	0.885334	0.038	0.421	0.929	0.999434	0.475	0.383	0.221	0.998337	-0.091	0.105	0.387	0.609353	0.086	0.073	0.247	0.439408
CTSS	CTSS	77	52	28	1	microglia.macrophage	0	0.625648	(0.403, 0.972)	0.0369144	0.883522	1.43932	(0.65, 3.186)	0.369118	0.885334	-0.267	0.456	0.56	0.999434	0.266	0.499	0.597	0.998337	0.373	0.097	0	0	-0.144	0.094	0.127	0.293234
CTSZ	CTSZ	77	52	28	1	microglia.macrophage	0	1.07426	(0.735, 1.571)	0.711798	0.948644	0.727213	(0.452, 1.17)	0.188888	0.885334	0.242	0.377	0.523	0.999434	0.418	0.469	0.377	0.998337	-0.233	0.095	0.015	0.0765632	0.075	0.097	0.442	0.629242
CTTN	CTTN	58	37	23	0	NS	0	1.15565	(0.623, 2.145)	0.646519	0.940168	1.65173	(0.932, 2.929)	0.0859059	0.885334	0.265	0.67	0.694	0.999434	-0.466	0.421	0.275	0.998337	0.001	0.151	0.997	0.998301	-0.074	0.101	0.469	0.65512
CTXND1	CTXND1	58	37	22	0	NA	0	1.12497	(0.727, 1.74)	0.596859	0.924446	0.756067	(0.341, 1.675)	0.490936	0.906399	-0.372	0.416	0.375	0.999434	0.078	0.515	0.881	0.998337	0.116	0.105	0.272	0.505182	0.1	0.086	0.251	0.444121
CUEDC2	CUEDC2	54	36	20	0	NS	0	1.37059	(0.728, 2.58)	0.328561	0.883575	0.462539	(0.128, 1.671)	0.239351	0.885334	-0.222	0.614	0.719	0.999434	0.401	0.824	0.63	0.998337	-0.592	0.159	0	0	0.154	0.161	0.342	0.536663
CUTA	CUTA	77	52	28	1	NS	0	0.92976	(0.558, 1.55)	0.779933	0.953821	0.49625	(0.234, 1.054)	0.0683362	0.885334	0.61	0.483	0.211	0.999434	0.402	0.47	0.396	0.998337	-0.292	0.116	0.013	0.0712524	0.323	0.108	0.004	0.0317517
CX3CL1	CX3CL1	77	52	28	1	endoth	0	0.801907	(0.52, 1.238)	0.318723	0.883575	0.8263	(0.429, 1.593)	0.568706	0.90926	0.402	0.449	0.373	0.999434	0.398	0.506	0.436	0.998337	0.074	0.113	0.511	0.711198	0.19	0.115	0.1	0.247527
CXADR	CXADR	77	52	28	1	NS	0	0.883683	(0.58, 1.346)	0.564817	0.912344	1.30059	(0.631, 2.679)	0.476047	0.900199	-0.157	0.45	0.728	0.999434	0.711	0.49	0.154	0.998337	0.367	0.116	0.002	0.0204622	-0.207	0.108	0.06	0.180078
CXCL12	CXCL12	77	52	28	1	microglia.macrophage	0	1.07312	(0.669, 1.72)	0.769498	0.953821	1.37624	(0.599, 3.164)	0.452053	0.896296	-0.076	0.442	0.864	0.999434	-0.387	0.651	0.556	0.998337	-0.492	0.104	0	0	0.024	0.113	0.835	0.901581
CXCL14	CXCL14	54	36	20	1	neuron	0	0.769402	(0.45, 1.315)	0.337612	0.883575	0.463129	(0.164, 1.305)	0.14538	0.885334	0.229	0.595	0.702	0.999434	0.747	0.707	0.3	0.998337	0.349	0.134	0.01	0.0587245	-0.057	0.134	0.675	0.800954
CXCL16	CXCL16	77	52	28	1	microglia.macrophage	0	1.35115	(0.896, 2.038)	0.151241	0.883522	0.901616	(0.475, 1.713)	0.751719	0.96169	-0.846	0.484	0.084	0.999434	0.642	0.563	0.261	0.998337	0.018	0.111	0.868	0.934145	-0.122	0.094	0.194	0.377186
CYCS	CYCS	77	52	28	1	NS	0	0.717154	(0.494, 1.042)	0.0809336	0.883522	0.70281	(0.286, 1.725)	0.441538	0.896296	0.672	0.428	0.12	0.999434	0.101	0.679	0.883	0.998337	0.115	0.119	0.337	0.566672	0.289	0.123	0.02	0.0887091
CYRIB	CYRIB	77	52	28	1	NS	0	1.06636	(0.756, 1.503)	0.713808	0.948644	0.883664	(0.429, 1.821)	0.737468	0.96169	0.477	0.263	0.074	0.999434	0.473	0.669	0.484	0.998337	-0.189	0.075	0.013	0.0712524	-0.263	0.127	0.042	0.140325
CYSTM1	CYSTM1	48	37	14	0	astro	0	0.978358	(0.578, 1.657)	0.935118	0.981203	0.225653	(0.045, 1.142)	0.0719808	0.885334	-0.094	0.516	0.857	0.999434	-0.115	0.586	0.846	0.998337	0.036	0.111	0.747	0.866731	0.312	0.126	0.016	0.0765738
CYTL1	CYTL1	77	52	28	0	microglia.macrophage	0	1.1375	(0.804, 1.61)	0.467458	0.890229	1.68838	(0.532, 5.354)	0.373732	0.885334	-0.109	0.381	0.776	0.999434	0.356	0.658	0.591	0.998337	-0.083	0.082	0.308	0.537133	-0.202	0.166	0.227	0.417375
CZIB	CZIB	65	45	22	0	NS	0	1.36418	(0.777, 2.394)	0.279208	0.883575	1.13281	(0.433, 2.961)	0.799219	0.969119	-0.323	0.563	0.569	0.999434	0.11	0.472	0.818	0.998337	-0.215	0.136	0.116	0.297695	-0.154	0.091	0.097	0.242447
DAG1	DAG1	77	52	28	1	astro	0	0.867311	(0.551, 1.364)	0.537997	0.906461	1.07728	(0.466, 2.493)	0.861946	0.982337	-0.074	0.493	0.882	0.999434	0.262	0.503	0.605	0.998337	0.148	0.109	0.173	0.383667	0.019	0.13	0.886	0.930886
DBH	DBH	77	52	28	0	NS	0	0.984154	(0.734, 1.319)	0.914917	0.975065	0.762475	(0.348, 1.67)	0.497957	0.906399	-0.237	0.346	0.496	0.999434	0.346	0.579	0.553	0.998337	0.212	0.07	0.003	0.0264598	-0.035	0.113	0.759	0.853551
DBI	DBI	77	52	28	1	microglia.macrophage	0	1.02011	(0.603, 1.726)	0.940887	0.981203	2.6376	(0.898, 7.748)	0.0777267	0.885334	0.525	0.573	0.362	0.999434	0.148	0.663	0.824	0.998337	0.047	0.138	0.734	0.860758	-0.455	0.138	0.001	0.0121799
DBN1	DBN1	51	35	17	0	astro	0	1.37247	(0.669, 2.818)	0.388308	0.883575	0.558081	(0.23, 1.357)	0.19806	0.885334	-0.218	0.669	0.745	0.999434	0.843	0.613	0.18	0.998337	0.005	0.173	0.976	0.987149	-0.404	0.179	0.027	0.106428
DCBLD1	DCBLD1	58	37	23	1	endoth	0	1.33844	(0.682, 2.625)	0.396273	0.883575	4.32788	(1.334, 14.044)	0.014708	0.885334	0.639	0.605	0.296	0.999434	-0.46	0.462	0.325	0.998337	-0.431	0.115	0	0	-0.361	0.116	0.002	0.0200174
DCBLD2	DCBLD2	77	52	28	0	neuron	0	0.9207	(0.602, 1.409)	0.703342	0.94712	0.744603	(0.386, 1.437)	0.379202	0.885334	0.67	0.498	0.182	0.999434	0.274	0.62	0.661	0.998337	-0.374	0.11	0.001	0.0124432	-0.044	0.102	0.668	0.796754
DCC	DCC	77	52	28	1	neuron	0	1.02457	(0.699, 1.503)	0.901168	0.972112	0.691658	(0.359, 1.332)	0.270014	0.885334	-0.103	0.428	0.811	0.999434	0.554	0.422	0.195	0.998337	0.062	0.101	0.539	0.732455	0.284	0.103	0.007	0.0453915
DCD	DCD	77	52	28	0	BD	0	1.63411	(0.98, 2.726)	0.0599748	0.883522	1.27958	(0.729, 2.247)	0.39089	0.885334	-0.294	0.509	0.565	0.999434	-0.06	0.518	0.908	0.998337	-0.508	0.13	0	0	0.016	0.091	0.861	0.917603
DCHS1	DCHS1	77	52	28	0	astro	0	1.22519	(0.929, 1.616)	0.150566	0.883522	0.706405	(0.301, 1.659)	0.42489	0.888498	0.159	0.32	0.622	0.999434	-0.417	0.603	0.493	0.998337	-0.288	0.056	0	0	0.156	0.116	0.182	0.362426
DCHS2	DCHS2	65	43	24	0	astro	0	0.396349	(0.199, 0.789)	0.00844811	0.810945	0.573033	(0.205, 1.605)	0.28923	0.885334	0.968	0.625	0.126	0.999434	-0.133	0.633	0.834	0.998337	0.049	0.131	0.711	0.846289	-0.093	0.129	0.474	0.659703
DCN	DCN	77	52	28	1	endoth	0	0.952645	(0.64, 1.417)	0.810879	0.95588	0.958115	(0.64, 1.434)	0.835221	0.975395	-0.012	0.418	0.977	0.999434	0.173	0.389	0.659	0.998337	-0.241	0.093	0.01	0.0587245	-0.019	0.063	0.761	0.854964
DDAH1	DDAH1	77	52	28	1	astro	0	1.13017	(0.765, 1.67)	0.53925	0.906461	0.648093	(0.304, 1.382)	0.261394	0.885334	-0.081	0.464	0.861	0.999434	0.083	0.562	0.883	0.998337	-0.182	0.106	0.088	0.250713	0.42	0.13	0.002	0.0200174
DDAH2	DDAH2	73	49	27	0	NS	0	1.07199	(0.705, 1.629)	0.74483	0.953615	2.51357	(1.17, 5.399)	0.0181222	0.885334	0.433	0.478	0.368	0.999434	0.238	0.417	0.571	0.998337	-0.102	0.103	0.324	0.554534	-0.418	0.085	0	0
DDB1	DDB1	64	44	23	0	astro	0	1.24778	(0.892, 1.746)	0.196306	0.883575	1.08003	(0.472, 2.47)	0.855275	0.979608	-0.206	0.414	0.62	0.999434	0.273	0.539	0.615	0.998337	-0.173	0.071	0.015	0.0765632	-0.136	0.132	0.306	0.49817
DDR1	DDR1	77	52	28	1	astro	0	1.05532	(0.693, 1.606)	0.801664	0.954204	0.751297	(0.467, 1.209)	0.238841	0.885334	0.177	0.414	0.671	0.999434	0.642	0.416	0.129	0.998337	-0.517	0.093	0	0	0.128	0.09	0.157	0.334333
DDR2	DDR2	58	38	22	1	astro	0	1.32502	(0.842, 2.085)	0.223537	0.883575	0.718191	(0.331, 1.559)	0.402549	0.888498	-0.345	0.524	0.513	0.999434	0.442	0.575	0.447	0.998337	-0.024	0.127	0.848	0.925603	0.075	0.108	0.484	0.66597
DDT	DDT	69	50	22	1	neuron	0	0.988157	(0.692, 1.411)	0.9477	0.982262	1.44803	(0.68, 3.083)	0.336962	0.885334	0.473	0.362	0.195	0.999434	-0.82	0.6	0.181	0.998337	-0.051	0.101	0.618	0.782933	0.013	0.113	0.91	0.946782
DEFA1; DEFA1B	DEFA1	60	39	24	1	BD	0	1.11456	(0.693, 1.793)	0.654829	0.944608	5.74168	(1.355, 24.337)	0.0176993	0.885334	-0.601	0.665	0.37	0.999434	0.075	0.623	0.905	0.998337	0.087	0.142	0.542	0.735663	-0.592	0.123	0	0
DEFB1	DEFB1	75	51	27	1	NS	0	1.0276	(0.749, 1.411)	0.866257	0.967665	1.53433	(0.712, 3.307)	0.274603	0.885334	-0.186	0.436	0.672	0.999434	-0.269	0.465	0.566	0.998337	-0.087	0.085	0.307	0.536609	-0.136	0.093	0.146	0.321312
DEFB103A; DEFB103B	DEFB103A	70	47	25	1	BD	0	1.93361	(1.101, 3.395)	0.0216762	0.879361	0.819897	(0.416, 1.616)	0.566068	0.90926	-0.479	0.406	0.242	0.999434	0.573	0.497	0.258	0.998337	-0.297	0.114	0.01	0.0587245	-0.185	0.079	0.021	0.0910395
DET1	DET1	44	25	20	0	NS	0	2.09986	(0.594, 7.427)	0.249728	0.883575	0.490528	(0.146, 1.648)	0.249415	0.885334	-0.845	0.692	0.229	0.999434	0.841	0.647	0.202	0.998337	-0.461	0.195	0.02	0.0928226	0.045	0.134	0.736	0.84083
DGCR2	DGCR2	77	52	28	1	NS	0	0.70969	(0.451, 1.117)	0.13816	0.883522	1.01434	(0.502, 2.049)	0.968342	0.999335	0.187	0.482	0.699	0.999434	-0.244	0.504	0.631	0.998337	-0.097	0.126	0.443	0.660483	0.312	0.098	0.002	0.0200174
DHH	DHH	71	47	27	1	BD	0	1.66063	(1.046, 2.637)	0.0316386	0.883522	2.07343	(0.772, 5.57)	0.148131	0.885334	-0.73	0.461	0.118	0.999434	-0.342	0.481	0.481	0.998337	-0.096	0.11	0.382	0.60479	-0.184	0.099	0.065	0.188451
DIPK1C	DIPK1C	77	52	28	1	astro	0	0.834727	(0.508, 1.371)	0.475699	0.890258	0.643595	(0.361, 1.147)	0.135059	0.885334	0.099	0.52	0.849	0.999434	0.007	0.453	0.988	0.998337	0.005	0.122	0.965	0.981929	0.37	0.108	0.001	0.0121799
DIPK2B	DIPK2B	77	52	28	0	endoth	0	0.728483	(0.447, 1.186)	0.202867	0.883575	0.652998	(0.274, 1.554)	0.33538	0.885334	-0.246	0.546	0.654	0.999434	0.246	0.58	0.674	0.998337	-0.015	0.144	0.915	0.959604	0.232	0.109	0.037	0.130635
DISP3	DISP3	56	38	21	0	NS	0	1.12267	(0.763, 1.651)	0.55678	0.910666	0.340085	(0.084, 1.371)	0.129379	0.885334	-0.409	0.47	0.387	0.999434	-0.156	0.895	0.862	0.998337	0.17	0.097	0.083	0.240335	0.281	0.2	0.164	0.342584
DKK2	DKK2	52	33	20	1	neuron	0	0.713493	(0.403, 1.264)	0.246953	0.883575	1.10197	(0.217, 5.59)	0.906703	0.986474	0.353	0.493	0.478	0.999434	0.204	0.975	0.836	0.998337	0.058	0.111	0.603	0.775478	-0.127	0.176	0.472	0.658113
DKK3	DKK3	77	52	28	1	astro	0	0.652448	(0.399, 1.068)	0.0895288	0.883522	0.703026	(0.333, 1.483)	0.354704	0.885334	0.452	0.491	0.361	0.999434	0.413	0.543	0.45	0.998337	-0.061	0.107	0.569	0.755821	0.19	0.126	0.135	0.305575
DLD	DLD	77	52	28	1	NS	0	0.918602	(0.637, 1.324)	0.648968	0.941944	1.62196	(0.408, 6.44)	0.491826	0.906399	0.232	0.407	0.571	0.999434	-0.05	0.596	0.934	0.998337	0.004	0.095	0.97	0.984108	0.252	0.144	0.084	0.225371
DLK1	DLK1	46	30	18	1	BD	0	1.07037	(0.717, 1.598)	0.739304	0.952526	0.644319	(0.206, 2.013)	0.449553	0.896296	-0.275	0.449	0.544	0.999434	0.811	0.721	0.27	0.998337	0.032	0.15	0.831	0.914855	-0.517	0.153	0.001	0.0121799
DLK2	DLK2	77	52	28	1	BD	0	0.909658	(0.576, 1.436)	0.684347	0.945848	0.815233	(0.432, 1.538)	0.528359	0.906399	-0.257	0.415	0.538	0.999434	0.489	0.49	0.323	0.998337	0.365	0.112	0.001	0.0124432	0.105	0.107	0.332	0.526353
DLST	DLST	77	52	28	1	NS	0	1.44356	(0.912, 2.286)	0.117454	0.883522	0.888813	(0.528, 1.495)	0.656777	0.941681	-0.218	0.466	0.642	0.999434	-0.013	0.483	0.979	0.998337	0.011	0.112	0.923	0.965355	0.044	0.101	0.667	0.796754
DMKN	DMKN	77	52	28	1	endoth	0	1.00365	(0.646, 1.56)	0.987061	0.99746	1.13611	(0.842, 1.532)	0.403212	0.888498	0.017	0.486	0.973	0.999434	-0.164	0.285	0.568	0.998337	0.239	0.126	0.06	0.19481	-0.046	0.056	0.415	0.606944
DNAJA1	DNAJA1	49	28	22	0	NS	0	1.01938	(0.468, 2.219)	0.961424	0.98827	1.18851	(0.407, 3.473)	0.752263	0.96169	1.006	0.685	0.149	0.999434	-0.459	0.858	0.596	0.998337	-0.375	0.16	0.021	0.096684	-0.263	0.162	0.108	0.261426
DNAJB11	DNAJB11	75	50	28	1	NS	0	0.80775	(0.528, 1.237)	0.325816	0.883575	0.747956	(0.386, 1.448)	0.388689	0.885334	0.474	0.495	0.342	0.999434	0.257	0.43	0.553	0.998337	0.137	0.147	0.351	0.578798	0.063	0.076	0.407	0.598285
DNAJB2	DNAJB2	65	43	25	1	NS	0	0.938539	(0.641, 1.374)	0.744271	0.953615	1.86087	(0.974, 3.555)	0.0599982	0.885334	0.506	0.383	0.192	0.999434	-0.385	0.33	0.248	0.998337	0.015	0.099	0.884	0.942551	-0.12	0.069	0.085	0.226995
DNAJC3	DNAJC3	77	52	28	0	NS	0	1.28445	(0.746, 2.21)	0.366054	0.883575	1.09623	(0.53, 2.266)	0.804108	0.970332	-0.375	0.474	0.431	0.999434	0.146	0.434	0.739	0.998337	-0.209	0.111	0.062	0.199057	-0.041	0.071	0.565	0.729053
DNASE1	DNASE1	48	32	18	0	NS	0	1.16909	(0.773, 1.767)	0.458795	0.888808	0.183316	(0.041, 0.827)	0.0273529	0.885334	-0.426	0.511	0.409	0.999434	0.051	0.677	0.941	0.998337	0.164	0.115	0.156	0.358753	0.341	0.129	0.01	0.0568395
DNASE1L1	DNASE1L1	42	27	15	0	NS	0	1.17541	(0.675, 2.048)	0.568242	0.913535	1.1481	(0.089, 14.893)	0.915879	0.989126	-0.42	0.424	0.326	0.999434	-2.773	1.429	0.07	0.998337	0.28	0.117	0.019	0.0899959	-0.033	0.247	0.894	0.935449
DNASE2	DNASE2	77	52	28	0	astro	0	1.02522	(0.691, 1.522)	0.901698	0.972112	0.532078	(0.277, 1.022)	0.0579965	0.885334	-0.029	0.419	0.945	0.999434	0.23	0.373	0.541	0.998337	-0.363	0.1	0	0	0.24	0.079	0.003	0.0261591
DNER	DNER	77	52	28	1	neuron	0	0.91546	(0.612, 1.37)	0.667415	0.945199	0.635666	(0.293, 1.379)	0.251477	0.885334	0.344	0.472	0.468	0.999434	0.267	0.516	0.607	0.998337	-0.173	0.104	0.097	0.267418	0.241	0.124	0.054	0.168211
DNM1	DNM1	77	52	28	1	neuron	0	0.831247	(0.537, 1.287)	0.407016	0.883575	0.96821	(0.48, 1.951)	0.928017	0.991711	0.173	0.469	0.714	0.999434	0.389	0.536	0.472	0.998337	-0.105	0.126	0.404	0.626268	0.113	0.108	0.301	0.492818
DNPH1	DNPH1	50	33	20	1	NS	0	2.00223	(0.83, 4.829)	0.122239	0.883522	0.442724	(0.096, 2.052)	0.297752	0.885334	-0.409	0.689	0.556	0.999434	0.025	0.517	0.962	0.998337	0.073	0.167	0.662	0.813553	-0.09	0.095	0.347	0.541923
DPEP2	DPEP2	46	37	12	1	endoth	0	0.903924	(0.598, 1.365)	0.631287	0.940168	1.01912	(0.171, 6.066)	0.983398	0.999335	-0.83	0.502	0.104	0.999434	0.191	1.236	0.879	0.998337	0.422	0.099	0	0	-0.041	0.298	0.89	0.933385
DPP10	DPP10	77	52	28	1	neuron	0	0.877726	(0.602, 1.279)	0.497482	0.89221	1.07671	(0.484, 2.395)	0.856201	0.980158	-0.056	0.44	0.899	0.999434	0.481	0.644	0.459	0.998337	-0.081	0.1	0.419	0.643025	0.082	0.122	0.5	0.680662
DPP3	DPP3	77	51	28	0	NS	0	0.850785	(0.572, 1.265)	0.424644	0.883627	0.943378	(0.411, 2.167)	0.890739	0.985809	-0.008	0.431	0.986	0.999434	0.24	0.674	0.723	0.998337	0.292	0.133	0.029	0.120502	-0.036	0.141	0.799	0.878366
DPP4	DPP4	77	52	28	1	microglia.macrophage	0	0.816939	(0.599, 1.113)	0.200461	0.883575	1.6254	(0.751, 3.516)	0.217206	0.885334	-0.302	0.358	0.402	0.999434	-0.147	0.557	0.793	0.998337	0.286	0.072	0	0	-0.197	0.115	0.088	0.2302
DPP6	DPP6	77	52	28	1	neuron	0	0.740314	(0.479, 1.145)	0.176278	0.883575	0.783933	(0.353, 1.741)	0.549858	0.906399	0.56	0.438	0.205	0.999434	-0.012	0.57	0.983	0.998337	-0.045	0.097	0.642	0.799721	0.234	0.126	0.066	0.190391
DPP7	DPP7	77	52	28	1	NS	0	0.903737	(0.637, 1.283)	0.570885	0.914529	0.727976	(0.416, 1.274)	0.266105	0.885334	-0.329	0.411	0.425	0.999434	0.126	0.401	0.755	0.998337	-0.059	0.106	0.577	0.761177	0.22	0.084	0.01	0.0568395
DPT	DPT	77	52	28	1	neuron	0	0.967034	(0.602, 1.554)	0.88986	0.971541	0.829938	(0.427, 1.613)	0.582478	0.913849	0.01	0.456	0.982	0.999434	0.171	0.462	0.714	0.998337	-0.345	0.116	0.003	0.0264598	-0.229	0.107	0.034	0.123646
DPYSL2	DPYSL2	77	52	28	0	NS	0	1.24045	(0.706, 2.181)	0.454076	0.886571	1.76664	(0.619, 5.038)	0.287177	0.885334	-0.313	0.613	0.611	0.999434	-0.114	0.697	0.871	0.998337	-0.035	0.132	0.792	0.889792	-0.216	0.116	0.066	0.190391
DPYSL3	DPYSL3	48	33	16	1	astro	0	1.52189	(0.926, 2.502)	0.0976736	0.883522	0.985463	(0.327, 2.966)	0.979217	0.999335	0.305	0.566	0.593	0.999434	-0.311	0.75	0.683	0.998337	-0.293	0.134	0.03	0.122664	0.13	0.113	0.255	0.448442
DRAXIN	DRAXIN	77	52	28	1	NS	0	1.29965	(0.887, 1.903)	0.178111	0.883575	0.687457	(0.409, 1.155)	0.157135	0.885334	-0.408	0.385	0.292	0.999434	0.854	0.42	0.049	0.998337	0.004	0.087	0.963	0.981331	-0.034	0.081	0.672	0.799041
DSC1	DSC1	77	52	28	1	NS	0	1.0955	(0.699, 1.716)	0.690453	0.94712	1.28591	(0.702, 2.357)	0.415931	0.888498	-0.096	0.436	0.826	0.999434	-0.375	0.549	0.499	0.998337	0.082	0.096	0.394	0.616999	-0.123	0.09	0.172	0.353837
DSC2	DSC2	77	52	28	1	microglia.macrophage	0	0.838145	(0.533, 1.319)	0.445203	0.885495	0.546133	(0.164, 1.814)	0.323351	0.885334	0.449	0.505	0.376	0.999434	0.932	0.851	0.279	0.998337	0.068	0.133	0.611	0.778374	0.388	0.166	0.021	0.0910395
DSC3	DSC3	77	52	28	1	BD	0	0.960019	(0.669, 1.378)	0.824783	0.960795	1.17748	(0.822, 1.688)	0.373665	0.885334	0.114	0.441	0.797	0.999434	0.004	0.354	0.991	0.998337	0.042	0.104	0.684	0.829156	-0.171	0.071	0.019	0.0849282
DSCAM	DSCAM	44	30	15	1	oligo	0	0.835964	(0.522, 1.34)	0.456373	0.887307	0.0564855	(0, 9.853)	0.275165	0.885334	-0.338	0.498	0.5	0.999434	1.199	0.437	0.012	0.998337	0.107	0.14	0.444	0.661546	-0.062	0.074	0.407	0.598285
DSCAML1	DSCAML1	68	47	24	1	NS	0	0.535784	(0.347, 0.826)	0.00473934	0.810945	1.93855	(0.697, 5.39)	0.204548	0.885334	0.637	0.485	0.194	0.999434	0.364	0.617	0.559	0.998337	0.183	0.118	0.123	0.309788	-0.278	0.118	0.021	0.0910395
DSG1	DSG1	74	50	27	0	NS	0	1.03861	(0.673, 1.604)	0.864265	0.967665	1.45495	(0.806, 2.626)	0.213322	0.885334	0.01	0.437	0.982	0.999434	-0.605	0.515	0.246	0.998337	0.112	0.092	0.226	0.454766	-0.009	0.101	0.925	0.955294
DSG2	DSG2	77	52	28	1	BD	0	1.48587	(0.992, 2.225)	0.0544497	0.883522	0.463114	(0.192, 1.115)	0.0859122	0.885334	-0.398	0.469	0.399	0.999434	0.193	0.42	0.648	0.998337	-0.166	0.099	0.094	0.262607	-0.01	0.112	0.928	0.956675
DSP	DSP	77	52	28	0	endoth	0	0.999144	(0.637, 1.566)	0.99702	0.999078	1.5291	(0.85, 2.75)	0.156154	0.885334	0.072	0.477	0.881	0.999434	-0.54	0.451	0.238	0.998337	0.178	0.09	0.049	0.169877	-0.077	0.083	0.359	0.551681
DSTN	DSTN	74	48	28	1	neuron	0	1.04113	(0.714, 1.518)	0.834	0.963308	1.26099	(0.565, 2.812)	0.570914	0.90926	0.049	0.479	0.918	0.999434	-0.123	0.461	0.791	0.998337	0.059	0.102	0.566	0.755323	-0.253	0.092	0.007	0.0453915
DTD1	DTD1	75	52	26	1	NS	0	0.949789	(0.669, 1.349)	0.773702	0.953821	0.654918	(0.293, 1.463)	0.302187	0.885334	-0.059	0.426	0.89	0.999434	0.544	0.646	0.405	0.998337	-0.072	0.095	0.452	0.667609	0.186	0.133	0.166	0.344884
DYNC1I2	DYNC1I2	55	39	19	0	oligo	0	0.748513	(0.429, 1.305)	0.306929	0.883575	0.282913	(0.084, 0.957)	0.0422291	0.885334	0.305	0.595	0.61	0.999434	0.556	1.102	0.617	0.998337	0.293	0.143	0.043	0.155883	0.196	0.16	0.226	0.416535
DYNLL2	DYNLL2	77	52	28	1	NS	0	0.887314	(0.599, 1.315)	0.551344	0.909164	1.09981	(0.426, 2.841)	0.844246	0.975696	0.363	0.411	0.379	0.999434	-0.276	0.54	0.611	0.998337	-0.034	0.095	0.717	0.849787	0.318	0.126	0.013	0.067553
ECE1	ECE1	72	50	25	1	endoth	0	1.242	(0.846, 1.823)	0.26821	0.883575	0.619427	(0.384, 1)	0.050186	0.885334	-0.083	0.497	0.868	0.999434	0.337	0.425	0.431	0.998337	-0.073	0.101	0.469	0.677739	0.286	0.089	0.002	0.0200174
ECM1	ECM1	77	52	28	1	endoth	0	0.639446	(0.403, 1.015)	0.0578333	0.883522	0.704626	(0.4, 1.24)	0.224721	0.885334	-0.458	0.512	0.374	0.999434	0.538	0.432	0.219	0.998337	0.258	0.118	0.03	0.122664	0.051	0.084	0.543	0.714278
ECM2	ECM2	77	52	28	0	endoth	0	1.04027	(0.753, 1.438)	0.810915	0.95588	0.663842	(0.36, 1.224)	0.1891	0.885334	-0.282	0.4	0.484	0.999434	0.67	0.455	0.147	0.998337	-0.124	0.077	0.109	0.285458	-0.019	0.109	0.864	0.918888
ECRG4	ECRG4	77	52	28	1	NS	0	1.418	(0.759, 2.65)	0.273782	0.883575	0.715373	(0.384, 1.332)	0.290682	0.885334	-0.731	0.567	0.201	0.999434	0.239	0.526	0.652	0.998337	-0.059	0.139	0.672	0.818922	0.109	0.088	0.218	0.404055
EDIL3	EDIL3	77	52	28	1	oligo	0	1.31794	(0.773, 2.247)	0.310433	0.883575	1.16677	(0.587, 2.321)	0.660178	0.943386	0.46	0.519	0.378	0.999434	-0.227	0.526	0.668	0.998337	-0.45	0.108	0	0	0.016	0.099	0.869	0.921436
EDN1	EDN1	68	47	23	1	endoth	0	0.692665	(0.423, 1.134)	0.144535	0.883522	0.738481	(0.301, 1.814)	0.508445	0.906399	0.522	0.545	0.342	0.999434	1.345	0.746	0.081	0.998337	-0.364	0.128	0.005	0.036195	0.016	0.12	0.892	0.934631
EDN3	EDN3	77	52	28	1	endoth	0	0.88078	(0.553, 1.402)	0.592622	0.922518	0.672891	(0.367, 1.234)	0.200495	0.885334	0.609	0.521	0.247	0.999434	0.272	0.434	0.534	0.998337	-0.309	0.123	0.012	0.0673756	0.193	0.094	0.042	0.140325
EEF1A1	EEF1A1	65	47	21	1	NS	0	1.1349	(0.641, 2.008)	0.663933	0.945199	1.59418	(0.848, 2.996)	0.147376	0.885334	0.389	0.502	0.441	0.999434	-0.341	0.345	0.328	0.998337	0.085	0.114	0.453	0.667609	-0.13	0.07	0.067	0.192072
EEF2	EEF2	74	50	27	0	NS	0	0.987664	(0.599, 1.628)	0.961158	0.98827	1.13351	(0.754, 1.703)	0.54646	0.906399	0.514	0.412	0.215	0.999434	-0.526	0.37	0.162	0.998337	0.187	0.12	0.121	0.305754	0.03	0.069	0.668	0.796754
EFCAB14	EFCAB14	77	52	28	1	NS	0	0.733551	(0.495, 1.087)	0.122805	0.883522	0.88307	(0.357, 2.182)	0.787606	0.966882	0.022	0.455	0.961	0.999434	0.097	0.505	0.848	0.998337	0.23	0.124	0.066	0.207274	0.148	0.118	0.212	0.395161
EFEMP1	EFEMP1	77	52	28	1	astro	0	1.51779	(1.002, 2.298)	0.0487183	0.883522	1.04805	(0.481, 2.284)	0.905985	0.986474	0.098	0.402	0.809	0.999434	0.624	0.598	0.303	0.998337	-0.291	0.077	0	0	-0.111	0.119	0.355	0.547361
EFEMP2	EFEMP2	77	52	28	0	astro	0	1.04241	(0.706, 1.539)	0.834474	0.963308	0.881057	(0.505, 1.537)	0.655619	0.941681	0.118	0.428	0.784	0.999434	0.52	0.508	0.312	0.998337	-0.276	0.096	0.004	0.0314266	-0.116	0.087	0.182	0.362426
EFHD2	EFHD2	42	27	16	1	NS	0	1.29859	(0.393, 4.294)	0.668523	0.945199	2.09392	(0.495, 8.859)	0.315254	0.885334	-0.704	0.788	0.376	0.999434	0.522	0.515	0.318	0.998337	0.513	0.246	0.04	0.150212	-0.104	0.11	0.348	0.543116
EFNA1	EFNA1	77	52	28	1	endoth	0	0.886751	(0.615, 1.279)	0.519956	0.899367	0.705598	(0.425, 1.173)	0.178574	0.885334	-0.104	0.397	0.794	0.999434	0.425	0.388	0.279	0.998337	-0.149	0.095	0.119	0.303029	0.197	0.079	0.014	0.0705208
EFNA5	EFNA5	77	52	28	1	neuron	0	0.659665	(0.438, 0.994)	0.0468078	0.883522	0.408854	(0.187, 0.894)	0.0250689	0.885334	0.256	0.459	0.578	0.999434	0.24	0.507	0.638	0.998337	-0.067	0.12	0.577	0.761177	0.399	0.112	0.001	0.0121799
EFNB1	EFNB1	77	52	28	1	NS	0	1.13546	(0.728, 1.772)	0.57571	0.916518	0.79315	(0.321, 1.962)	0.615994	0.923992	-0.238	0.473	0.616	0.999434	0.299	0.726	0.683	0.998337	0.158	0.117	0.18	0.394629	0.122	0.151	0.42	0.611537
EFNB2	EFNB2	77	52	28	1	NS	0	0.75773	(0.518, 1.108)	0.152105	0.883522	0.817563	(0.417, 1.604)	0.558105	0.908846	0.326	0.428	0.449	0.999434	0.396	0.469	0.403	0.998337	-0.099	0.096	0.305	0.535962	0.242	0.102	0.019	0.0849282
EFNB3	EFNB3	77	52	28	1	neuron	0	0.932796	(0.544, 1.599)	0.800202	0.954204	0.715192	(0.241, 2.12)	0.545381	0.906399	-0.106	0.476	0.825	0.999434	1.052	0.75	0.167	0.998337	0.205	0.116	0.08	0.236103	0.29	0.185	0.12	0.280447
EGFL8	EGFL8	45	30	16	0	endoth	0	0.94948	(0.501, 1.801)	0.873846	0.969443	0.547871	(0.313, 0.96)	0.0356503	0.885334	0.323	0.701	0.647	0.999434	0.417	0.333	0.218	0.998337	0.005	0.127	0.967	0.981929	0.413	0.081	0	0
EGFLAM	EGFLAM	77	52	28	1	NS	0	1.41806	(0.966, 2.082)	0.0745318	0.883522	0.645181	(0.277, 1.502)	0.309502	0.885334	-0.384	0.435	0.381	0.999434	-0.03	0.613	0.962	0.998337	-0.273	0.092	0.004	0.0314266	0.144	0.106	0.175	0.357137
EGFR	EGFR	77	52	28	1	astro	0	0.787864	(0.533, 1.166)	0.23287	0.883575	0.608195	(0.224, 1.653)	0.329739	0.885334	0.356	0.442	0.423	0.999434	0.283	0.662	0.672	0.998337	0.137	0.099	0.169	0.37734	0.23	0.143	0.11	0.265152
EHBP1L1	EHBP1L1	73	48	28	0	microglia.macrophage	0	1.17779	(0.746, 1.859)	0.482318	0.89221	0.799266	(0.461, 1.386)	0.424962	0.888498	-0.17	0.507	0.738	0.999434	0.746	0.506	0.147	0.998337	-0.08	0.133	0.549	0.740796	0.041	0.096	0.67	0.7979
EIF4B	EIF4B	65	44	24	1	NS	0	0.623063	(0.366, 1.061)	0.0815572	0.883522	0.794627	(0.293, 2.154)	0.651354	0.941681	1.041	0.498	0.04	0.999434	-0.047	0.642	0.942	0.998337	0.008	0.135	0.954	0.9794	-0.135	0.143	0.346	0.541095
EIF4G3	EIF4G3	48	33	17	1	NS	0	1.49054	(0.861, 2.579)	0.153649	0.883522	1.68676e-15	(0, Inf)	0.991711	0.999335	-0.299	0.508	0.558	0.999434	0.015	0.378	0.968	0.998337	-0.077	0.163	0.637	0.79781	-0.118	0.096	0.223	0.412326
EIF5A	EIF5A	46	31	19	1	NS	0	1.00068	(0.618, 1.62)	0.997805	0.999078	0.976029	(0.496, 1.921)	0.944021	0.991959	0.052	0.53	0.922	0.999434	-0.208	0.432	0.633	0.998337	0.115	0.126	0.364	0.590049	-0.101	0.087	0.251	0.444121
EIF6	EIF6	44	25	21	0	NS	0	1.70156	(1.035, 2.798)	0.0362321	0.883522	1.27688	(0.678, 2.406)	0.449674	0.896296	0.134	0.562	0.813	0.999434	-0.676	0.456	0.146	0.998337	0.009	0.101	0.927	0.968658	0.039	0.102	0.7	0.815073
ELFN2	ELFN2	60	45	18	1	NS	0	0.858868	(0.612, 1.205)	0.378709	0.883575	0.537236	(0.218, 1.322)	0.176252	0.885334	0.199	0.434	0.649	0.999434	1.031	0.737	0.17	0.998337	0.025	0.095	0.795	0.891422	0.191	0.17	0.265	0.45798
EMC10	EMC10	77	52	28	1	NS	0	0.876956	(0.587, 1.311)	0.522352	0.899367	0.760385	(0.352, 1.642)	0.485627	0.9048	0.342	0.451	0.45	0.999434	0.43	0.517	0.41	0.998337	0.018	0.112	0.875	0.937733	0.225	0.118	0.06	0.180078
EMCN	EMCN	68	44	26	0	endoth	0	1.14799	(0.819, 1.609)	0.422932	0.883627	0.941985	(0.643, 1.38)	0.759182	0.96169	0.385	0.383	0.318	0.999434	-0.239	0.333	0.476	0.998337	-0.015	0.08	0.853	0.928858	0.128	0.066	0.053	0.165544
EMILIN1	EMILIN1	77	52	28	0	BD	0	0.898133	(0.643, 1.254)	0.528459	0.905143	0.649078	(0.31, 1.359)	0.251767	0.885334	-0.17	0.359	0.638	0.999434	0.499	0.406	0.227	0.998337	-0.166	0.089	0.062	0.199057	-0.001	0.058	0.991	0.99359
EMILIN2	EMILIN2	77	52	28	0	microglia.macrophage	0	1.10162	(0.712, 1.704)	0.663757	0.945199	1.0891	(0.528, 2.244)	0.817051	0.972743	0.377	0.461	0.416	0.999434	0.564	0.623	0.371	0.998337	-0.142	0.11	0.198	0.417778	-0.18	0.113	0.114	0.271384
EMILIN3	EMILIN3	77	52	28	1	NS	0	1.32603	(0.898, 1.958)	0.15582	0.883522	0.70889	(0.349, 1.44)	0.341271	0.885334	-0.395	0.372	0.291	0.999434	-0.173	0.51	0.736	0.998337	-0.108	0.094	0.251	0.482306	0.179	0.105	0.091	0.235373
ENDOD1	ENDOD1	77	52	28	0	NS	0	1.1902	(0.74, 1.914)	0.472756	0.890229	0.793713	(0.357, 1.767)	0.571473	0.90926	0.041	0.514	0.936	0.999434	0.623	0.598	0.303	0.998337	0.067	0.116	0.561	0.751264	0.039	0.131	0.765	0.856949
ENG	ENG	49	28	24	1	endoth	0	2.4441	(0.955, 6.252)	0.062204	0.883522	0.860451	(0.49, 1.512)	0.601115	0.91801	-1.167	0.817	0.162	0.999434	0.224	0.54	0.68	0.998337	-0.151	0.185	0.415	0.638163	0.046	0.097	0.634	0.776313
ENO1	ENO1	77	52	28	1	astro	0	1.08832	(0.714, 1.658)	0.693531	0.94712	1.20383	(0.823, 1.762)	0.339756	0.885334	0.477	0.506	0.349	0.999434	-0.14	0.329	0.673	0.998337	-0.3	0.13	0.022	0.0989141	-0.112	0.063	0.078	0.213757
ENO2	ENO2	77	52	28	1	neuron	0	0.885818	(0.606, 1.294)	0.531037	0.905916	0.752144	(0.43, 1.317)	0.319072	0.885334	0.109	0.435	0.802	0.999434	0.09	0.429	0.835	0.998337	-0.087	0.108	0.422	0.64334	0.204	0.082	0.014	0.0705208
ENOPH1	ENOPH1	70	45	28	0	NS	0	1.33113	(0.884, 2.004)	0.170783	0.883575	1.15786	(0.481, 2.786)	0.743541	0.96169	-0.645	0.523	0.222	0.999434	-0.211	0.542	0.699	0.998337	0.453	0.117	0	0	0.045	0.122	0.71	0.822971
ENPEP	ENPEP	46	26	22	1	endoth	0	1.06046	(0.73, 1.541)	0.758102	0.953809	1.46067	(0.544, 3.919)	0.451728	0.896296	-0.226	0.471	0.634	0.999434	0.424	0.345	0.225	0.998337	0.235	0.095	0.015	0.0765632	-0.256	0.087	0.004	0.0317517
ENPP2	ENPP2	77	52	28	1	oligo	0	1.27337	(0.784, 2.067)	0.328343	0.883575	0.80869	(0.448, 1.461)	0.481747	0.902886	-0.355	0.498	0.478	0.999434	0.342	0.412	0.411	0.998337	-0.429	0.114	0	0	0.008	0.078	0.918	0.949769
ENPP4	ENPP4	77	52	28	0	oligo	0	1.04051	(0.729, 1.486)	0.826998	0.960795	0.703475	(0.395, 1.252)	0.231593	0.885334	0.078	0.377	0.836	0.999434	0.581	0.427	0.18	0.998337	-0.344	0.095	0	0	0.113	0.086	0.193	0.376195
ENPP5	ENPP5	77	52	28	1	neuron	0	0.859733	(0.623, 1.187)	0.358324	0.883575	0.689652	(0.392, 1.214)	0.198126	0.885334	0.127	0.382	0.739	0.999434	0.324	0.476	0.5	0.998337	-0.043	0.086	0.618	0.782933	0.088	0.089	0.324	0.517591
ENPP6	ENPP6	77	52	28	1	oligo	0	0.798972	(0.548, 1.165)	0.243147	0.883575	0.925356	(0.529, 1.619)	0.785778	0.966882	-0.109	0.418	0.795	0.999434	0.408	0.506	0.426	0.998337	-0.166	0.112	0.14	0.336409	-0.217	0.096	0.026	0.10409
ENSA	ENSA	51	36	16	1	NS	0	1.09062	(0.655, 1.816)	0.738851	0.952526	1.76547	(0.686, 4.546)	0.23879	0.885334	0.053	0.58	0.928	0.999434	0.15	0.83	0.858	0.998337	0.006	0.135	0.964	0.981481	-0.197	0.184	0.288	0.479375
ENTPD1	ENTPD1	44	37	9	1	microglia.macrophage	0	1.07967	(0.727, 1.604)	0.704374	0.94712	2.25852	(0.179, 28.489)	0.528727	0.906399	-0.136	0.394	0.732	0.999434	0.774	0.703	0.281	0.998337	-0.085	0.102	0.406	0.628099	-0.402	0.215	0.069	0.195613
ENTPD4	ENTPD4	60	40	21	0	neuron	0	1.09831	(0.693, 1.741)	0.690028	0.94712	0.804437	(0.204, 3.167)	0.755599	0.96169	0.273	0.432	0.53	0.999434	0.86	0.873	0.333	0.998337	-0.128	0.096	0.188	0.402582	-0.548	0.168	0.002	0.0200174
ENTPD6	ENTPD6	77	52	28	1	NS	0	0.757635	(0.467, 1.228)	0.259895	0.883575	1.02593	(0.537, 1.959)	0.938198	0.991711	-0.505	0.484	0.3	0.999434	-0.264	0.521	0.615	0.998337	0.216	0.116	0.063	0.201146	0.042	0.114	0.715	0.825028
EPB41L1	EPB41L1	68	45	26	1	neuron	0	1.09057	(0.674, 1.764)	0.723876	0.950734	4.13128	(1.073, 15.907)	0.0391771	0.885334	0.217	0.488	0.658	0.999434	-0.176	0.536	0.744	0.998337	0.095	0.148	0.522	0.718257	-0.25	0.108	0.023	0.0955704
EPB41L2	EPB41L2	77	52	28	0	microglia.macrophage	0	0.926802	(0.613, 1.402)	0.718755	0.949813	1.34933	(0.505, 3.608)	0.550501	0.906399	-0.428	0.492	0.387	0.999434	0.498	0.723	0.494	0.998337	0.185	0.123	0.134	0.329912	-0.586	0.136	0	0
EPB41L3	EPB41L3	59	39	22	0	neuron	0	1.01789	(0.696, 1.488)	0.927031	0.98109	1.84496	(0.552, 6.169)	0.320011	0.885334	-0.135	0.396	0.735	0.999434	0.232	0.646	0.722	0.998337	-0.198	0.098	0.046	0.162911	-0.149	0.099	0.134	0.304209
EPDR1	EPDR1	77	52	28	1	neuron	0	0.89455	(0.613, 1.305)	0.562666	0.912344	0.699369	(0.393, 1.245)	0.224054	0.885334	0.1	0.44	0.821	0.999434	-0.304	0.409	0.461	0.998337	-0.188	0.112	0.095	0.2638	0.431	0.08	0	0
EPHA10	EPHA10	77	52	28	1	neuron	0	0.767926	(0.492, 1.199)	0.245495	0.883575	1.12826	(0.553, 2.303)	0.740264	0.96169	0.438	0.459	0.343	0.999434	0.478	0.591	0.423	0.998337	0.134	0.118	0.259	0.491929	-0.107	0.116	0.359	0.551681
EPHA4	EPHA4	77	52	28	1	neuron	0	0.850054	(0.534, 1.353)	0.493533	0.89221	1.0132	(0.442, 2.321)	0.975257	0.999335	0.237	0.453	0.602	0.999434	0.251	0.554	0.652	0.998337	0.055	0.113	0.629	0.791666	0.285	0.127	0.027	0.106428
EPHA5	EPHA5	77	52	28	1	neuron	0	0.785058	(0.527, 1.169)	0.234	0.883575	0.719474	(0.322, 1.608)	0.42224	0.888498	0.308	0.402	0.446	0.999434	0.517	0.583	0.379	0.998337	0.116	0.091	0.201	0.421404	0.209	0.121	0.088	0.2302
EPHA6	EPHA6	77	52	28	1	neuron	0	0.772232	(0.518, 1.151)	0.203952	0.883575	0.778239	(0.382, 1.587)	0.49029	0.906399	0.414	0.435	0.345	0.999434	0.029	0.467	0.95	0.998337	-0.173	0.106	0.103	0.276026	0.318	0.093	0.001	0.0121799
EPHA7	EPHA7	77	52	28	1	neuron	0	0.795328	(0.541, 1.17)	0.244692	0.883575	0.845666	(0.274, 2.61)	0.770668	0.963825	0.502	0.4	0.213	0.999434	0.658	0.723	0.368	0.998337	-0.018	0.088	0.837	0.919045	0.006	0.159	0.969	0.980931
EPHB2	EPHB2	77	52	28	1	microglia.macrophage	0	1.00566	(0.629, 1.607)	0.981186	0.995457	0.622111	(0.348, 1.111)	0.108454	0.885334	0.527	0.55	0.341	0.999434	0.562	0.45	0.218	0.998337	-0.481	0.145	0.001	0.0124432	0.215	0.1	0.034	0.123646
EPHB3	EPHB3	72	50	24	1	astro	0	1.93442	(0.684, 5.474)	0.213792	0.883575	0.745572	(0.178, 3.13)	0.688363	0.950937	0.276	1.045	0.793	0.999434	0.222	0.568	0.698	0.998337	-1.392	0.276	0	0	0.471	0.171	0.007	0.0453915
EPHB4	EPHB4	56	42	17	1	NS	0	0.812444	(0.46, 1.436)	0.474658	0.890229	2.23189	(0.95, 5.242)	0.0653496	0.885334	-0.746	0.635	0.245	0.999434	-0.2	0.436	0.65	0.998337	0.077	0.12	0.523	0.719203	-0.096	0.124	0.439	0.626909
EPHB6	EPHB6	77	52	28	1	NS	0	1.01698	(0.653, 1.584)	0.940654	0.981203	0.787623	(0.345, 1.796)	0.570359	0.90926	0.042	0.435	0.923	0.999434	0.649	0.673	0.34	0.998337	0.14	0.111	0.21	0.435514	0.181	0.129	0.163	0.341425
ERAP1	ERAP1	77	52	28	1	NS	0	1.09886	(0.737, 1.639)	0.643994	0.940168	0.89764	(0.423, 1.904)	0.778423	0.966239	-0.239	0.406	0.558	0.999434	-0.316	0.522	0.547	0.998337	-0.083	0.103	0.42	0.64334	0.18	0.118	0.13	0.298365
ERAP2	ERAP2	77	52	28	1	microglia.macrophage	0	0.771754	(0.554, 1.075)	0.124983	0.883522	1.69113	(0.946, 3.024)	0.0764589	0.885334	-0.068	0.421	0.872	0.999434	-0.069	0.425	0.871	0.998337	0.114	0.102	0.265	0.496767	-0.162	0.076	0.035	0.125498
ERBB3	ERBB3	77	52	28	1	oligo	0	0.821027	(0.566, 1.191)	0.299126	0.883575	0.839163	(0.425, 1.655)	0.612949	0.923044	0.241	0.409	0.557	0.999434	0.959	0.606	0.122	0.998337	-0.107	0.108	0.321	0.550627	-0.011	0.105	0.917	0.949588
ERBB4	ERBB4	77	52	28	1	neuron	0	1.30369	(0.922, 1.843)	0.133253	0.883522	0.732892	(0.324, 1.657)	0.455312	0.896296	-0.183	0.374	0.626	0.999434	0.66	0.607	0.284	0.998337	-0.306	0.097	0.002	0.0204622	0.277	0.13	0.035	0.125498
ERLEC1	ERLEC1	43	31	13	1	neuron	0	0.955195	(0.515, 1.771)	0.884272	0.971541	0.638436	(0.085, 4.775)	0.66204	0.943838	-0.369	0.682	0.591	0.999434	0.144	0.71	0.843	0.998337	0.109	0.177	0.538	0.732393	-0.082	0.074	0.274	0.46653
ERP44	ERP44	77	52	28	1	NS	0	0.961575	(0.618, 1.495)	0.8619	0.967665	1.11142	(0.604, 2.045)	0.734124	0.960876	0.829	0.517	0.113	0.999434	-0.225	0.54	0.678	0.998337	-0.12	0.114	0.295	0.527653	0.168	0.115	0.147	0.32228
ERVMER34-1	ERVMER34-1	51	34	19	0	endoth	0	0.636402	(0.316, 1.282)	0.205824	0.883575	1.11616	(0.395, 3.158)	0.835928	0.975395	0.182	0.727	0.804	0.999434	0.808	0.781	0.31	0.998337	0.247	0.175	0.161	0.366952	0.043	0.18	0.812	0.885888
ESAM	ESAM	75	51	27	1	endoth	0	0.782184	(0.529, 1.157)	0.218326	0.883575	1.09984	(0.418, 2.893)	0.847045	0.97633	0.506	0.446	0.261	0.999434	0.375	0.663	0.575	0.998337	0.027	0.087	0.753	0.868137	-0.1	0.16	0.535	0.708613
ESD	ESD	74	50	27	1	NS	0	1.01	(0.565, 1.804)	0.973171	0.990818	0.917212	(0.374, 2.247)	0.850041	0.977402	0.435	0.684	0.527	0.999434	-0.234	0.604	0.701	0.998337	0.132	0.159	0.407	0.628801	-0.017	0.155	0.912	0.946966
ESM1	ESM1	75	51	27	1	BD	0	1.22047	(0.932, 1.598)	0.146955	0.883522	1.10695	(0.704, 1.741)	0.660124	0.943386	0.191	0.413	0.645	0.999434	0.228	0.367	0.538	0.998337	-0.18	0.089	0.045	0.160854	-0.24	0.069	0.001	0.0121799
EVI2A	EVI2A	49	34	17	0	oligo	0	1.19539	(0.735, 1.943)	0.471389	0.890229	0.04151	(0.002, 0.962)	0.0472439	0.885334	0.161	0.487	0.743	0.999434	0.638	0.488	0.199	0.998337	-0.248	0.107	0.022	0.0989141	0.303	0.158	0.06	0.180078
EXT1	EXT1	77	52	28	0	NS	0	1.17982	(0.686, 2.03)	0.550251	0.908013	0.825149	(0.306, 2.228)	0.704461	0.953888	0.231	0.61	0.705	0.999434	1.301	0.751	0.091	0.998337	-0.276	0.116	0.019	0.0899959	-0.39	0.124	0.002	0.0200174
EXT2	EXT2	77	52	28	0	NS	0	0.839809	(0.564, 1.25)	0.389679	0.883575	0.941841	(0.521, 1.702)	0.842688	0.975696	-0.091	0.42	0.829	0.999434	0.832	0.519	0.117	0.998337	0.318	0.089	0	0	-0.158	0.092	0.089	0.231762
EXTL1	EXTL1	55	39	17	0	NS	0	0.826311	(0.505, 1.351)	0.446731	0.88619	0.376144	(0.083, 1.695)	0.203076	0.885334	-0.164	0.404	0.686	0.999434	0.573	0.821	0.491	0.998337	0.066	0.095	0.485	0.691313	0.139	0.194	0.479	0.662655
EXTL2	EXTL2	77	52	28	1	neuron	0	0.751581	(0.478, 1.183)	0.217014	0.883575	0.590591	(0.268, 1.302)	0.191719	0.885334	0.264	0.444	0.554	0.999434	0.12	0.546	0.827	0.998337	0.231	0.1	0.023	0.102015	0.469	0.12	0	0
EXTL3	EXTL3	77	52	28	0	NS	0	0.844748	(0.545, 1.31)	0.451286	0.88619	0.989968	(0.587, 1.669)	0.969822	0.999335	0.286	0.475	0.549	0.999434	0.182	0.426	0.671	0.998337	-0.238	0.1	0.018	0.0870504	0.117	0.086	0.178	0.358178
EZR	EZR	77	52	28	1	astro	0	1.33713	(0.838, 2.133)	0.222614	0.883575	1.13607	(0.72, 1.792)	0.583458	0.913849	0.122	0.531	0.82	0.999434	0.311	0.413	0.455	0.998337	0.092	0.115	0.425	0.646629	-0.259	0.084	0.003	0.0261591
F10	F10	77	52	28	1	BD	1	0.988067	(0.684, 1.428)	0.949088	0.982751	1.01233	(0.501, 2.046)	0.972763	0.999335	-0.54	0.446	0.231	0.999434	0.5	0.53	0.351	0.998337	0.175	0.096	0.069	0.214356	-0.097	0.09	0.285	0.476449
F11	F11	77	52	28	1	NS	0	1.09893	(0.784, 1.54)	0.583472	0.918709	1.27166	(0.629, 2.57)	0.503266	0.906399	-0.254	0.358	0.479	0.999434	-0.021	0.508	0.966	0.998337	0.071	0.083	0.391	0.613553	-0.061	0.1	0.544	0.714776
F12	F12	77	52	28	0	BD	1	1.05819	(0.744, 1.505)	0.753015	0.953809	1.05197	(0.559, 1.981)	0.875356	0.985809	-0.074	0.372	0.843	0.999434	-0.218	0.485	0.655	0.998337	0.046	0.093	0.619	0.782933	-0.088	0.101	0.388	0.581116
F13A1	F13A1	77	52	28	0	microglia.macrophage	0	1.18215	(0.859, 1.628)	0.305117	0.883575	1.36747	(0.77, 2.428)	0.285157	0.885334	-0.246	0.364	0.502	0.999434	0.017	0.388	0.965	0.998337	0.142	0.08	0.079	0.234959	-0.293	0.079	0	0
F13B	F13B	77	52	28	1	BD	1	1.41784	(0.945, 2.127)	0.0915072	0.883522	1.26564	(0.6, 2.669)	0.53611	0.906399	-0.457	0.42	0.28	0.999434	-0.119	0.474	0.804	0.998337	0.127	0.102	0.215	0.440721	-0.175	0.101	0.086	0.227816
F2	F2	77	52	28	1	BD	1	1.12671	(0.793, 1.6)	0.505271	0.896066	1.48881	(0.668, 3.316)	0.329985	0.885334	-0.46	0.385	0.236	0.999434	-0.107	0.532	0.842	0.998337	0.045	0.087	0.609	0.777961	-0.127	0.109	0.246	0.439327
F3	F3	68	47	24	1	astro	0	1.16883	(0.811, 1.685)	0.402789	0.883575	0.819515	(0.405, 1.658)	0.579826	0.913849	-0.087	0.522	0.868	0.999434	0.083	0.497	0.868	0.998337	-0.421	0.115	0	0	-0.085	0.092	0.361	0.552909
F5	F5	77	52	28	1	neuron	0	0.914474	(0.61, 1.37)	0.664601	0.945199	0.849391	(0.489, 1.474)	0.561839	0.909256	-0.128	0.49	0.794	0.999434	0.264	0.449	0.56	0.998337	-0.139	0.106	0.19	0.405357	-0.056	0.09	0.539	0.711551
F7	F7	77	52	28	1	NS	0	1.08146	(0.755, 1.548)	0.668712	0.945199	0.758758	(0.318, 1.808)	0.533276	0.906399	-0.425	0.36	0.242	0.999434	0.62	0.621	0.324	0.998337	0.19	0.072	0.009	0.0556935	-0.323	0.148	0.032	0.120366
F9	F9	77	52	28	1	BD	1	1.1996	(0.823, 1.748)	0.343264	0.883575	0.997401	(0.503, 1.976)	0.99405	0.999335	-0.449	0.4	0.265	0.999434	-0.133	0.51	0.795	0.998337	-0.003	0.106	0.977	0.987293	-0.013	0.1	0.897	0.937736
FABP1	FABP1	72	47	28	1	NS	0	0.840364	(0.59, 1.197)	0.334856	0.883575	0.995949	(0.493, 2.012)	0.990972	0.999335	-0.095	0.468	0.84	0.999434	-0.129	0.556	0.818	0.998337	0.374	0.11	0.001	0.0124432	-0.233	0.128	0.072	0.202374
FABP3	FABP3	77	52	28	1	neuron	0	1.16045	(0.845, 1.594)	0.358423	0.883575	1.70251	(0.69, 4.2)	0.248104	0.885334	-0.052	0.403	0.898	0.999434	0.066	0.531	0.901	0.998337	0.111	0.108	0.307	0.536609	-0.613	0.122	0	0
FABP4	FABP4	67	46	24	1	neuron	0	1.17813	(0.879, 1.578)	0.271887	0.883575	1.40758	(0.826, 2.399)	0.208965	0.885334	0.467	0.356	0.195	0.999434	-0.387	0.481	0.427	0.998337	-0.142	0.058	0.016	0.0800696	0.072	0.079	0.366	0.55945
FABP5	FABP5	77	52	28	1	NS	0	1.00047	(0.665, 1.504)	0.99821	0.999078	1.41012	(0.83, 2.396)	0.203956	0.885334	0.397	0.401	0.325	0.999434	-0.318	0.441	0.474	0.998337	-0.019	0.104	0.857	0.929446	-0.213	0.089	0.019	0.0849282
FABP7	FABP7	63	43	23	0	astro	0	0.992549	(0.616, 1.6)	0.975501	0.991874	1.74132	(0.828, 3.66)	0.143407	0.885334	0.495	0.534	0.357	0.999434	-1.115	0.689	0.114	0.998337	0.234	0.132	0.078	0.23319	-0.057	0.131	0.663	0.794082
FAF1	FAF1	43	28	17	0	NS	0	1.45806	(0.813, 2.614)	0.205525	0.883575	0.581751	(0.167, 2.031)	0.395816	0.885334	0.472	0.624	0.454	0.999434	-0.417	0.745	0.581	0.998337	-0.313	0.127	0.015	0.0765632	0.141	0.156	0.369	0.561798
FAH	FAH	77	52	28	1	astro	0	1.18292	(0.792, 1.767)	0.412172	0.883575	1.30808	(0.621, 2.756)	0.480029	0.90167	-0.468	0.487	0.339	0.999434	-0.156	0.632	0.806	0.998337	-0.016	0.124	0.895	0.948568	-0.005	0.115	0.963	0.979163
FAIM2	FAIM2	77	52	28	0	neuron	0	0.823478	(0.517, 1.312)	0.413855	0.883575	0.840308	(0.39, 1.809)	0.656436	0.941681	0.096	0.434	0.825	0.999434	0.5	0.594	0.405	0.998337	0.299	0.127	0.019	0.0899959	0.116	0.105	0.272	0.464154
FAM171A1	FAM171A1	77	52	28	1	astro	0	0.759129	(0.502, 1.147)	0.191052	0.883575	0.608005	(0.277, 1.334)	0.214769	0.885334	0.237	0.517	0.649	0.999434	0.668	0.55	0.231	0.998337	-0.225	0.128	0.079	0.234959	0.19	0.113	0.094	0.238576
FAM171B	FAM171B	72	47	26	1	astro	0	0.885942	(0.659, 1.191)	0.421945	0.883627	1.33587	(0.505, 3.535)	0.559703	0.909256	-0.454	0.395	0.254	0.999434	-0.201	0.598	0.738	0.998337	0.183	0.113	0.108	0.284133	-0.02	0.122	0.872	0.922069
FAM174A	FAM174A	69	48	25	1	neuron	0	1.10336	(0.642, 1.898)	0.722177	0.950734	0.827628	(0.322, 2.125)	0.694159	0.950937	0.181	0.529	0.732	0.999434	0.052	0.516	0.919	0.998337	0.043	0.15	0.776	0.883286	0.309	0.118	0.01	0.0568395
FAM177A1	FAM177A1	46	33	15	1	NS	0	0.933793	(0.485, 1.799)	0.837812	0.964167	2.09876e-39	(0, Inf)	0.980431	0.999335	0.339	0.56	0.548	0.999434	-0.352	0.561	0.535	0.998337	-0.12	0.159	0.451	0.667609	0.431	0.152	0.006	0.0416024
FAM20A	FAM20A	68	44	26	1	neuron	0	1.42743	(1, 2.038)	0.0502189	0.883522	1.35865	(0.474, 3.892)	0.568152	0.90926	-0.166	0.294	0.573	0.999434	-0.709	0.799	0.38	0.998337	-0.179	0.078	0.023	0.102015	0.09	0.164	0.584	0.741516
FAM20B	FAM20B	77	52	28	1	neuron	0	0.847337	(0.546, 1.316)	0.46086	0.889153	0.538326	(0.252, 1.148)	0.109095	0.885334	0.298	0.47	0.528	0.999434	0.789	0.576	0.177	0.998337	-0.182	0.106	0.086	0.246234	0.083	0.117	0.48	0.66364
FAM20C	FAM20C	77	52	28	1	NS	0	1.21934	(0.769, 1.933)	0.398752	0.883575	1.00775	(0.505, 2.012)	0.982549	0.999335	0.288	0.439	0.514	0.999434	0.284	0.524	0.591	0.998337	-0.466	0.107	0	0	-0.098	0.106	0.36	0.552112
FAM234A	FAM234A	58	43	18	0	astro	0	1.17435	(0.726, 1.899)	0.51237	0.897678	0.309482	(0.049, 1.949)	0.211603	0.885334	0.45	0.574	0.436	0.999434	0.013	0.572	0.982	0.998337	-0.365	0.131	0.006	0.0414775	-0.05	0.138	0.717	0.826921
FAM234B	FAM234B	75	50	28	1	neuron	0	0.840382	(0.582, 1.214)	0.354152	0.883575	1.44695	(0.79, 2.65)	0.231419	0.885334	-0.007	0.392	0.986	0.999434	-0.607	0.459	0.193	0.998337	0.038	0.098	0.702	0.840793	-0.056	0.088	0.528	0.704204
FAM3A	FAM3A	77	52	28	1	NS	0	0.896568	(0.646, 1.245)	0.514352	0.898652	1.61108	(1.006, 2.58)	0.0472026	0.885334	0.281	0.303	0.357	0.999434	-0.584	0.44	0.192	0.998337	-0.083	0.092	0.37	0.594375	0.013	0.087	0.881	0.92775
FAM3B	FAM3B	53	42	13	1	microglia.macrophage	0	1.09301	(0.719, 1.661)	0.677184	0.945848	0.880796	(0.262, 2.957)	0.837264	0.975696	-1.05	0.455	0.024	0.999434	-0.752	0.702	0.292	0.998337	0.309	0.116	0.009	0.0556935	0.448	0.305	0.148	0.323548
FAM3C	FAM3C	77	52	28	1	neuron	0	0.705269	(0.431, 1.153)	0.163918	0.883575	0.739619	(0.348, 1.57)	0.432383	0.888498	0.518	0.496	0.3	0.999434	0.34	0.544	0.535	0.998337	0.095	0.109	0.385	0.60745	0.253	0.111	0.025	0.101499
FAM9B	FAM9B	53	35	20	1	BD	0	0.912353	(0.533, 1.562)	0.73801	0.952526	1.72309	(0.838, 3.543)	0.13903	0.885334	0.054	0.508	0.915	0.999434	-0.606	0.454	0.191	0.998337	-0.158	0.14	0.263	0.495034	0.029	0.091	0.754	0.850004
FAP	FAP	58	38	23	1	NS	0	0.889047	(0.532, 1.486)	0.653765	0.944608	0.664521	(0.396, 1.116)	0.122193	0.885334	-0.309	0.405	0.449	0.999434	0.358	0.368	0.338	0.998337	0.069	0.108	0.524	0.719718	-0.052	0.065	0.43	0.618663
FAT1	FAT1	77	52	28	0	astro	0	0.927462	(0.631, 1.364)	0.701817	0.94712	0.352532	(0.148, 0.839)	0.0184957	0.885334	0.163	0.47	0.73	0.999434	0.539	0.545	0.328	0.998337	0.005	0.1	0.959	0.980444	0.277	0.094	0.004	0.0317517
FAT2	FAT2	77	52	28	0	BD	0	0.858803	(0.621, 1.187)	0.356956	0.883575	1.15357	(0.714, 1.863)	0.559042	0.909112	-0.116	0.426	0.786	0.999434	-0.53	0.396	0.188	0.998337	-0.033	0.095	0.725	0.855433	0.236	0.077	0.003	0.0261591
FAT3	FAT3	72	49	26	0	astro	0	0.803915	(0.591, 1.093)	0.163937	0.883575	0.93143	(0.559, 1.551)	0.784765	0.966882	0.262	0.282	0.357	0.999434	0.024	0.437	0.957	0.998337	-0.173	0.085	0.043	0.155883	0.037	0.087	0.67	0.7979
FBLN1	FBLN1	77	52	28	1	astro	0	1.30996	(0.882, 1.945)	0.180533	0.883575	0.887419	(0.571, 1.378)	0.595051	0.916475	-0.097	0.381	0.8	0.999434	0.374	0.407	0.362	0.998337	-0.291	0.085	0.001	0.0124432	-0.121	0.074	0.107	0.259825
FBLN2	FBLN2	77	52	28	0	NS	0	1.14213	(0.672, 1.941)	0.623293	0.939018	0.850829	(0.552, 1.311)	0.464189	0.899824	-0.336	0.567	0.555	0.999434	0.385	0.469	0.417	0.998337	-0.233	0.114	0.043	0.155883	-0.05	0.087	0.568	0.730467
FBLN5	FBLN5	77	52	28	1	neuron	0	1.20544	(0.793, 1.832)	0.381815	0.883575	0.805371	(0.523, 1.24)	0.325515	0.885334	0.001	0.467	0.999	0.999434	0.53	0.39	0.182	0.998337	-0.316	0.089	0.001	0.0124432	-0.067	0.073	0.36	0.552112
FBLN7	FBLN7	77	52	28	1	neuron	0	0.96099	(0.595, 1.553)	0.870871	0.967665	1.09872	(0.544, 2.219)	0.792871	0.966882	0.278	0.524	0.598	0.999434	-0.347	0.532	0.517	0.998337	-0.033	0.117	0.779	0.883905	0.352	0.125	0.006	0.0416024
FBN1	FBN1	77	52	28	0	neuron	0	0.879777	(0.552, 1.401)	0.589624	0.922518	1.23109	(0.637, 2.379)	0.536168	0.906399	0.064	0.528	0.904	0.999434	0.217	0.431	0.617	0.998337	-0.076	0.116	0.513	0.712259	-0.239	0.086	0.007	0.0453915
FBN2	FBN2	50	30	22	0	NS	0	1.28978	(0.524, 3.177)	0.580024	0.916756	0.877117	(0.286, 2.692)	0.818717	0.972743	0.582	0.647	0.374	0.999434	0.11	0.674	0.872	0.998337	-0.084	0.154	0.584	0.76428	-0.009	0.127	0.943	0.964794
FBXO2	FBXO2	40	25	17	0	astro	0	1.86205	(0.923, 3.756)	0.082454	0.883522	1.00405	(0.277, 3.634)	0.995088	0.999335	0.157	0.609	0.798	0.999434	-0.053	0.691	0.939	0.998337	0.039	0.162	0.813	0.905431	-0.19	0.17	0.266	0.458676
FCGBP	FCGBP	77	52	28	0	microglia.macrophage	0	1.49793	(1.043, 2.152)	0.0288503	0.883522	1.40635	(0.67, 2.952)	0.367344	0.885334	-0.212	0.384	0.584	0.999434	0.172	0.599	0.776	0.998337	-0.266	0.081	0.001	0.0124432	-0.151	0.102	0.141	0.314213
FCGR2A	FCGR2A	77	52	28	0	microglia.macrophage	0	1.20691	(0.744, 1.957)	0.445693	0.885495	0.788861	(0.364, 1.712)	0.548515	0.906399	0.016	0.565	0.977	0.999434	0.829	0.706	0.247	0.998337	-0.118	0.122	0.333	0.561176	-0.333	0.148	0.026	0.10409
FCGR3A	FCGR3A	77	52	28	1	microglia.macrophage	0	1.2755	(0.841, 1.935)	0.252378	0.883575	0.55163	(0.231, 1.32)	0.18135	0.885334	-0.631	0.409	0.126	0.999434	1.608	0.752	0.039	0.998337	0.046	0.092	0.613	0.779628	-0.06	0.126	0.634	0.776313
FCN2	FCN2	75	50	28	1	NS	0	1.09826	(0.685, 1.76)	0.696772	0.94712	0.873091	(0.484, 1.576)	0.652349	0.941681	-0.571	0.486	0.245	0.999434	-0.017	0.32	0.959	0.998337	0.327	0.108	0.003	0.0264598	-0.023	0.084	0.783	0.868658
FCN3	FCN3	77	52	28	1	NS	0	1.12934	(0.794, 1.606)	0.498315	0.89221	1.58748	(0.876, 2.878)	0.127975	0.885334	-0.56	0.434	0.201	0.999434	-0.114	0.325	0.728	0.998337	0.307	0.094	0.001	0.0124432	-0.139	0.08	0.085	0.226995
FDPS	FDPS	76	52	27	0	NS	0	1.1184	(0.781, 1.603)	0.542044	0.906461	1.57967	(0.792, 3.152)	0.194623	0.885334	0.546	0.389	0.164	0.999434	-0.445	0.495	0.374	0.998337	-0.12	0.096	0.21	0.435514	-0.157	0.106	0.141	0.314213
FETUB	FETUB	77	52	28	1	BD	1	1.14839	(0.838, 1.574)	0.389519	0.883575	0.884981	(0.493, 1.588)	0.681981	0.9509	-0.212	0.314	0.501	0.999434	0.176	0.498	0.725	0.998337	0.072	0.077	0.349	0.577154	-0.232	0.109	0.035	0.125498
FGA	FGA	77	52	28	0	BD	1	1.14389	(0.842, 1.553)	0.38902	0.883575	1.38771	(0.611, 3.15)	0.43331	0.888498	-0.379	0.362	0.299	0.999434	0.305	0.555	0.586	0.998337	0.143	0.076	0.062	0.199057	-0.374	0.118	0.002	0.0200174
FGB	FGB	77	52	28	0	NS	0	1.13461	(0.835, 1.541)	0.418817	0.883575	1.44273	(0.657, 3.17)	0.36146	0.885334	-0.391	0.357	0.278	0.999434	0.115	0.532	0.829	0.998337	0.124	0.079	0.117	0.299927	-0.297	0.113	0.01	0.0568395
FGF10	FGF10	42	27	16	1	neuron	0	1.33945	(0.791, 2.27)	0.27734	0.883575	0.00672619	(0, 1.492)	0.0695502	0.885334	-0.285	0.671	0.674	0.999434	0.3	0.403	0.464	0.998337	-0.057	0.099	0.569	0.755821	0.143	0.076	0.064	0.186728
FGFBP2	FGFBP2	71	45	28	0	BD	0	1.01983	(0.67, 1.551)	0.926876	0.98109	1.23665	(0.708, 2.16)	0.455463	0.896296	-0.121	0.481	0.803	0.999434	0.242	0.49	0.625	0.998337	0.055	0.103	0.592	0.769934	-0.043	0.079	0.593	0.746765
FGFR1	FGFR1	77	52	28	1	astro	0	0.972847	(0.678, 1.396)	0.881182	0.971495	0.719872	(0.347, 1.495)	0.378127	0.885334	0.15	0.438	0.734	0.999434	-0.176	0.487	0.719	0.998337	-0.005	0.094	0.955	0.9794	0.369	0.105	0.001	0.0121799
FGFR2	FGFR2	77	52	28	1	astro	0	0.885358	(0.517, 1.515)	0.657038	0.945199	0.817983	(0.497, 1.347)	0.429656	0.888498	0.098	0.509	0.848	0.999434	0.62	0.376	0.105	0.998337	-0.08	0.119	0.5	0.704838	0.027	0.08	0.74	0.843307
FGFR3	FGFR3	77	52	28	1	astro	0	0.807861	(0.531, 1.229)	0.318719	0.883575	0.619283	(0.311, 1.235)	0.173603	0.885334	0.691	0.468	0.144	0.999434	0.39	0.41	0.346	0.998337	-0.315	0.108	0.004	0.0314266	0.381	0.098	0	0
FGFR4	FGFR4	64	44	22	1	BD	0	1.37079	(0.758, 2.478)	0.296349	0.883575	0.459343	(0.141, 1.502)	0.198011	0.885334	-0.352	0.524	0.504	0.999434	0.187	0.727	0.799	0.998337	0.086	0.115	0.453	0.667609	0.042	0.175	0.813	0.886559
FGG	FGG	77	52	28	1	NS	0	1.12118	(0.821, 1.531)	0.471723	0.890229	1.62714	(0.708, 3.738)	0.251288	0.885334	-0.433	0.372	0.249	0.999434	0.122	0.553	0.827	0.998337	0.142	0.082	0.086	0.246234	-0.379	0.124	0.003	0.0261591
FGL2	FGL2	77	52	28	1	microglia.macrophage	0	1.14457	(0.81, 1.617)	0.444015	0.885495	0.605299	(0.309, 1.187)	0.14403	0.885334	-0.345	0.371	0.355	0.999434	-0.282	0.518	0.589	0.998337	-0.023	0.09	0.8	0.895284	0.247	0.11	0.027	0.106428
FHL1	FHL1	65	44	23	1	neuron	0	1.14153	(0.794, 1.641)	0.474604	0.890229	1.29471	(0.506, 3.315)	0.590323	0.913967	-0.085	0.412	0.837	0.999434	-1.03	0.56	0.076	0.998337	-0.01	0.093	0.918	0.961873	0.132	0.082	0.109	0.263569
FIBCD1	FIBCD1	40	27	15	1	BD	0	1.66963	(0.637, 4.378)	0.297288	0.883575	0.388778	(0.096, 1.581)	0.186751	0.885334	-1.083	0.955	0.265	0.999434	0.723	0.453	0.116	0.998337	0.636	0.21	0.003	0.0264598	0.05	0.143	0.727	0.83459
FIBIN	FIBIN	60	41	22	0	astro	0	1.48949	(0.904, 2.454)	0.11771	0.883522	0.599042	(0.214, 1.68)	0.330003	0.885334	-0.705	0.546	0.201	0.999434	0.266	0.654	0.687	0.998337	-0.032	0.155	0.838	0.919045	-0.03	0.105	0.773	0.862553
FIS1	FIS1	43	31	15	1	NS	0	0.821324	(0.528, 1.277)	0.381922	0.883575	0.684444	(0.234, 2.004)	0.489155	0.906399	0.423	0.471	0.374	0.999434	0.279	0.728	0.705	0.998337	-0.285	0.099	0.005	0.036195	-0.274	0.159	0.092	0.236366
FITM1	FITM1	49	34	16	0	BD	0	1.16557	(0.803, 1.691)	0.419619	0.883575	0.295827	(0.059, 1.482)	0.13849	0.885334	0.27	0.358	0.455	0.999434	0.531	0.383	0.174	0.998337	-0.373	0.089	0	0	0.148	0.086	0.093	0.237346
FJX1	FJX1	47	30	17	1	astro	0	0.958489	(0.592, 1.551)	0.862892	0.967665	0.534437	(0.261, 1.093)	0.0860161	0.885334	0.495	0.533	0.357	0.999434	0.499	0.378	0.196	0.998337	-0.311	0.141	0.03	0.122664	0.381	0.086	0	0
FKBP2	FKBP2	69	51	21	1	NS	0	1.12797	(0.65, 1.958)	0.668646	0.945199	2.01809	(0.522, 7.795)	0.308498	0.885334	0.175	0.575	0.761	0.999434	-0.414	1.077	0.703	0.998337	0.195	0.155	0.211	0.436016	-0.314	0.176	0.078	0.213757
FKBP4	FKBP4	65	44	23	1	NS	0	1.29538	(0.747, 2.246)	0.35662	0.883575	0.650759	(0.268, 1.578)	0.34163	0.885334	-0.035	0.532	0.948	0.999434	-0.05	0.705	0.943	0.998337	0.043	0.124	0.731	0.859429	0.212	0.126	0.097	0.242447
FKRP	FKRP	77	52	28	0	NS	0	0.753796	(0.48, 1.183)	0.219106	0.883575	0.609808	(0.326, 1.141)	0.12164	0.885334	0.431	0.492	0.384	0.999434	0.022	0.404	0.956	0.998337	-0.308	0.11	0.006	0.0414775	0.507	0.094	0	0
FLG	FLG	74	49	28	0	NS	0	1.05756	(0.69, 1.62)	0.797017	0.954204	1.58993	(0.88, 2.874)	0.124781	0.885334	0.353	0.482	0.466	0.999434	-0.108	0.391	0.783	0.998337	-0.069	0.114	0.543	0.735719	-0.19	0.073	0.01	0.0568395
FLG2	FLG2	77	52	28	0	BD	0	1.53208	(0.985, 2.384)	0.0584888	0.883522	2.13525	(1.013, 4.5)	0.0461306	0.885334	-0.185	0.474	0.698	0.999434	-0.675	0.402	0.1	0.998337	0.086	0.107	0.422	0.64334	-0.119	0.07	0.094	0.238576
FLNA	FLNA	77	52	28	1	endoth	0	1.17264	(0.769, 1.788)	0.459462	0.888808	1.1749	(0.593, 2.326)	0.643737	0.9369	0.227	0.515	0.66	0.999434	0.267	0.487	0.586	0.998337	0.114	0.109	0.298	0.52891	-0.275	0.089	0.002	0.0200174
FLNB	FLNB	70	49	24	0	endoth	0	0.839363	(0.504, 1.397)	0.500543	0.893097	1.25173	(0.599, 2.618)	0.550894	0.906399	-0.477	0.554	0.393	0.999434	-0.278	0.607	0.65	0.998337	0.042	0.118	0.72	0.851279	0.067	0.116	0.562	0.727629
FLNC	FLNC	77	52	28	0	NS	0	0.856385	(0.519, 1.414)	0.544731	0.906461	0.654155	(0.194, 2.207)	0.493992	0.906399	-0.245	0.459	0.594	0.999434	0.967	0.983	0.331	0.998337	0.388	0.103	0	0	-0.299	0.182	0.103	0.25224
FLRT1	FLRT1	76	51	28	1	neuron	0	1.25551	(0.809, 1.948)	0.309706	0.883575	1.89979	(0.843, 4.282)	0.12169	0.885334	-0.953	0.451	0.038	0.999434	-0.266	0.405	0.514	0.998337	0.403	0.114	0.001	0.0124432	-0.142	0.079	0.076	0.21104
FLRT2	FLRT2	77	52	28	1	astro	0	1.10373	(0.732, 1.664)	0.637556	0.940168	1.25854	(0.646, 2.452)	0.499078	0.906399	-0.073	0.462	0.875	0.999434	-0.47	0.608	0.444	0.998337	-0.484	0.117	0	0	0.301	0.132	0.025	0.101499
FLRT3	FLRT3	52	35	19	1	neuron	0	0.874257	(0.615, 1.243)	0.454454	0.886571	1.45617	(0.538, 3.942)	0.45957	0.896621	0.283	0.464	0.545	0.999434	-0.468	0.674	0.494	0.998337	0.145	0.117	0.216	0.441984	0.03	0.12	0.8	0.878886
FLT3	FLT3	66	45	23	1	neuron	0	0.539573	(0.305, 0.955)	0.0342019	0.883522	0.622473	(0.317, 1.222)	0.168401	0.885334	-0.614	0.48	0.206	0.999434	0.24	0.543	0.662	0.998337	0.383	0.124	0.002	0.0204622	0.144	0.093	0.124	0.287171
FLT4	FLT4	42	30	15	1	endoth	0	1.07256	(0.622, 1.85)	0.801218	0.954204	0.862984	(0.283, 2.628)	0.795342	0.968297	-0.293	0.69	0.674	0.999434	-0.156	0.73	0.832	0.998337	0.361	0.157	0.023	0.102015	0.136	0.18	0.452	0.637564
FMOD	FMOD	77	52	28	1	endoth	0	1.04552	(0.688, 1.589)	0.835	0.963308	0.902963	(0.425, 1.919)	0.790683	0.966882	-0.44	0.42	0.298	0.999434	0.225	0.568	0.694	0.998337	-0.194	0.09	0.033	0.130526	-0.097	0.113	0.395	0.588918
FN1	FN1	77	52	28	1	endoth	0	0.930762	(0.636, 1.363)	0.712354	0.948644	1.12076	(0.599, 2.099)	0.721674	0.958966	0.224	0.449	0.619	0.999434	0.331	0.506	0.516	0.998337	0.039	0.103	0.704	0.841874	-0.308	0.091	0.001	0.0121799
FNDC1	FNDC1	69	46	25	0	BD	0	0.997503	(0.583, 1.707)	0.992724	0.998371	0.866457	(0.331, 2.271)	0.7706	0.963825	0.332	0.46	0.473	0.999434	0.416	0.67	0.539	0.998337	0.256	0.127	0.046	0.162911	-0.079	0.134	0.56	0.726674
FNDC9	FNDC9	49	33	18	0	neuron	0	0.863512	(0.595, 1.253)	0.439641	0.885495	1.92624	(0.673, 5.51)	0.221515	0.885334	0.306	0.387	0.433	0.999434	-0.521	0.7	0.463	0.998337	0.175	0.095	0.07	0.216295	0.158	0.148	0.288	0.479375
FOLH1	FOLH1	56	42	18	1	oligo	0	1.15411	(0.747, 1.784)	0.518989	0.899367	0.585624	(0.198, 1.733)	0.333603	0.885334	0.055	0.468	0.908	0.999434	-0.019	0.647	0.976	0.998337	-0.16	0.114	0.162	0.367775	0.033	0.138	0.81	0.884964
FOLR1	FOLR1	77	52	28	1	NS	0	1.25525	(0.779, 2.022)	0.35008	0.883575	0.974628	(0.474, 2.004)	0.944309	0.991959	0.082	0.528	0.877	0.999434	0.025	0.581	0.965	0.998337	-0.246	0.114	0.031	0.125417	-0.151	0.107	0.161	0.339397
FOLR2	FOLR2	77	52	28	1	microglia.macrophage	0	1.00996	(0.648, 1.574)	0.965066	0.98827	2.02168	(0.723, 5.651)	0.179523	0.885334	0.017	0.482	0.972	0.999434	-0.023	0.62	0.971	0.998337	0.147	0.117	0.211	0.436016	-0.207	0.12	0.088	0.2302
FRAS1	FRAS1	60	43	19	0	neuron	0	0.87451	(0.476, 1.607)	0.665733	0.945199	1.02494	(0.382, 2.75)	0.960983	0.997613	0.099	0.683	0.885	0.999434	0.492	0.574	0.399	0.998337	-0.11	0.141	0.437	0.656213	0.108	0.124	0.389	0.582235
FREM1	FREM1	45	29	17	1	neuron	0	1.87432	(0.994, 3.536)	0.0524001	0.883522	0.315157	(0.024, 4.133)	0.379206	0.885334	-0.821	0.703	0.25	0.999434	0.029	1.05	0.978	0.998337	-0.003	0.137	0.984	0.992328	0.008	0.23	0.972	0.982106
FREM2	FREM2	77	52	28	1	astro	0	0.946906	(0.654, 1.372)	0.773073	0.953821	0.913388	(0.588, 1.419)	0.687029	0.950937	0.163	0.436	0.71	0.999434	0.228	0.309	0.465	0.998337	-0.197	0.098	0.046	0.162911	0.083	0.071	0.247	0.439408
FRMPD1	FRMPD1	77	52	28	0	neuron	0	0.928646	(0.687, 1.255)	0.629745	0.940168	0.838022	(0.545, 1.289)	0.421163	0.888498	-0.081	0.326	0.803	0.999434	0.591	0.371	0.119	0.998337	-0.161	0.065	0.015	0.0765632	-0.087	0.068	0.204	0.386191
FRRS1L	FRRS1L	77	52	28	1	neuron	0	0.825564	(0.556, 1.226)	0.342459	0.883575	0.792446	(0.408, 1.54)	0.492498	0.906399	0.633	0.414	0.13	0.999434	0.023	0.524	0.966	0.998337	-0.106	0.101	0.295	0.527653	0.328	0.109	0.003	0.0261591
FRZB	FRZB	77	52	28	1	endoth	0	1.11633	(0.761, 1.638)	0.573843	0.9149	0.845563	(0.412, 1.734)	0.647171	0.938494	-0.426	0.445	0.341	0.999434	0.779	0.539	0.155	0.998337	-0.387	0.105	0	0	-0.057	0.099	0.566	0.729525
FSCN1	FSCN1	77	52	28	1	NS	0	1.49863	(0.918, 2.446)	0.105648	0.883522	1.10776	(0.594, 2.066)	0.747564	0.96169	-0.148	0.504	0.769	0.999434	0.439	0.459	0.344	0.998337	-0.041	0.122	0.735	0.861053	-0.378	0.103	0	0
FSTL1	FSTL1	77	52	28	1	astro	0	1.09935	(0.731, 1.654)	0.649497	0.942119	0.931841	(0.551, 1.575)	0.792155	0.966882	0.199	0.498	0.69	0.999434	0.465	0.409	0.262	0.998337	-0.259	0.103	0.013	0.0712524	-0.073	0.082	0.376	0.569442
FSTL3	FSTL3	77	52	28	1	NS	0	1.06216	(0.702, 1.608)	0.775671	0.953821	1.01621	(0.444, 2.324)	0.969615	0.999335	-0.402	0.456	0.381	0.999434	0.349	0.579	0.549	0.998337	0.24	0.112	0.033	0.130526	-0.518	0.117	0	0
FSTL4	FSTL4	77	52	28	1	neuron	0	0.694871	(0.474, 1.018)	0.061481	0.883522	0.862879	(0.524, 1.42)	0.5619	0.909256	0.13	0.436	0.765	0.999434	0.025	0.384	0.949	0.998337	-0.093	0.103	0.367	0.592035	0.255	0.077	0.001	0.0121799
FSTL5	FSTL5	77	52	28	1	neuron	0	0.846829	(0.586, 1.224)	0.375963	0.883575	0.751778	(0.404, 1.4)	0.3683	0.885334	-0.006	0.379	0.986	0.999434	-0.268	0.492	0.589	0.998337	-0.188	0.091	0.04	0.150212	0.465	0.098	0	0
FTH1	FTH1	77	52	28	1	NS	0	1.28233	(0.823, 1.997)	0.271193	0.883575	0.685494	(0.373, 1.261)	0.224387	0.885334	0.16	0.423	0.707	0.999434	0.192	0.409	0.641	0.998337	-0.354	0.107	0.001	0.0124432	0.237	0.084	0.006	0.0416024
FTL	FTL	77	52	28	1	microglia.macrophage	0	1.49485	(0.98, 2.28)	0.0618953	0.883522	0.733226	(0.401, 1.34)	0.313367	0.885334	0.387	0.457	0.399	0.999434	0.338	0.479	0.485	0.998337	-0.204	0.103	0.049	0.169877	0.03	0.114	0.791	0.87401
FUCA1	FUCA1	77	52	28	1	microglia.macrophage	0	0.894244	(0.615, 1.301)	0.558677	0.910666	0.628139	(0.351, 1.123)	0.116607	0.885334	-0.009	0.505	0.986	0.999434	0.348	0.417	0.407	0.998337	-0.207	0.098	0.037	0.141485	0.158	0.121	0.194	0.377186
FUCA2	FUCA2	77	52	28	0	NS	0	0.941631	(0.701, 1.265)	0.689998	0.94712	0.556634	(0.232, 1.333)	0.188587	0.885334	0.07	0.422	0.869	0.999434	0.309	0.423	0.47	0.998337	-0.194	0.072	0.007	0.0472551	0.057	0.138	0.68	0.805226
FURIN	FURIN	74	50	27	1	endoth	0	0.822074	(0.551, 1.227)	0.33772	0.883575	1.38961	(0.681, 2.837)	0.366155	0.885334	0.598	0.496	0.232	0.999434	-0.886	0.626	0.165	0.998337	0.173	0.115	0.135	0.330606	0.309	0.121	0.012	0.0639444
FUT1	FUT1	39	29	12	0	microglia.macrophage	0	1.10796	(0.718, 1.709)	0.642973	0.940168	1.21488	(0.371, 3.98)	0.747846	0.96169	0.895	0.498	0.078	0.999434	0.188	0.945	0.845	0.998337	-0.1	0.15	0.51	0.711096	-0.099	0.159	0.537	0.710037
FUT11	FUT11	77	52	28	1	NS	0	1.18189	(0.821, 1.701)	0.36827	0.883575	0.566977	(0.263, 1.223)	0.147975	0.885334	-0.636	0.425	0.139	0.999434	0.639	0.648	0.33	0.998337	0.076	0.102	0.456	0.668606	-0.049	0.131	0.708	0.821066
FUT8	FUT8	77	52	28	1	oligo	0	0.993475	(0.698, 1.414)	0.971011	0.990248	0.748116	(0.291, 1.925)	0.547392	0.906399	-0.065	0.464	0.889	0.999434	0.367	0.603	0.546	0.998337	-0.242	0.13	0.065	0.205536	-0.106	0.13	0.414	0.605866
FXYD1	FXYD1	71	48	26	0	astro	0	1.22104	(0.741, 2.011)	0.4328	0.883627	0.890217	(0.513, 1.546)	0.679509	0.949739	-0.295	0.531	0.58	0.999434	0.096	0.476	0.841	0.998337	0.15	0.136	0.274	0.506625	-0.009	0.087	0.918	0.949769
FXYD6	FXYD6	77	52	28	1	neuron	0	1.08327	(0.676, 1.735)	0.739354	0.952526	0.986822	(0.605, 1.61)	0.957653	0.996634	-0.053	0.483	0.912	0.999434	0.066	0.397	0.868	0.998337	-0.336	0.113	0.003	0.0264598	-0.07	0.061	0.252	0.445548
FXYD7	FXYD7	40	27	14	0	NS	0	0.890825	(0.588, 1.349)	0.584923	0.919556	0.430158	(0.079, 2.34)	0.328996	0.885334	0.085	0.475	0.859	0.999434	1.292	0.874	0.158	0.998337	-0.146	0.14	0.299	0.52946	-0.076	0.128	0.554	0.723374
FYTTD1	FYTTD1	48	33	17	0	NS	0	0.608629	(0.364, 1.017)	0.0580258	0.883522	2.58533	(0.457, 14.618)	0.282546	0.885334	-0.121	0.661	0.856	0.999434	-0.27	1.073	0.804	0.998337	0.041	0.132	0.755	0.868137	-0.102	0.163	0.534	0.707696
FZD1	FZD1	77	52	28	1	microglia.macrophage	0	0.657012	(0.464, 0.931)	0.0180401	0.869814	0.829467	(0.464, 1.484)	0.52872	0.906399	0.416	0.443	0.351	0.999434	0.206	0.473	0.665	0.998337	0.193	0.103	0.062	0.199057	0.124	0.086	0.15	0.326062
FZD2	FZD2	77	52	28	1	astro	0	0.935372	(0.653, 1.341)	0.716025	0.948644	1.1624	(0.556, 2.43)	0.689147	0.950937	-0.073	0.479	0.879	0.999434	-0.464	0.554	0.406	0.998337	0.056	0.096	0.562	0.752165	0.139	0.108	0.198	0.381739
FZD3	FZD3	61	41	22	0	neuron	0	0.87627	(0.579, 1.325)	0.531382	0.905916	2.39112	(0.595, 9.611)	0.219378	0.885334	0.324	0.427	0.451	0.999434	0.501	0.497	0.322	0.998337	0.087	0.108	0.422	0.64334	-0.312	0.101	0.003	0.0261591
FZD6	FZD6	38	29	10	0	endoth	0	0.899642	(0.386, 2.095)	0.806294	0.955532	1.01979	(0.436, 2.387)	0.963978	0.997801	0.043	0.688	0.95	0.999434	-1.013	0.563	0.091	0.998337	-0.014	0.167	0.935	0.970136	-0.122	0.119	0.31	0.502903
FZD8	FZD8	67	45	24	1	astro	0	1.00721	(0.589, 1.721)	0.979027	0.993746	0.41529	(0.137, 1.258)	0.120103	0.885334	0.001	0.524	0.998	0.999434	-0.08	0.629	0.9	0.998337	0.135	0.115	0.244	0.472801	0.011	0.149	0.944	0.965388
GAA	GAA	77	52	28	1	microglia.macrophage	0	0.759908	(0.479, 1.205)	0.242957	0.883575	0.643133	(0.278, 1.487)	0.301895	0.885334	0.212	0.467	0.651	0.999434	0.328	0.622	0.601	0.998337	-0.349	0.114	0.003	0.0264598	0.128	0.134	0.34	0.535349
GABARAP	GABARAP	63	45	19	1	NS	0	1.52797	(0.932, 2.506)	0.093146	0.883522	1.0724	(0.361, 3.184)	0.899805	0.985809	0.35	0.495	0.482	0.999434	0.016	0.695	0.982	0.998337	-0.425	0.118	0	0	-0.016	0.118	0.89	0.933385
GABARAPL2	GABARAPL2	74	49	28	1	NS	0	1.16002	(0.884, 1.523)	0.284982	0.883575	1.06709	(0.49, 2.322)	0.869973	0.984487	-0.153	0.338	0.653	0.999434	0.112	0.505	0.825	0.998337	-0.321	0.075	0	0	0.046	0.076	0.546	0.71577
GAL3ST4	GAL3ST4	77	52	28	0	microglia.macrophage	0	0.834413	(0.549, 1.268)	0.396751	0.883575	0.562023	(0.217, 1.459)	0.236321	0.885334	-0.124	0.429	0.774	0.999434	0.564	0.653	0.393	0.998337	0.077	0.095	0.421	0.64334	-0.092	0.133	0.491	0.673188
GALC	GALC	77	52	28	0	NS	0	0.933412	(0.675, 1.291)	0.676878	0.945848	0.611094	(0.188, 1.991)	0.413818	0.888498	0.479	0.362	0.189	0.999434	-0.007	0.767	0.993	0.998337	-0.199	0.081	0.014	0.0742581	0.244	0.153	0.115	0.272918
GALNS	GALNS	77	52	28	1	NS	0	1.09825	(0.747, 1.614)	0.633552	0.940168	0.719306	(0.346, 1.494)	0.377158	0.885334	0.112	0.373	0.764	0.999434	0.085	0.495	0.865	0.998337	-0.402	0.112	0	0	0.28	0.104	0.008	0.0499079
GALNT1	GALNT1	77	52	28	1	NS	0	0.951876	(0.591, 1.534)	0.839552	0.964167	0.715825	(0.299, 1.717)	0.45374	0.896296	0.207	0.512	0.687	0.999434	0.424	0.573	0.463	0.998337	-0.129	0.14	0.357	0.582021	0.242	0.139	0.086	0.227816
GALNT10	GALNT10	77	52	28	1	NS	0	1.29897	(0.832, 2.028)	0.250034	0.883575	0.834943	(0.381, 1.832)	0.65265	0.941681	-0.454	0.474	0.342	0.999434	-0.074	0.641	0.909	0.998337	-0.004	0.107	0.974	0.986861	0.073	0.128	0.571	0.733506
GALNT11	GALNT11	75	51	27	1	neuron	0	1.04399	(0.687, 1.587)	0.840251	0.964167	0.7565	(0.463, 1.237)	0.265846	0.885334	0.095	0.469	0.84	0.999434	0.288	0.424	0.502	0.998337	-0.334	0.099	0.001	0.0124432	0.044	0.083	0.596	0.749722
GALNT13	GALNT13	77	52	28	1	neuron	0	0.747516	(0.514, 1.086)	0.127192	0.883522	0.935561	(0.525, 1.668)	0.82136	0.972835	0.321	0.416	0.442	0.999434	-0.574	0.467	0.226	0.998337	-0.102	0.1	0.307	0.536609	0.518	0.104	0	0
GALNT15	GALNT15	77	52	28	0	endoth	0	1.03294	(0.719, 1.483)	0.860725	0.967665	0.66281	(0.361, 1.217)	0.184434	0.885334	-0.241	0.431	0.578	0.999434	0.978	0.461	0.039	0.998337	0.009	0.098	0.928	0.968824	-0.204	0.113	0.074	0.206482
GALNT16	GALNT16	77	52	28	1	NS	0	0.942562	(0.573, 1.549)	0.815514	0.959771	0.920912	(0.425, 1.996)	0.834665	0.975395	0.362	0.549	0.512	0.999434	-0.173	0.509	0.736	0.998337	-0.178	0.126	0.158	0.361906	0.293	0.112	0.01	0.0568395
GALNT17	GALNT17	76	52	27	0	neuron	0	0.990382	(0.618, 1.587)	0.967967	0.989458	0.476284	(0.18, 1.26)	0.135073	0.885334	0.436	0.484	0.371	0.999434	0.321	0.89	0.721	0.998337	-0.128	0.127	0.314	0.543071	0.297	0.143	0.041	0.139001
GALNT18	GALNT18	77	52	28	0	NS	0	0.694278	(0.461, 1.045)	0.0801846	0.883522	0.796538	(0.443, 1.432)	0.446994	0.896296	0.207	0.457	0.652	0.999434	0.104	0.446	0.817	0.998337	-0.181	0.111	0.104	0.277735	0.361	0.091	0	0
GALNT2	GALNT2	77	52	28	1	NS	0	0.973956	(0.618, 1.535)	0.909471	0.974487	0.82893	(0.392, 1.754)	0.623582	0.927706	-0.017	0.499	0.973	0.999434	0.633	0.524	0.233	0.998337	-0.189	0.104	0.071	0.218505	0.014	0.117	0.902	0.9404
GALNT4	GALNT4	65	46	21	1	microglia.macrophage	0	0.751665	(0.484, 1.167)	0.20341	0.883575	1.07678	(0.543, 2.136)	0.83235	0.974676	0.012	0.438	0.979	0.999434	0.283	0.509	0.583	0.998337	0.183	0.105	0.082	0.239548	-0.077	0.12	0.526	0.70235
GALNT5	GALNT5	77	52	28	0	BD	0	1.37289	(0.901, 2.092)	0.140177	0.883522	0.982207	(0.53, 1.819)	0.954473	0.996022	0.423	0.477	0.378	0.999434	0.094	0.525	0.859	0.998337	-0.403	0.107	0	0	0.051	0.094	0.588	0.743723
GALNT6	GALNT6	77	52	28	0	oligo	0	0.835388	(0.547, 1.275)	0.404438	0.883575	0.92059	(0.452, 1.877)	0.819911	0.972835	-0.24	0.404	0.553	0.999434	0.521	0.565	0.362	0.998337	0.348	0.094	0	0	0.024	0.092	0.796	0.877162
GALNT7	GALNT7	77	52	28	0	NS	0	1.3562	(0.824, 2.233)	0.230927	0.883575	1.00257	(0.389, 2.584)	0.995768	0.999335	0.366	0.563	0.518	0.999434	0.746	0.626	0.241	0.998337	-0.218	0.123	0.077	0.2311	-0.143	0.133	0.287	0.479096
GANAB	GANAB	77	52	28	0	NS	0	0.734361	(0.512, 1.053)	0.0927827	0.883522	0.476225	(0.182, 1.246)	0.130576	0.885334	0.349	0.445	0.436	0.999434	0.523	0.495	0.296	0.998337	0.022	0.098	0.823	0.911278	0.258	0.123	0.038	0.133551
GAP43	GAP43	77	52	28	1	neuron	0	0.964511	(0.665, 1.399)	0.848912	0.965989	1.20626	(0.553, 2.632)	0.637623	0.936292	0.079	0.394	0.843	0.999434	0.24	0.549	0.664	0.998337	-0.023	0.097	0.817	0.90769	0.01	0.128	0.938	0.962244
GAPDH	GAPDH	77	52	28	0	NS	0	1.17902	(0.753, 1.847)	0.472056	0.890229	0.934422	(0.537, 1.625)	0.810122	0.971597	0.418	0.358	0.247	0.999434	0.129	0.44	0.771	0.998337	-0.124	0.082	0.133	0.328152	-0.121	0.072	0.096	0.241258
GAS1	GAS1	77	52	28	1	oligo	0	0.95192	(0.678, 1.337)	0.776157	0.953821	0.833495	(0.405, 1.714)	0.620487	0.927706	-0.289	0.399	0.471	0.999434	-0.115	0.438	0.794	0.998337	0.083	0.091	0.368	0.592817	0.188	0.108	0.083	0.224256
GAS6	GAS6	77	52	28	1	microglia.macrophage	0	1.09633	(0.733, 1.64)	0.654492	0.944608	0.943143	(0.403, 2.208)	0.892681	0.985809	-0.042	0.389	0.914	0.999434	0.586	0.527	0.272	0.998337	-0.19	0.087	0.03	0.122664	0.004	0.107	0.969	0.980931
GASK1A	GASK1A	77	52	28	0	astro	0	1.11184	(0.662, 1.867)	0.688397	0.94712	1.37172	(0.681, 2.763)	0.376233	0.885334	0.378	0.52	0.469	0.999434	0.194	0.488	0.693	0.998337	0.032	0.145	0.825	0.911738	-0.296	0.101	0.004	0.0317517
GASK1B	GASK1B	77	52	28	0	astro	0	0.827233	(0.517, 1.325)	0.429872	0.883627	0.802009	(0.469, 1.372)	0.420311	0.888498	0.199	0.51	0.698	0.999434	0.265	0.487	0.588	0.998337	-0.277	0.117	0.019	0.0899959	0.117	0.102	0.255	0.448442
GBA	GBA	77	52	28	1	astro	0	1.37936	(0.973, 1.955)	0.0705103	0.883522	1.11635	(0.604, 2.064)	0.725481	0.958966	0.085	0.406	0.835	0.999434	-0.156	0.508	0.76	0.998337	-0.395	0.089	0	0	-0.079	0.101	0.433	0.621425
GBE1	GBE1	68	44	27	0	NS	0	0.960898	(0.647, 1.427)	0.843206	0.964263	0.957422	(0.532, 1.723)	0.884594	0.985809	-0.676	0.402	0.098	0.999434	-0.166	0.435	0.705	0.998337	0.438	0.079	0	0	0.002	0.077	0.975	0.982684
GC	GC	77	52	28	1	BD	1	1.25033	(0.874, 1.788)	0.22122	0.883575	1.05508	(0.468, 2.38)	0.897223	0.985809	-0.76	0.382	0.05	0.999434	-0.065	0.634	0.918	0.998337	0.094	0.09	0.298	0.52891	-0.071	0.123	0.569	0.731345
GCSH	GCSH	52	35	20	1	oligo	0	1.33832	(0.846, 2.118)	0.213575	0.883575	0.374738	(0.147, 0.958)	0.0404122	0.885334	-0.062	0.451	0.892	0.999434	-0.08	0.459	0.862	0.998337	-0.102	0.105	0.331	0.5599	0.264	0.106	0.015	0.07394
GDA	GDA	77	52	28	1	neuron	0	0.988964	(0.702, 1.394)	0.949452	0.982751	0.78813	(0.384, 1.619)	0.516924	0.906399	-0.015	0.39	0.97	0.999434	0.568	0.567	0.322	0.998337	-0.132	0.076	0.083	0.240335	0.076	0.118	0.52	0.697169
GDF10	GDF10	72	49	25	1	astro	0	0.926862	(0.625, 1.375)	0.705648	0.947172	2.49901	(0.57, 10.95)	0.224367	0.885334	-0.306	0.46	0.509	0.999434	-0.018	0.82	0.983	0.998337	-0.092	0.105	0.38	0.603699	0.035	0.17	0.836	0.901814
GDF11	GDF11	77	52	28	1	NS	0	0.809884	(0.517, 1.269)	0.357034	0.883575	0.966639	(0.517, 1.806)	0.915251	0.989126	0.625	0.475	0.193	0.999434	-0.23	0.447	0.609	0.998337	-0.23	0.106	0.031	0.125417	0.434	0.103	0	0
GDF15	GDF15	49	36	15	1	NS	0	0.979256	(0.581, 1.651)	0.937324	0.981203	0.156698	(0.021, 1.165)	0.0702178	0.885334	-0.47	0.534	0.382	0.999434	0.44	0.464	0.35	0.998337	0.385	0.128	0.003	0.0264598	0.043	0.138	0.753	0.849709
GDI1	GDI1	77	52	28	1	NS	0	1.25624	(0.79, 1.998)	0.335217	0.883575	3.3559	(1.199, 9.393)	0.0211396	0.885334	0.114	0.479	0.812	0.999434	-0.389	0.534	0.47	0.998337	-0.148	0.13	0.256	0.489056	-0.279	0.121	0.023	0.0955704
GDI2	GDI2	77	52	28	1	NS	0	1.20178	(0.67, 2.156)	0.537616	0.906461	1.44116	(0.861, 2.412)	0.164455	0.885334	0.333	0.588	0.574	0.999434	-0.161	0.396	0.686	0.998337	0.05	0.137	0.713	0.84823	-0.167	0.082	0.045	0.147145
GFAP	GFAP	77	52	28	1	astro	0	1.61903	(1.153, 2.274)	0.00542562	0.810945	1.566	(0.63, 3.891)	0.334128	0.885334	-0.214	0.483	0.659	0.999434	0.341	0.654	0.605	0.998337	-0.028	0.112	0.804	0.898015	-0.382	0.134	0.005	0.037129
GFRA1	GFRA1	77	52	28	1	astro	0	1.10018	(0.598, 2.023)	0.758656	0.953809	0.903761	(0.33, 2.472)	0.843729	0.975696	0.077	0.494	0.877	0.999434	0.703	0.693	0.316	0.998337	-0.071	0.104	0.494	0.699378	-0.109	0.161	0.502	0.681772
GFRA2	GFRA2	77	52	28	1	neuron	0	0.744628	(0.48, 1.156)	0.189055	0.883575	0.880275	(0.432, 1.794)	0.72558	0.958966	0.237	0.431	0.583	0.999434	0.341	0.529	0.523	0.998337	0.114	0.103	0.267	0.500109	0.227	0.114	0.048	0.154109
GFRA3	GFRA3	77	52	28	1	BD	0	0.804226	(0.569, 1.136)	0.216297	0.883575	0.656224	(0.339, 1.272)	0.212068	0.885334	-0.472	0.369	0.205	0.999434	-0.192	0.514	0.711	0.998337	0.217	0.095	0.024	0.105234	0.278	0.095	0.004	0.0317517
GGCT	GGCT	77	52	28	1	neuron	0	1.5401	(0.871, 2.722)	0.137335	0.883522	1.49281	(0.533, 4.183)	0.446015	0.896296	0.011	0.547	0.984	0.999434	-0.337	0.826	0.685	0.998337	-0.068	0.124	0.582	0.76428	0.018	0.142	0.899	0.93874
GGH	GGH	77	52	28	1	neuron	0	0.770132	(0.518, 1.146)	0.197373	0.883575	0.688312	(0.326, 1.452)	0.326941	0.885334	-0.079	0.418	0.85	0.999434	-0.417	0.516	0.423	0.998337	0.046	0.103	0.657	0.810077	0.424	0.108	0	0
GGT7	GGT7	77	52	28	0	neuron	0	0.762715	(0.458, 1.27)	0.29778	0.883575	0.607787	(0.246, 1.501)	0.280236	0.885334	-0.064	0.557	0.909	0.999434	0.119	0.533	0.824	0.998337	-0.013	0.126	0.915	0.959604	0.278	0.136	0.044	0.145112
GINM1	GINM1	77	51	28	0	NS	0	0.856729	(0.541, 1.357)	0.509825	0.896066	0.647409	(0.328, 1.277)	0.209838	0.885334	-0.589	0.434	0.179	0.999434	0.664	0.565	0.247	0.998337	0.286	0.124	0.022	0.0989141	0.07	0.1	0.486	0.667924
GIP	GIP	58	40	18	1	BD	0	0.80886	(0.512, 1.279)	0.363872	0.883575	1.4741	(0.529, 4.106)	0.457837	0.896296	-0.138	0.412	0.739	0.999434	-0.571	0.471	0.236	0.998337	0.216	0.114	0.061	0.197499	-0.047	0.122	0.701	0.815413
GIPC1	GIPC1	66	43	26	1	NS	0	0.435614	(0.216, 0.879)	0.0203314	0.869814	1.40186	(0.677, 2.901)	0.362593	0.885334	0.524	0.681	0.445	0.999434	-0.307	0.586	0.604	0.998337	-0.054	0.151	0.722	0.852768	-0.168	0.118	0.157	0.334333
GIPR	GIPR	51	30	20	0	NS	0	0.861321	(0.596, 1.244)	0.426108	0.883627	1.08529	(0.347, 3.394)	0.888111	0.985809	0.164	0.463	0.725	0.999434	0.895	0.664	0.188	0.998337	0.097	0.123	0.431	0.652309	-0.17	0.149	0.258	0.450619
GLA	GLA	76	51	28	1	microglia.macrophage	0	1.39875	(0.994, 1.968)	0.0539309	0.883522	1.7339	(0.865, 3.477)	0.121095	0.885334	-0.556	0.521	0.29	0.999434	-0.309	0.421	0.467	0.998337	-0.111	0.112	0.325	0.554596	-0.035	0.102	0.731	0.837195
GLB1	GLB1	70	47	26	0	astro	0	0.967933	(0.655, 1.43)	0.869942	0.967665	0.852352	(0.457, 1.591)	0.615875	0.923992	-0.227	0.439	0.606	0.999434	-0.553	0.57	0.339	0.998337	0.158	0.103	0.127	0.316058	0.151	0.104	0.151	0.327309
GLCE	GLCE	47	36	14	1	NS	0	0.897355	(0.576, 1.399)	0.632633	0.940168	0.429969	(0.094, 1.977)	0.278247	0.885334	-0.101	0.561	0.858	0.999434	-0.312	0.578	0.594	0.998337	0.272	0.11	0.015	0.0765632	0.328	0.192	0.094	0.238576
GLDN	GLDN	77	52	28	1	oligo	0	1.05449	(0.771, 1.443)	0.740256	0.952526	0.520631	(0.266, 1.021)	0.0573257	0.885334	0.323	0.379	0.397	0.999434	0.586	0.479	0.227	0.998337	-0.231	0.082	0.005	0.036195	0.287	0.11	0.01	0.0568395
GLG1	GLG1	77	52	28	0	NS	0	0.659825	(0.445, 0.978)	0.0385581	0.883522	0.659275	(0.304, 1.428)	0.290829	0.885334	0.414	0.417	0.324	0.999434	0.44	0.511	0.394	0.998337	-0.009	0.104	0.93	0.969592	0.307	0.12	0.012	0.0639444
GLIPR2	GLIPR2	48	34	18	1	oligo	0	1.26866	(0.708, 2.274)	0.42428	0.883627	28.1035	(1.258, 627.922)	0.0353191	0.885334	-0.88	0.593	0.145	0.999434	-0.319	0.618	0.609	0.998337	0.312	0.121	0.011	0.0631471	-0.397	0.14	0.006	0.0416024
GLO1	GLO1	77	52	28	1	NS	0	1.17389	(0.684, 2.015)	0.560786	0.911735	1.68147	(0.863, 3.277)	0.126982	0.885334	0.337	0.622	0.59	0.999434	-0.247	0.476	0.607	0.998337	-0.112	0.158	0.481	0.688596	-0.227	0.087	0.01	0.0568395
GLOD4	GLOD4	77	52	28	0	NS	0	1.11559	(0.699, 1.782)	0.647	0.940274	1.36134	(0.47, 3.943)	0.569696	0.90926	0.169	0.443	0.704	0.999434	0.611	0.894	0.499	0.998337	-0.156	0.108	0.149	0.351073	-0.432	0.136	0.002	0.0200174
GLRX	GLRX	77	52	28	1	microglia.macrophage	0	1.02871	(0.653, 1.621)	0.902856	0.972112	1.71203	(0.577, 5.079)	0.332494	0.885334	-0.131	0.529	0.805	0.999434	-0.05	0.506	0.921	0.998337	0.327	0.115	0.005	0.036195	-0.121	0.092	0.188	0.37021
GLUL	GLUL	66	43	26	1	astro	0	1.33489	(0.821, 2.17)	0.243867	0.883575	1.32072	(0.906, 1.924)	0.147535	0.885334	0.218	0.584	0.711	0.999434	-0.341	0.257	0.19	0.998337	-0.234	0.134	0.084	0.242316	-0.088	0.053	0.099	0.245315
GLYATL1	GLYATL1	44	32	15	0	neuron	0	1.08324	(0.601, 1.952)	0.790225	0.953821	0.119903	(0.012, 1.211)	0.0722611	0.885334	0.556	0.673	0.414	0.999434	0.723	0.933	0.445	0.998337	-0.098	0.154	0.524	0.719718	0.52	0.186	0.007	0.0453915
GM2A	GM2A	77	52	28	1	NS	0	0.787188	(0.497, 1.248)	0.308444	0.883575	0.78071	(0.362, 1.684)	0.527946	0.906399	0.163	0.497	0.743	0.999434	0.417	0.493	0.403	0.998337	0.071	0.11	0.518	0.716608	0.009	0.115	0.937	0.961647
GMFB	GMFB	77	52	28	1	NS	0	1.01657	(0.637, 1.623)	0.945139	0.981295	0.645896	(0.216, 1.928)	0.433416	0.888498	-0.135	0.475	0.776	0.999434	0.269	0.666	0.688	0.998337	-0.015	0.12	0.9	0.950803	0.282	0.163	0.086	0.227816
GNAI2	GNAI2	75	49	28	0	NS	0	0.884341	(0.613, 1.275)	0.510056	0.896066	1.28238	(0.564, 2.917)	0.553008	0.906399	0.039	0.494	0.937	0.999434	-0.572	0.516	0.273	0.998337	0.215	0.106	0.044	0.158263	-0.066	0.112	0.56	0.726674
GNAS	GNAS	77	52	28	1	neuron	0	1.15677	(0.768, 1.743)	0.486202	0.89221	0.755366	(0.381, 1.499)	0.422143	0.888498	-0.113	0.524	0.83	0.999434	0.674	0.549	0.226	0.998337	0.03	0.117	0.801	0.895533	-0.072	0.114	0.526	0.70235
GNB1	GNB1	77	52	28	0	NS	0	0.885778	(0.582, 1.349)	0.571734	0.914778	0.682897	(0.309, 1.508)	0.345316	0.885334	-0.409	0.476	0.393	0.999434	-0.21	0.443	0.638	0.998337	0.328	0.112	0.004	0.0314266	-0.058	0.091	0.524	0.701307
GNG2	GNG2	40	31	11	0	neuron	0	0.726805	(0.456, 1.159)	0.180354	0.883575	2.46881e-10	(0, Inf)	0.999055	0.999639	-0.333	0.463	0.476	0.999434	-0.279	0.7	0.699	0.998337	0.432	0.112	0	0	0.673	0.215	0.003	0.0261591
GNPDA2	GNPDA2	64	43	23	0	neuron	0	0.965808	(0.61, 1.528)	0.8819	0.971541	1.5981	(0.608, 4.199)	0.341569	0.885334	-0.306	0.517	0.556	0.999434	-0.69	0.461	0.141	0.998337	0.1	0.123	0.421	0.64334	-0.026	0.103	0.804	0.88008
GNPTG	GNPTG	77	52	28	1	NS	0	0.845867	(0.588, 1.216)	0.36623	0.883575	0.580997	(0.223, 1.512)	0.265965	0.885334	-0.073	0.372	0.846	0.999434	0.138	0.487	0.778	0.998337	0.013	0.086	0.876	0.937931	0.143	0.12	0.237	0.427901
GNRH1	GNRH1	70	48	25	1	NS	0	1.1176	(0.734, 1.702)	0.604362	0.924446	1.06669	(0.528, 2.155)	0.857188	0.9808	-0.704	0.496	0.16	0.999434	0.063	0.631	0.921	0.998337	0.217	0.094	0.023	0.102015	-0.181	0.101	0.075	0.208514
GNS	GNS	77	52	28	1	NS	0	1.12567	(0.741, 1.71)	0.579087	0.916756	0.88011	(0.501, 1.546)	0.656957	0.941681	-0.694	0.44	0.12	0.999434	-0.244	0.488	0.62	0.998337	0.153	0.091	0.092	0.259222	0.113	0.095	0.235	0.426296
GOLIM4	GOLIM4	77	52	28	0	astro	0	0.84371	(0.542, 1.313)	0.451657	0.88619	0.764564	(0.376, 1.555)	0.458471	0.896296	0.458	0.486	0.349	0.999434	0.387	0.531	0.469	0.998337	0.021	0.115	0.854	0.929068	0.187	0.127	0.143	0.317135
GOLM1	GOLM1	77	52	28	1	neuron	0	0.969738	(0.616, 1.527)	0.894464	0.971541	0.621468	(0.373, 1.035)	0.0678293	0.885334	0.038	0.469	0.936	0.999434	0.707	0.422	0.101	0.998337	-0.164	0.107	0.125	0.312772	0.017	0.091	0.851	0.910317
GOLM2	GOLM2	77	52	28	1	NS	0	0.873987	(0.565, 1.352)	0.544887	0.906461	0.876246	(0.391, 1.966)	0.748602	0.96169	0.345	0.511	0.501	0.999434	-0.074	0.562	0.896	0.998337	-0.093	0.119	0.438	0.656857	0.289	0.126	0.024	0.0988336
GOT1	GOT1	77	52	28	0	neuron	0	0.957064	(0.673, 1.36)	0.806751	0.955532	1.11748	(0.475, 2.629)	0.799109	0.969119	0.241	0.404	0.552	0.999434	-0.165	0.529	0.757	0.998337	-0.015	0.104	0.887	0.944001	0.269	0.125	0.035	0.125498
GOT2	GOT2	77	52	28	1	neuron	0	0.949408	(0.634, 1.423)	0.801352	0.954204	0.537702	(0.251, 1.153)	0.11096	0.885334	0.045	0.402	0.911	0.999434	-0.121	0.606	0.843	0.998337	-0.074	0.095	0.44	0.658142	0.52	0.135	0	0
GP1BA	GP1BA	65	43	25	1	NS	0	1.44586	(1.001, 2.088)	0.0491956	0.883522	0.659172	(0.297, 1.461)	0.304665	0.885334	-0.499	0.443	0.264	0.999434	0.387	0.555	0.49	0.998337	-0.253	0.124	0.043	0.155883	-0.11	0.119	0.358	0.551617
GPC1	GPC1	77	52	28	1	astro	0	0.96671	(0.65, 1.437)	0.867013	0.967665	0.713331	(0.398, 1.277)	0.255498	0.885334	0.143	0.38	0.707	0.999434	0.378	0.41	0.363	0.998337	-0.286	0.095	0.003	0.0264598	0.215	0.078	0.007	0.0453915
GPC4	GPC4	77	52	28	1	astro	0	1.4754	(0.974, 2.234)	0.0661337	0.883522	0.545067	(0.264, 1.125)	0.100835	0.885334	0.024	0.445	0.957	0.999434	1.015	0.591	0.093	0.998337	-0.355	0.092	0	0	0.045	0.106	0.674	0.800592
GPC5	GPC5	77	52	28	1	astro	0	0.962744	(0.685, 1.353)	0.826724	0.960795	0.669935	(0.307, 1.461)	0.313949	0.885334	-0.16	0.395	0.686	0.999434	0.173	0.584	0.768	0.998337	-0.161	0.094	0.088	0.250713	0.159	0.12	0.187	0.369189
GPC6	GPC6	66	41	27	1	oligo	0	1.00935	(0.792, 1.286)	0.939913	0.981203	1.26125	(0.647, 2.46)	0.49596	0.906399	-0.223	0.314	0.48	0.999434	0.511	0.456	0.269	0.998337	-0.096	0.055	0.083	0.240335	-0.26	0.089	0.004	0.0317517
GPI	GPI	77	52	28	1	neuron	0	1.16718	(0.807, 1.688)	0.411228	0.883575	1.10283	(0.539, 2.258)	0.788922	0.966882	0.134	0.378	0.724	0.999434	0.488	0.537	0.369	0.998337	-0.181	0.089	0.043	0.155883	-0.189	0.096	0.052	0.163084
GPLD1	GPLD1	77	52	28	0	neuron	0	1.1499	(0.784, 1.687)	0.475279	0.890229	1.31969	(0.66, 2.639)	0.432766	0.888498	-0.334	0.447	0.457	0.999434	-0.642	0.57	0.267	0.998337	-0.05	0.103	0.631	0.792883	0.163	0.118	0.17	0.350978
GPM6A	GPM6A	61	39	23	0	astro	0	0.688775	(0.457, 1.038)	0.0749699	0.883522	0.901535	(0.476, 1.709)	0.750648	0.96169	-0.471	0.527	0.375	0.999434	0.164	0.41	0.691	0.998337	0.068	0.132	0.608	0.777564	-0.061	0.079	0.437	0.625606
GPNMB	GPNMB	77	52	28	1	oligo	0	0.989148	(0.595, 1.645)	0.966482	0.988893	0.952628	(0.392, 2.315)	0.914695	0.989126	-0.573	0.546	0.298	0.999434	0.483	0.574	0.405	0.998337	-0.183	0.126	0.148	0.349791	-0.363	0.115	0.002	0.0200174
GPR158	GPR158	77	52	28	0	neuron	0	0.664543	(0.431, 1.024)	0.0640535	0.883522	0.915559	(0.479, 1.75)	0.789581	0.966882	0.403	0.497	0.42	0.999434	-0.281	0.482	0.563	0.998337	0.084	0.125	0.504	0.707444	0.421	0.105	0	0
GPR180	GPR180	58	38	23	0	NS	0	1.07007	(0.612, 1.872)	0.812342	0.957016	0.639439	(0.183, 2.237)	0.483954	0.904446	0.194	0.673	0.775	0.999434	0.799	0.449	0.083	0.998337	-0.203	0.162	0.212	0.436906	-0.116	0.111	0.296	0.486709
GPR37	GPR37	77	52	28	1	oligo	0	0.9636	(0.618, 1.503)	0.870123	0.967665	0.964936	(0.496, 1.878)	0.916333	0.989126	0.168	0.463	0.718	0.999434	0.674	0.492	0.178	0.998337	0.039	0.108	0.718	0.849787	0.01	0.104	0.927	0.956501
GPR37L1	GPR37L1	77	52	28	0	astro	0	0.987774	(0.693, 1.407)	0.945681	0.981295	1.05419	(0.481, 2.313)	0.895257	0.985809	0.466	0.411	0.261	0.999434	0.203	0.575	0.726	0.998337	0.014	0.09	0.873	0.936898	0.073	0.136	0.591	0.745878
GPRC5B	GPRC5B	44	34	14	0	astro	0	0.846608	(0.51, 1.406)	0.519694	0.899367	14.5231	(0.926, 227.736)	0.056735	0.885334	0.321	0.552	0.564	0.999434	0.027	0.525	0.959	0.998337	-0.188	0.129	0.151	0.352895	0.075	0.13	0.564	0.728579
GPX3	GPX3	77	52	28	1	endoth	1	1.03162	(0.698, 1.524)	0.875746	0.970522	0.59204	(0.268, 1.308)	0.195086	0.885334	-0.549	0.432	0.208	0.999434	0.373	0.547	0.499	0.998337	0.064	0.096	0.506	0.708092	-0.02	0.115	0.864	0.918888
GRB2	GRB2	77	52	28	1	NS	0	0.91764	(0.575, 1.463)	0.718151	0.949776	1.34825	(0.551, 3.298)	0.512608	0.906399	-0.008	0.487	0.987	0.999434	-0.004	0.588	0.994	0.998337	0.082	0.118	0.486	0.692021	0.117	0.126	0.352	0.545292
GREM1	GREM1	57	36	23	1	oligo	0	0.757207	(0.378, 1.516)	0.432319	0.883627	0.812881	(0.384, 1.723)	0.588712	0.913849	-0.261	0.611	0.67	0.999434	0.219	0.607	0.72	0.998337	-0.192	0.146	0.191	0.406736	-0.156	0.142	0.277	0.468863
GREM2	GREM2	44	30	17	1	neuron	0	1.19856	(0.807, 1.781)	0.369766	0.883575	4.7898	(0.721, 31.799)	0.104813	0.885334	-0.682	0.515	0.194	0.999434	-0.385	0.729	0.602	0.998337	-0.076	0.102	0.457	0.66922	-0.124	0.209	0.556	0.725163
GRIA2	GRIA2	77	52	28	0	neuron	0	0.959935	(0.675, 1.365)	0.819938	0.960795	0.670738	(0.304, 1.481)	0.322898	0.885334	-0.31	0.335	0.358	0.999434	0.161	0.62	0.797	0.998337	0.074	0.092	0.422	0.64334	0.235	0.113	0.04	0.13682
GRIA3	GRIA3	42	32	13	0	neuron	0	0.93574	(0.514, 1.704)	0.828133	0.961353	0.540349	(0.099, 2.954)	0.477603	0.900199	-0.215	0.57	0.708	0.999434	0.339	0.615	0.588	0.998337	0.032	0.148	0.828	0.912862	0.075	0.127	0.558	0.726125
GRIA4	GRIA4	77	52	28	1	neuron	0	0.83953	(0.599, 1.177)	0.310212	0.883575	0.924061	(0.57, 1.498)	0.748786	0.96169	0.198	0.362	0.586	0.999434	-0.142	0.386	0.714	0.998337	-0.248	0.092	0.008	0.0517303	0.284	0.086	0.001	0.0121799
GRID2	GRID2	72	50	25	1	microglia.macrophage	0	0.776772	(0.518, 1.164)	0.220802	0.883575	0.740621	(0.397, 1.383)	0.345827	0.885334	0.119	0.427	0.781	0.999434	-0.153	0.475	0.749	0.998337	-0.087	0.101	0.389	0.611248	0.103	0.077	0.186	0.368796
GRM5	GRM5	55	36	20	0	neuron	0	0.992918	(0.59, 1.671)	0.978644	0.993746	0.730656	(0.268, 1.995)	0.540384	0.906399	0.005	0.454	0.991	0.999434	0.593	0.882	0.507	0.998337	0.085	0.111	0.443	0.660483	0.068	0.168	0.685	0.807823
GRN	GRN	77	52	28	1	microglia.macrophage	0	0.534577	(0.324, 0.882)	0.0143369	0.846245	0.878601	(0.381, 2.027)	0.761523	0.963825	-0.293	0.458	0.524	0.999434	0.819	0.563	0.155	0.998337	0.359	0.117	0.002	0.0204622	-0.09	0.086	0.294	0.485153
GRP	GRP	77	52	28	1	endoth	0	0.820914	(0.554, 1.216)	0.32523	0.883575	0.628823	(0.308, 1.282)	0.201793	0.885334	-0.196	0.539	0.717	0.999434	0.545	0.625	0.387	0.998337	0.073	0.109	0.505	0.707553	0.088	0.127	0.487	0.668101
GSN	GSN	77	52	28	1	NS	1	0.811976	(0.526, 1.253)	0.346619	0.883575	0.647183	(0.283, 1.482)	0.303441	0.885334	-0.129	0.472	0.786	0.999434	0.397	0.626	0.529	0.998337	0.308	0.105	0.004	0.0314266	-0.118	0.11	0.288	0.479375
GSR	GSR	77	52	28	1	NS	0	1.09812	(0.663, 1.82)	0.716484	0.948644	1.13676	(0.59, 2.192)	0.70198	0.952392	0.049	0.343	0.887	0.999434	0.226	0.41	0.585	0.998337	0.199	0.077	0.011	0.0631471	-0.051	0.094	0.59	0.745025
GSS	GSS	77	52	28	1	NS	0	0.85024	(0.55, 1.315)	0.466179	0.890229	0.920371	(0.499, 1.696)	0.790248	0.966882	-0.124	0.423	0.77	0.999434	-0.075	0.493	0.879	0.998337	0.033	0.103	0.75	0.868137	0.236	0.099	0.019	0.0849282
GSTM2	GSTM2	73	49	26	0	astro	0	0.971696	(0.635, 1.488)	0.89491	0.971541	1.09547	(0.513, 2.338)	0.813676	0.971597	0.074	0.393	0.851	0.999434	0.275	0.591	0.644	0.998337	-0.112	0.089	0.21	0.435514	-0.293	0.111	0.01	0.0568395
GSTM3	GSTM3	66	47	21	1	astro	0	1.07267	(0.661, 1.741)	0.776372	0.953821	0.6346	(0.243, 1.659)	0.353601	0.885334	-0.51	0.454	0.265	0.999434	-0.013	0.594	0.983	0.998337	0.215	0.131	0.102	0.274625	-0.044	0.132	0.738	0.841444
GSTO1	GSTO1	77	52	28	0	NS	0	0.763684	(0.49, 1.19)	0.233875	0.883575	1.50592	(0.599, 3.787)	0.384284	0.885334	-0.504	0.433	0.249	0.999434	-0.287	0.565	0.614	0.998337	0.369	0.098	0	0	-0.083	0.082	0.316	0.509406
GSTP1	GSTP1	77	52	28	1	NS	0	1.24595	(0.852, 1.822)	0.25707	0.883575	1.49356	(0.714, 3.123)	0.286374	0.885334	0.369	0.384	0.339	0.999434	-0.038	0.468	0.936	0.998337	-0.158	0.094	0.094	0.262607	-0.378	0.113	0.001	0.0121799
GSTT1	GSTT1	56	35	21	1	NS	0	0.893176	(0.527, 1.514)	0.674743	0.945848	0.642372	(0.181, 2.28)	0.493517	0.906399	0.515	0.534	0.339	0.999434	-0.474	0.668	0.484	0.998337	-0.14	0.109	0.2	0.420841	0.046	0.099	0.641	0.781558
GTF2IRD2	GTF2IRD2	56	41	16	0	NS	0	1.16801	(0.705, 1.936)	0.547094	0.906461	1.2077	(0.266, 5.492)	0.807066	0.971597	-0.458	0.474	0.338	0.999434	-0.234	1.003	0.817	0.998337	0.102	0.084	0.23	0.46	-0.129	0.203	0.526	0.70235
GUCA2A	GUCA2A	77	52	28	0	BD	0	1.2073	(0.759, 1.92)	0.425969	0.883627	0.694725	(0.311, 1.552)	0.374456	0.885334	-0.777	0.483	0.112	0.999434	0.645	0.598	0.288	0.998337	0.288	0.097	0.003	0.0264598	-0.21	0.115	0.072	0.202374
GUCA2B	GUCA2B	46	27	20	1	BD	0	1.41857	(0.741, 2.716)	0.291393	0.883575	0.380212	(0.095, 1.519)	0.171287	0.885334	-0.259	0.55	0.641	0.999434	0.613	0.319	0.063	0.998337	0.132	0.117	0.263	0.495034	-0.031	0.071	0.661	0.793338
GXYLT1	GXYLT1	74	49	28	1	NS	0	1.07187	(0.758, 1.517)	0.695141	0.94712	0.857367	(0.404, 1.82)	0.688688	0.950937	0.102	0.351	0.772	0.999434	-0.765	0.601	0.211	0.998337	-0.151	0.092	0.105	0.279757	0.514	0.104	0	0
GYG1	GYG1	57	40	19	0	NS	0	0.761908	(0.475, 1.222)	0.259134	0.883575	0.748545	(0.3, 1.868)	0.534876	0.906399	-0.283	0.523	0.589	0.999434	-0.233	0.624	0.711	0.998337	-0.111	0.144	0.44	0.658142	0.443	0.15	0.004	0.0317517
H2AC20	H2AC20	55	33	24	0	astro	0	0.968271	(0.478, 1.959)	0.928567	0.98109	0.483178	(0.13, 1.802)	0.278781	0.885334	0.098	0.659	0.882	0.999434	0.547	0.807	0.502	0.998337	0.199	0.152	0.194	0.410845	0.014	0.109	0.9	0.93874
H2BC18	H2BC18	75	51	27	0	NS	0	0.999316	(0.565, 1.768)	0.998125	0.999078	0.808869	(0.433, 1.509)	0.505103	0.906399	-0.164	0.504	0.746	0.999434	0.677	0.522	0.202	0.998337	0.247	0.117	0.036	0.138582	-0.059	0.078	0.45	0.637085
H3-4	H3-4	37	30	9	0	BD	0	1.20086	(0.65, 2.22)	0.559375	0.910666	0.118918	(0, 32.337)	0.456566	0.896296	0.077	0.731	0.917	0.999434	-1.037	0.758	0.185	0.998337	0.026	0.176	0.881	0.941096	-0.247	0.156	0.122	0.283968
H4-16; H4C1; H4C11; H4C12; H4C13; H4C14; H4C15; H4C2; H4C3; H4C4; H4C5; H4C6; H4C8; H4C9	H4C1	57	36	24	0	NS	0	1.06718	(0.553, 2.059)	0.846294	0.96449	1.12497	(0.44, 2.875)	0.805708	0.971155	0.543	0.602	0.372	0.999434	-0.477	0.533	0.377	0.998337	0.149	0.13	0.255	0.489056	-0.04	0.073	0.582	0.74143
H6PD	H6PD	74	48	28	1	NS	0	1.48303	(0.967, 2.275)	0.0709768	0.883522	1.52141	(0.608, 3.805)	0.369548	0.885334	-0.59	0.505	0.247	0.999434	-0.339	0.71	0.636	0.998337	0.115	0.112	0.306	0.536609	-0.083	0.153	0.589	0.744579
HABP2	HABP2	77	52	28	1	NS	1	1.14524	(0.79, 1.659)	0.473463	0.890229	0.893064	(0.467, 1.71)	0.732808	0.960793	-0.625	0.408	0.13	0.999434	0.057	0.51	0.911	0.998337	0.129	0.093	0.164	0.370489	0.02	0.103	0.844	0.906198
HACD3	HACD3	72	49	26	0	astro	0	1.36266	(0.917, 2.024)	0.125257	0.883522	1.38007	(0.487, 3.911)	0.544485	0.906399	0.001	0.435	0.999	0.999434	-0.007	0.693	0.993	0.998337	0.031	0.089	0.73	0.858692	-0.356	0.14	0.013	0.067553
HAGH	HAGH	77	52	28	1	NS	0	1.11025	(0.769, 1.604)	0.577113	0.916756	0.970907	(0.438, 2.154)	0.942094	0.991959	0.124	0.454	0.786	0.999434	-0.08	0.641	0.901	0.998337	-0.26	0.102	0.012	0.0673756	0.064	0.1	0.523	0.700783
HAMP	HAMP	71	50	24	1	microglia.macrophage	0	1.47113	(0.842, 2.571)	0.175456	0.883575	0.603639	(0.295, 1.234)	0.166305	0.885334	-0.845	0.507	0.1	0.999434	0.27	0.572	0.64	0.998337	-0.311	0.128	0.016	0.0800696	0.078	0.124	0.531	0.706159
HAPLN1	HAPLN1	49	37	14	1	neuron	0	1.41978	(0.924, 2.182)	0.109776	0.883522	2.90795	(0.591, 14.309)	0.189186	0.885334	0.091	0.512	0.86	0.999434	0.019	1.15	0.987	0.998337	0.036	0.12	0.767	0.876245	-0.699	0.237	0.005	0.037129
HAPLN2	HAPLN2	64	42	26	0	oligo	0	1.22981	(0.832, 1.818)	0.299731	0.883575	0.587301	(0.183, 1.886)	0.371201	0.885334	0.393	0.426	0.36	0.999434	0.211	0.513	0.684	0.998337	-0.125	0.091	0.172	0.381817	-0.009	0.116	0.939	0.962841
HAPLN4	HAPLN4	76	50	28	1	neuron	0	1.30635	(0.964, 1.769)	0.0842957	0.883522	0.789605	(0.401, 1.556)	0.494953	0.906399	-0.228	0.415	0.584	0.999434	0.61	0.591	0.308	0.998337	-0.309	0.082	0	0	-0.169	0.114	0.141	0.314213
HAVCR2	HAVCR2	77	52	28	1	microglia.macrophage	0	1.10345	(0.697, 1.746)	0.674168	0.945848	0.797553	(0.281, 2.265)	0.670976	0.94714	0.363	0.561	0.52	0.999434	1.208	0.732	0.106	0.998337	-0.016	0.114	0.89	0.945882	-0.408	0.167	0.016	0.0765738
HBA1; HBA2	HBA1	77	52	28	0	endoth	0	1.00058	(0.65, 1.539)	0.997881	0.999078	1.61565	(0.888, 2.941)	0.116455	0.885334	0.374	0.463	0.421	0.999434	-0.38	0.516	0.466	0.998337	0.001	0.117	0.991	0.995324	-0.119	0.098	0.229	0.419712
HBB	HBB	77	52	28	0	endoth	0	1.0656	(0.677, 1.676)	0.783371	0.953821	1.59086	(0.848, 2.985)	0.148167	0.885334	0.387	0.485	0.428	0.999434	-0.425	0.549	0.443	0.998337	0.01	0.131	0.94	0.972968	-0.091	0.105	0.387	0.580374
HBD	HBD	69	45	26	1	BD	0	1.0423	(0.576, 1.885)	0.891034	0.971541	1.26381	(0.758, 2.107)	0.369124	0.885334	-0.056	0.6	0.926	0.999434	-0.214	0.4	0.595	0.998337	-0.115	0.165	0.487	0.692021	0.037	0.085	0.668	0.796754
HBEGF	HBEGF	62	41	22	1	microglia.macrophage	0	0.859693	(0.587, 1.259)	0.437807	0.885495	1.18009	(0.496, 2.805)	0.707816	0.95468	-0.034	0.504	0.947	0.999434	0.183	0.56	0.746	0.998337	-0.182	0.129	0.162	0.367775	-0.151	0.11	0.174	0.355726
HCN1	HCN1	53	37	18	1	neuron	0	1.19587	(0.716, 1.998)	0.49471	0.89221	0.950988	(0.231, 3.918)	0.944538	0.991959	0.674	0.565	0.238	0.999434	1.218	0.955	0.212	0.998337	-0.384	0.146	0.01	0.0587245	-0.159	0.204	0.439	0.626909
HCN2	HCN2	68	49	22	0	BD	0	0.823902	(0.561, 1.21)	0.322869	0.883575	0.968647	(0.464, 2.022)	0.932399	0.991711	-0.123	0.417	0.769	0.999434	0.231	0.62	0.712	0.998337	0.222	0.114	0.054	0.18227	0.105	0.1	0.296	0.486709
HCRT	HCRT	58	38	23	0	BD	0	1.30089	(0.699, 2.422)	0.406867	0.883575	0.958544	(0.508, 1.808)	0.895995	0.985809	0.04	0.618	0.948	0.999434	-0.257	0.428	0.552	0.998337	-0.095	0.13	0.469	0.677739	-0.084	0.081	0.301	0.492818
HDHD2	HDHD2	77	52	28	1	NS	0	0.765054	(0.49, 1.196)	0.239679	0.883575	1.2205	(0.434, 3.436)	0.705958	0.95468	0.46	0.463	0.323	0.999434	0.302	0.617	0.627	0.998337	-0.011	0.131	0.936	0.970136	-0.095	0.122	0.439	0.626909
HEBP1	HEBP1	70	47	26	1	NS	0	0.964058	(0.605, 1.536)	0.877558	0.970522	2.24224	(1.06, 4.745)	0.0347413	0.885334	-0.231	0.422	0.587	0.999434	-0.336	0.48	0.488	0.998337	0.012	0.092	0.897	0.949813	-0.186	0.095	0.053	0.165544
HEBP2	HEBP2	74	49	28	0	NS	0	0.846599	(0.573, 1.252)	0.403738	0.883575	1.32153	(0.6, 2.912)	0.48915	0.906399	0.156	0.484	0.749	0.999434	0.061	0.575	0.916	0.998337	0.144	0.103	0.165	0.37129	-0.081	0.112	0.471	0.657515
HEG1	HEG1	77	52	28	0	endoth	0	1.12502	(0.761, 1.663)	0.554934	0.910666	1.1239	(0.508, 2.484)	0.772889	0.963825	-0.098	0.381	0.798	0.999434	-0.362	0.58	0.536	0.998337	-0.086	0.101	0.398	0.620309	0.345	0.128	0.008	0.0499079
HEPACAM	HEPACAM	77	52	28	1	astro	0	0.954973	(0.684, 1.334)	0.787024	0.953821	0.73954	(0.308, 1.777)	0.500042	0.906399	0.239	0.359	0.508	0.999434	0.372	0.62	0.551	0.998337	0.072	0.081	0.37	0.594375	0.19	0.13	0.148	0.323548
HEPH	HEPH	75	52	26	1	astro	0	1.20693	(0.798, 1.825)	0.372789	0.883575	0.753408	(0.272, 2.086)	0.585806	0.913849	-0.071	0.472	0.881	0.999434	-0.239	0.789	0.763	0.998337	-0.062	0.114	0.588	0.766031	0.822	0.187	0	0
HEXA	HEXA	77	52	28	1	NS	0	0.919543	(0.649, 1.304)	0.637696	0.940168	0.640901	(0.431, 0.952)	0.0277533	0.885334	-0.218	0.355	0.54	0.999434	0.408	0.334	0.228	0.998337	-0.101	0.077	0.196	0.414318	0.183	0.073	0.014	0.0705208
HEXB	HEXB	77	52	28	1	microglia.macrophage	0	0.869866	(0.582, 1.299)	0.495934	0.89221	0.631672	(0.389, 1.024)	0.0625779	0.885334	-0.024	0.434	0.956	0.999434	0.291	0.41	0.481	0.998337	-0.123	0.103	0.234	0.46477	0.142	0.078	0.069	0.195613
HGFAC	HGFAC	77	52	28	1	BD	1	1.36842	(0.914, 2.048)	0.12747	0.883522	1.06582	(0.546, 2.082)	0.851953	0.978704	-0.351	0.431	0.418	0.999434	0.02	0.506	0.969	0.998337	-0.045	0.099	0.646	0.801235	-0.08	0.1	0.423	0.613577
HHIP	HHIP	63	46	20	1	oligo	0	1.15776	(0.67, 1.999)	0.599214	0.924446	1.20434	(0.554, 2.619)	0.63905	0.936535	-0.032	0.546	0.954	0.999434	0.551	0.558	0.331	0.998337	0.072	0.156	0.645	0.801235	-0.209	0.112	0.067	0.192072
HHIPL1	HHIPL1	55	41	16	0	astro	0	0.86883	(0.501, 1.507)	0.616626	0.933379	1.03995	(0.472, 2.29)	0.922502	0.990228	0.95	0.586	0.111	0.999434	0.423	0.54	0.441	0.998337	-0.293	0.119	0.015	0.0765632	-0.009	0.114	0.934	0.96028
HILPDA	HILPDA	43	31	13	0	astro	0	1.12683	(0.542, 2.344)	0.749327	0.953747	2.1459	(0.367, 12.545)	0.396688	0.885334	0.881	0.655	0.185	0.999434	-0.03	1.049	0.978	0.998337	-0.205	0.173	0.24	0.469796	-0.307	0.221	0.172	0.353837
HINT1	HINT1	62	41	21	1	neuron	0	1.11494	(0.562, 2.211)	0.755449	0.953809	1.18579	(0.366, 3.846)	0.776528	0.96479	0.799	0.774	0.306	0.999434	0.116	0.714	0.872	0.998337	-0.191	0.168	0.256	0.489056	-0.222	0.119	0.068	0.194213
HIP1R	HIP1R	61	42	23	1	astro	0	1.12212	(0.591, 2.131)	0.724821	0.950734	1.86774	(1.035, 3.37)	0.0379901	0.885334	-0.039	0.607	0.948	0.999434	-0.034	0.331	0.919	0.998337	-0.035	0.16	0.825	0.911738	-0.176	0.07	0.014	0.0705208
HK1	HK1	77	52	28	1	neuron	0	0.933201	(0.649, 1.341)	0.708501	0.948644	1.33752	(0.518, 3.455)	0.548067	0.906399	0.042	0.437	0.924	0.999434	-0.346	0.647	0.596	0.998337	-0.145	0.101	0.155	0.358243	0.237	0.113	0.039	0.1346
HLA-A	HLA-A	77	52	28	0	NS	0	0.820382	(0.57, 1.182)	0.287622	0.883575	1.17745	(0.591, 2.346)	0.642265	0.936535	-0.168	0.474	0.724	0.999434	-0.506	0.551	0.364	0.998337	0.148	0.101	0.143	0.342189	-0.004	0.113	0.974	0.982106
HLA-B	HLA-B	66	45	24	0	microglia.macrophage	0	1.02549	(0.662, 1.588)	0.910204	0.974487	0.80343	(0.315, 2.047)	0.646389	0.938494	-0.272	0.525	0.607	0.999434	-0.072	0.706	0.92	0.998337	0.456	0.116	0	0	0.213	0.16	0.187	0.369189
HLA-C	HLA-C	77	52	28	1	endoth	0	0.7864	(0.503, 1.23)	0.292299	0.883575	1.7496	(0.572, 5.354)	0.326934	0.885334	0.082	0.482	0.865	0.999434	-0.138	0.901	0.879	0.998337	-0.18	0.129	0.164	0.370489	-0.51	0.172	0.004	0.0317517
HLA-DPA1	HLA-DPA1	75	51	27	0	microglia.macrophage	0	1.04247	(0.664, 1.636)	0.856441	0.967665	0.442859	(0.182, 1.078)	0.0727575	0.885334	-0.558	0.446	0.214	0.999434	0.824	0.529	0.128	0.998337	0.405	0.1	0	0	0.038	0.101	0.705	0.818824
HLA-DPB1	HLA-DPB1	74	51	26	0	microglia.macrophage	0	1.22325	(0.725, 2.065)	0.450783	0.88619	0.340645	(0.101, 1.148)	0.0824193	0.885334	-0.411	0.461	0.375	0.999434	0.707	0.68	0.304	0.998337	0.02	0.129	0.876	0.937931	-0.181	0.188	0.337	0.532081
HLA-DRA	HLA-DRA	77	51	28	0	microglia.macrophage	0	1.29996	(0.874, 1.934)	0.195611	0.883575	0.797444	(0.46, 1.382)	0.419915	0.888498	0.193	0.433	0.657	0.999434	0.05	0.419	0.906	0.998337	-0.25	0.083	0.003	0.0264598	0.116	0.083	0.167	0.346025
HLA-DRB1	HLA-DRB1	58	39	20	0	microglia.macrophage	0	0.659896	(0.347, 1.256)	0.205661	0.883575	0.809955	(0.28, 2.343)	0.697308	0.950937	-0.048	0.607	0.938	0.999434	0.255	0.516	0.626	0.998337	0.133	0.163	0.417	0.640383	0.041	0.085	0.63	0.773885
HLA-DRB5	HLA-DRB5	67	44	25	0	oligo	0	1.79794	(1.165, 2.774)	0.0080204	0.810945	0.712562	(0.356, 1.425)	0.338018	0.885334	-0.579	0.462	0.215	0.999434	-0.34	0.508	0.506	0.998337	0.098	0.095	0.303	0.533669	0.062	0.124	0.62	0.767746
HLA-E	HLA-E	53	36	19	1	endoth	0	3.50526	(1.575, 7.799)	0.00211208	0.60775	0.985945	(0.362, 2.683)	0.977893	0.999335	-1.212	0.74	0.108	0.999434	0.324	0.71	0.652	0.998337	-0.465	0.163	0.005	0.036195	-0.28	0.138	0.046	0.149565
HLF	HLF	51	33	18	1	neuron	0	1.20452	(0.693, 2.092)	0.508903	0.896066	1.05446	(0.403, 2.76)	0.913973	0.989126	-0.249	0.5	0.621	0.999434	0.187	0.708	0.794	0.998337	-0.242	0.11	0.03	0.122664	0.028	0.129	0.828	0.896546
HMCN1	HMCN1	77	52	28	0	endoth	0	1.24765	(0.835, 1.863)	0.279697	0.883575	1.24604	(0.68, 2.285)	0.477045	0.900199	0.027	0.427	0.95	0.999434	0.013	0.443	0.977	0.998337	-0.074	0.127	0.56	0.750361	-0.212	0.093	0.025	0.101499
HNMT	HNMT	62	36	26	1	NS	0	0.739613	(0.531, 1.03)	0.073863	0.883522	4.70157	(1.364, 16.203)	0.0142099	0.885334	0.184	0.448	0.683	0.999434	-0.26	0.533	0.629	0.998337	0.146	0.082	0.076	0.228995	-0.455	0.119	0	0
HNRNPK	HNRNPK	76	51	28	1	NS	0	1.0339	(0.65, 1.645)	0.888143	0.971541	1.22021	(0.564, 2.638)	0.612941	0.923044	0.778	0.493	0.119	0.999434	0.245	0.607	0.689	0.998337	-0.125	0.112	0.268	0.50076	-0.051	0.1	0.615	0.764433
HP	HP	77	52	28	0	astro	0	1.36861	(0.979, 1.913)	0.0661126	0.883522	0.861388	(0.348, 2.132)	0.746917	0.96169	-0.22	0.366	0.55	0.999434	0.373	0.586	0.528	0.998337	-0.093	0.073	0.204	0.426142	0.198	0.117	0.092	0.236366
HPCAL1	HPCAL1	61	42	21	1	neuron	0	1.74057	(1.022, 2.963)	0.0412052	0.883522	1.38645	(0.446, 4.309)	0.572245	0.909347	0.273	0.533	0.61	0.999434	0.415	0.794	0.605	0.998337	-0.488	0.131	0	0	0.318	0.151	0.039	0.1346
HPR	HPR	77	52	28	0	astro	0	1.1789	(0.805, 1.726)	0.397625	0.883575	1.15385	(0.633, 2.104)	0.640704	0.936535	-0.299	0.419	0.478	0.999434	0.106	0.44	0.811	0.998337	0.026	0.091	0.777	0.883286	-0.08	0.091	0.378	0.572095
HPRT1	HPRT1	77	52	28	1	neuron	0	1.08027	(0.748, 1.561)	0.680782	0.945848	0.800991	(0.385, 1.667)	0.553057	0.906399	-0.119	0.395	0.763	0.999434	0.38	0.605	0.534	0.998337	-0.005	0.091	0.956	0.9794	0.038	0.121	0.755	0.850298
HPX	HPX	77	52	28	1	BD	1	1.14918	(0.841, 1.57)	0.382152	0.883575	1.22045	(0.609, 2.446)	0.574471	0.910997	-0.489	0.354	0.172	0.999434	0.118	0.502	0.816	0.998337	0.103	0.077	0.185	0.399128	-0.132	0.099	0.187	0.369189
HRG	HRG	77	52	28	1	BD	1	1.05258	(0.732, 1.514)	0.782255	0.953821	1.12338	(0.537, 2.351)	0.757543	0.96169	-0.213	0.343	0.537	0.999434	0.145	0.555	0.795	0.998337	0.004	0.086	0.96	0.980444	-0.243	0.112	0.033	0.122526
HRNR	HRNR	77	52	28	0	NS	0	1.30163	(0.769, 2.205)	0.32677	0.883575	2.69798	(1.078, 6.752)	0.0339592	0.885334	-0.024	0.555	0.965	0.999434	-0.322	0.67	0.633	0.998337	0.133	0.121	0.272	0.505182	-0.398	0.133	0.003	0.0261591
HROB	HROB	77	52	28	0	NA	0	1.35948	(0.898, 2.058)	0.146513	0.883522	0.873835	(0.427, 1.788)	0.712086	0.95537	-0.847	0.437	0.057	0.999434	-0.006	0.614	0.992	0.998337	0.023	0.096	0.815	0.905905	-0.059	0.122	0.63	0.773885
HS3ST1	HS3ST1	66	47	22	1	NS	0	0.877291	(0.605, 1.273)	0.490297	0.89221	1.42921	(0.56, 3.646)	0.45485	0.896296	0.173	0.477	0.718	0.999434	-0.02	0.511	0.97	0.998337	0.113	0.095	0.235	0.465551	-0.193	0.137	0.165	0.343738
HS6ST1	HS6ST1	77	52	28	1	NS	0	0.848437	(0.552, 1.305)	0.454354	0.886571	1.06037	(0.628, 1.791)	0.826575	0.972835	0.342	0.473	0.473	0.999434	-0.058	0.478	0.904	0.998337	-0.38	0.107	0.001	0.0124432	0.196	0.087	0.026	0.10409
HS6ST2	HS6ST2	77	52	28	1	neuron	0	0.841244	(0.5, 1.416)	0.5153	0.898652	0.391161	(0.167, 0.917)	0.0307876	0.885334	-0.096	0.533	0.857	0.999434	0.244	0.502	0.63	0.998337	0.158	0.117	0.181	0.39569	0.2	0.094	0.037	0.130635
HS6ST3	HS6ST3	77	52	28	1	neuron	0	0.773092	(0.473, 1.262)	0.303653	0.883575	0.863092	(0.495, 1.504)	0.60341	0.91801	-0.007	0.474	0.988	0.999434	0.381	0.456	0.408	0.998337	0.089	0.108	0.41	0.63174	0.161	0.093	0.087	0.228885
HSP90AA1	HSP90AA1	77	52	28	1	NS	0	1.06316	(0.688, 1.642)	0.782359	0.953821	1.73823	(0.9, 3.358)	0.0998174	0.885334	0.287	0.483	0.554	0.999434	-0.344	0.495	0.491	0.998337	0.162	0.119	0.175	0.386612	-0.229	0.09	0.013	0.067553
HSP90AB1	HSP90AB1	76	51	28	1	NS	0	0.995081	(0.611, 1.621)	0.984201	0.996757	1.31706	(0.902, 1.922)	0.153472	0.885334	0.405	0.479	0.401	0.999434	-0.283	0.365	0.441	0.998337	0.061	0.119	0.609	0.777961	-0.119	0.071	0.097	0.242447
HSP90B1	HSP90B1	77	52	28	1	NS	0	1.3269	(0.893, 1.972)	0.161994	0.883575	1.34058	(0.638, 2.816)	0.439028	0.896296	0.536	0.484	0.272	0.999434	0.156	0.505	0.758	0.998337	-0.597	0.116	0	0	-0.169	0.121	0.163	0.341425
HSPA13	HSPA13	77	52	28	0	NS	0	1.15254	(0.714, 1.86)	0.560824	0.911735	0.745953	(0.43, 1.295)	0.29793	0.885334	-0.46	0.484	0.345	0.999434	0.145	0.464	0.756	0.998337	-0.089	0.121	0.467	0.676548	0.131	0.091	0.156	0.334333
HSPA1B	HSPA1B	77	52	28	1	NS	0	0.840915	(0.476, 1.485)	0.550167	0.908013	1.15806	(0.794, 1.69)	0.446587	0.896296	0.311	0.571	0.587	0.999434	-0.295	0.369	0.428	0.998337	0.29	0.146	0.049	0.169877	-0.008	0.065	0.906	0.943716
HSPA2	HSPA2	77	52	28	1	oligo	0	1.07927	(0.668, 1.743)	0.755164	0.953809	1.06994	(0.659, 1.736)	0.784369	0.966882	-0.039	0.507	0.938	0.999434	0.347	0.417	0.409	0.998337	0.146	0.124	0.239	0.469035	-0.18	0.084	0.034	0.123646
HSPA4	HSPA4	77	52	28	0	NS	0	1.27591	(0.824, 1.977)	0.275226	0.883575	3.25532	(1.112, 9.527)	0.0312135	0.885334	0.508	0.525	0.336	0.999434	-0.632	0.454	0.169	0.998337	-0.56	0.132	0	0	-0.283	0.127	0.028	0.109433
HSPA5	HSPA5	77	52	28	0	NS	0	0.749731	(0.465, 1.21)	0.238265	0.883575	1.2273	(0.759, 1.983)	0.402934	0.888498	0.566	0.497	0.258	0.999434	-0.041	0.445	0.927	0.998337	0.16	0.117	0.174	0.385142	-0.069	0.084	0.413	0.604788
HSPA8	HSPA8	77	52	28	1	neuron	0	1.03772	(0.695, 1.549)	0.856261	0.967665	0.839172	(0.17, 4.151)	0.829807	0.97368	0.204	0.407	0.617	0.999434	-0.128	0.989	0.898	0.998337	0.083	0.105	0.434	0.654697	0.442	0.188	0.021	0.0910395
HSPB1	HSPB1	77	52	28	1	astro	0	1.13183	(0.747, 1.714)	0.558773	0.910666	1.24324	(0.886, 1.744)	0.207578	0.885334	0.71	0.459	0.126	0.999434	-0.145	0.318	0.65	0.998337	0.079	0.105	0.456	0.668606	-0.16	0.066	0.017	0.0797026
HSPE1	HSPE1	77	52	28	0	NS	0	0.835458	(0.592, 1.178)	0.305259	0.883575	0.408035	(0.133, 1.252)	0.117205	0.885334	0.238	0.38	0.532	0.999434	0.182	0.491	0.712	0.998337	-0.12	0.087	0.17	0.379205	0.483	0.113	0	0
HSPG2	HSPG2	77	52	28	1	BD	1	1.12006	(0.72, 1.742)	0.615048	0.932638	0.840138	(0.492, 1.436)	0.524161	0.906399	0.31	0.486	0.526	0.999434	0.496	0.484	0.312	0.998337	0.028	0.108	0.797	0.89323	-0.159	0.079	0.047	0.151745
HTRA1	HTRA1	77	52	28	1	astro	0	1.15288	(0.724, 1.835)	0.548365	0.906851	0.960538	(0.601, 1.536)	0.866495	0.984284	-0.007	0.469	0.988	0.999434	0.439	0.419	0.301	0.998337	-0.295	0.105	0.005	0.036195	-0.049	0.076	0.518	0.696234
HYAL1	HYAL1	77	52	28	1	endoth	0	1.45095	(0.902, 2.334)	0.1248	0.883522	0.726328	(0.451, 1.169)	0.187504	0.885334	-0.458	0.486	0.349	0.999434	-0.034	0.44	0.938	0.998337	-0.302	0.125	0.017	0.0832638	0.029	0.085	0.733	0.838651
HYOU1	HYOU1	77	52	28	1	NS	0	0.884165	(0.566, 1.382)	0.588855	0.922392	0.895011	(0.496, 1.616)	0.712895	0.95537	0.068	0.506	0.894	0.999434	0.495	0.457	0.284	0.998337	-0.026	0.128	0.839	0.919704	0.063	0.097	0.519	0.696234
ICAM1	ICAM1	77	52	28	1	endoth	0	0.978953	(0.664, 1.443)	0.91438	0.975065	1.17665	(0.569, 2.434)	0.660903	0.943386	-0.495	0.429	0.253	0.999434	-0.135	0.536	0.802	0.998337	0.207	0.095	0.031	0.125417	-0.187	0.099	0.063	0.185693
ICAM2	ICAM2	77	52	28	1	endoth	0	0.85182	(0.529, 1.372)	0.509796	0.896066	0.987336	(0.519, 1.877)	0.96899	0.999335	-0.712	0.448	0.116	0.999434	0.969	0.461	0.041	0.998337	0.232	0.115	0.046	0.162911	-0.265	0.093	0.005	0.037129
ICAM5	ICAM5	77	52	28	1	BD	0	0.887728	(0.587, 1.342)	0.572233	0.914778	0.803375	(0.474, 1.361)	0.415941	0.888498	0.118	0.419	0.78	0.999434	0.548	0.393	0.17	0.998337	-0.041	0.098	0.674	0.820491	0.1	0.088	0.26	0.451373
ICOSLG	ICOSLG	77	52	28	1	microglia.macrophage	0	0.529415	(0.311, 0.9)	0.0188717	0.869814	0.471342	(0.221, 1.004)	0.0512556	0.885334	-0.092	0.574	0.872	0.999434	0.937	0.556	0.1	0.998337	0.447	0.128	0.001	0.0124432	0.083	0.105	0.427	0.616272
IDH1	IDH1	77	52	28	1	NS	0	1.17868	(0.817, 1.701)	0.379617	0.883575	1.55101	(1.023, 2.351)	0.0385704	0.885334	0.327	0.461	0.48	0.999434	-0.163	0.338	0.631	0.998337	-0.057	0.088	0.52	0.71765	-0.211	0.075	0.006	0.0416024
IDS	IDS	77	52	28	1	neuron	0	1.05499	(0.719, 1.548)	0.784472	0.953821	0.622865	(0.331, 1.173)	0.142915	0.885334	0.041	0.437	0.925	0.999434	0.235	0.445	0.6	0.998337	-0.062	0.1	0.537	0.731464	0.244	0.092	0.009	0.0536736
IDUA	IDUA	60	40	23	1	NS	0	1.20146	(0.821, 1.759)	0.345269	0.883575	0.33873	(0.077, 1.496)	0.153098	0.885334	0.633	0.494	0.205	0.999434	-0.595	0.645	0.363	0.998337	-0.292	0.095	0.003	0.0264598	0.439	0.123	0.001	0.0121799
IFI30	IFI30	77	52	28	0	microglia.macrophage	0	1.05782	(0.713, 1.57)	0.780116	0.953821	0.773316	(0.452, 1.322)	0.347682	0.885334	-0.216	0.41	0.599	0.999434	0.16	0.452	0.726	0.998337	-0.299	0.103	0.004	0.0314266	0.133	0.078	0.092	0.236366
IFI6	IFI6	71	50	24	0	endoth	0	0.629926	(0.355, 1.116)	0.11336	0.883522	0.738261	(0.288, 1.892)	0.527435	0.906399	0.3	0.542	0.582	0.999434	0.166	0.639	0.797	0.998337	0.291	0.131	0.028	0.117406	0.149	0.131	0.26	0.451373
IFNAR1	IFNAR1	77	52	28	1	NS	0	0.590022	(0.374, 0.931)	0.0234418	0.883522	1.76326	(0.785, 3.962)	0.16967	0.885334	0.827	0.398	0.041	0.999434	-0.174	0.502	0.731	0.998337	0.151	0.104	0.147	0.348142	-0.173	0.099	0.085	0.226995
IFNAR2	IFNAR2	76	51	28	0	endoth	0	1.05027	(0.674, 1.637)	0.828632	0.961446	0.543671	(0.229, 1.289)	0.166399	0.885334	0.359	0.495	0.471	0.999434	0.445	0.503	0.38	0.998337	-0.21	0.109	0.056	0.186829	0.327	0.116	0.006	0.0416024
IFNGR1	IFNGR1	44	31	15	1	microglia.macrophage	0	0.848788	(0.413, 1.746)	0.656048	0.945199	1.0301e-20	(0, Inf)	0.994503	0.999335	-0.706	0.596	0.243	0.999434	0.014	0.311	0.965	0.998337	0.51	0.158	0.002	0.0204622	0.217	0.088	0.016	0.0765738
IGA-2	IGA-2	77	52	28	0	NA	0	1.2163	(0.808, 1.832)	0.348654	0.883575	1.09745	(0.578, 2.084)	0.776267	0.96479	-0.477	0.46	0.303	0.999434	-0.436	0.469	0.358	0.998337	0.276	0.098	0.005	0.036195	-0.03	0.091	0.743	0.843464
IGD	IGD	77	52	28	0	NA	0	0.976247	(0.699, 1.364)	0.88805	0.971541	1.13265	(0.698, 1.838)	0.614189	0.923693	-0.137	0.431	0.751	0.999434	0.157	0.457	0.734	0.998337	0.222	0.099	0.027	0.115314	0.054	0.07	0.438	0.626648
IGF1	IGF1	76	51	28	1	neuron	0	1.44282	(0.931, 2.236)	0.101132	0.883522	0.664051	(0.345, 1.279)	0.221006	0.885334	-0.429	0.47	0.363	0.999434	0.121	0.461	0.794	0.998337	0.006	0.112	0.96	0.980444	0.028	0.103	0.787	0.871416
IGF2	IGF2	77	52	28	1	endoth	1	1.15653	(0.768, 1.741)	0.485771	0.89221	0.806241	(0.461, 1.411)	0.450465	0.896296	-0.253	0.424	0.553	0.999434	0.252	0.469	0.593	0.998337	-0.088	0.104	0.402	0.624429	-0.028	0.09	0.753	0.849709
IGF2R	IGF2R	77	52	28	1	NS	0	1.30065	(0.92, 1.839)	0.13691	0.883522	0.681286	(0.436, 1.065)	0.091912	0.885334	-0.437	0.364	0.234	0.999434	0.644	0.415	0.129	0.998337	-0.158	0.088	0.076	0.228995	0.076	0.072	0.292	0.482544
IGFALS	IGFALS	77	52	28	1	BD	0	1.18728	(0.791, 1.782)	0.407637	0.883575	1.03973	(0.468, 2.308)	0.923716	0.990228	-0.525	0.446	0.243	0.999434	0.083	0.587	0.888	0.998337	0.177	0.1	0.08	0.236103	-0.062	0.118	0.597	0.75016
IGFBP1	IGFBP1	42	27	16	1	endoth	0	1.14065	(0.631, 2.062)	0.66299	0.945199	0.956172	(0.172, 5.307)	0.959122	0.997613	0.141	0.679	0.836	0.999434	0.473	0.808	0.565	0.998337	-0.174	0.143	0.226	0.454766	0.055	0.134	0.683	0.807118
IGFBP2	IGFBP2	77	52	28	1	NS	0	1.49829	(0.962, 2.332)	0.0733452	0.883522	1.02808	(0.597, 1.769)	0.920361	0.990066	-0.262	0.443	0.556	0.999434	0.211	0.425	0.621	0.998337	-0.136	0.109	0.214	0.439454	-0.173	0.087	0.049	0.1571
IGFBP3	IGFBP3	77	52	28	1	endoth	1	1.2357	(0.72, 2.121)	0.442731	0.885495	1.22485	(0.5, 2.998)	0.656929	0.941681	-0.158	0.524	0.764	0.999434	0.207	0.455	0.652	0.998337	0.063	0.135	0.641	0.799721	-0.354	0.105	0.001	0.0121799
IGFBP4	IGFBP4	77	52	28	1	endoth	0	1.07365	(0.699, 1.649)	0.745524	0.953747	0.654324	(0.267, 1.601)	0.352969	0.885334	-0.424	0.449	0.347	0.999434	0.205	0.583	0.727	0.998337	0.261	0.108	0.017	0.0832638	-0.146	0.109	0.184	0.36546
IGFBP5	IGFBP5	77	52	28	1	neuron	0	1.25185	(0.819, 1.913)	0.299027	0.883575	0.827468	(0.502, 1.364)	0.457665	0.896296	-0.393	0.459	0.395	0.999434	0.306	0.404	0.452	0.998337	-0.147	0.11	0.183	0.397046	-0.088	0.08	0.276	0.467859
IGFBP6	IGFBP6	77	52	28	1	NS	1	1.03155	(0.667, 1.596)	0.889082	0.971541	0.962187	(0.576, 1.608)	0.883011	0.985809	-0.176	0.47	0.709	0.999434	-0.207	0.461	0.655	0.998337	-0.043	0.111	0.697	0.838294	-0.094	0.081	0.247	0.439408
IGFBP7	IGFBP7	77	52	28	1	endoth	0	0.911433	(0.565, 1.469)	0.703393	0.94712	0.840166	(0.513, 1.375)	0.488247	0.906399	-0.438	0.532	0.412	0.999434	0.198	0.393	0.617	0.998337	-0.122	0.117	0.299	0.52946	0.033	0.071	0.643	0.783117
IGFBPL1	IGFBPL1	77	52	28	1	NS	0	1.13303	(0.794, 1.616)	0.490764	0.89221	0.741157	(0.438, 1.255)	0.264912	0.885334	-0.184	0.424	0.666	0.999434	-0.264	0.394	0.507	0.998337	-0.027	0.096	0.777	0.883286	0.149	0.076	0.052	0.163084
IGG-1	IGG-1	77	52	28	0	NA	0	1.32747	(0.86, 2.05)	0.201263	0.883575	0.915996	(0.532, 1.578)	0.75196	0.96169	-0.339	0.436	0.439	0.999434	-0.044	0.498	0.93	0.998337	-0.138	0.102	0.18	0.394629	-0.064	0.09	0.483	0.664992
IGHA1	IGHA1	77	52	28	0	NA	0	1.14778	(0.808, 1.631)	0.442059	0.885495	1.22644	(0.667, 2.255)	0.511262	0.906399	-0.724	0.436	0.101	0.999434	0.08	0.481	0.868	0.998337	-0.007	0.107	0.947	0.975389	-0.024	0.089	0.791	0.87401
IGHG2	IGHG2	77	52	28	1	NA	0	0.986346	(0.697, 1.396)	0.938227	0.981203	0.895524	(0.423, 1.897)	0.773299	0.963825	0.006	0.386	0.987	0.999434	-0.006	0.526	0.991	0.998337	0.11	0.082	0.181	0.39569	-0.116	0.106	0.276	0.467859
IGHG3	IGHG3	77	52	28	0	NA	0	1.10011	(0.692, 1.75)	0.686931	0.94712	1.22497	(0.609, 2.465)	0.569422	0.90926	0.359	0.479	0.456	0.999434	0.329	0.481	0.498	0.998337	-0.067	0.114	0.56	0.750361	-0.256	0.098	0.01	0.0568395
IGHG4	IGHG4	77	52	28	1	NA	0	1.13247	(0.843, 1.522)	0.409106	0.883575	0.620685	(0.308, 1.253)	0.183209	0.885334	-0.244	0.35	0.488	0.999434	0.022	0.626	0.973	0.998337	-0.042	0.078	0.587	0.766028	0.29	0.109	0.009	0.0536736
IGHM	IGHM	77	52	28	1	NA	0	1.05245	(0.751, 1.474)	0.76625	0.953821	0.993059	(0.489, 2.017)	0.98463	0.999335	-0.364	0.411	0.378	0.999434	0.168	0.491	0.735	0.998337	0.37	0.094	0	0	-0.178	0.108	0.102	0.250859
IGHV1-18	IGHV1-18	62	38	26	0	NA	0	1.18342	(0.833, 1.681)	0.347206	0.883575	0.468098	(0.175, 1.254)	0.131114	0.885334	-0.663	0.564	0.245	0.999434	0.155	0.651	0.813	0.998337	0.133	0.122	0.277	0.508496	-0.051	0.156	0.743	0.843464
IGHV1-2	IGHV1-2	77	52	28	0	NA	0	1.2357	(0.866, 1.762)	0.242543	0.883575	0.784582	(0.427, 1.441)	0.434016	0.888498	-0.341	0.395	0.391	0.999434	-0.088	0.488	0.857	0.998337	0.089	0.083	0.284	0.517222	0.003	0.094	0.971	0.981661
IGHV1-24	IGHV1-24	71	47	27	0	NA	0	1.10318	(0.754, 1.614)	0.612939	0.931344	0.860865	(0.336, 2.203)	0.754655	0.96169	-0.097	0.598	0.871	0.999434	-0.204	0.887	0.82	0.998337	0.183	0.11	0.098	0.269529	-0.036	0.159	0.821	0.892324
IGHV1-45	IGHV1-45	77	52	28	0	NA	0	1.28212	(0.951, 1.729)	0.103327	0.883522	0.904106	(0.555, 1.472)	0.685053	0.9509	-0.406	0.354	0.256	0.999434	0.058	0.381	0.88	0.998337	-0.01	0.078	0.899	0.950619	-0.081	0.082	0.325	0.518468
IGHV1-58	IGHV1-58	54	38	20	0	NA	0	1.3793	(0.743, 2.56)	0.308076	0.883575	1.06114	(0.579, 1.945)	0.847821	0.976395	-0.811	0.611	0.19	0.999434	-0.625	0.487	0.209	0.998337	-0.08	0.136	0.559	0.749894	0.119	0.091	0.192	0.375199
IGHV1-69	IGHV1-69	77	52	28	0	NA	0	1.44025	(0.907, 2.288)	0.122279	0.883522	1.05936	(0.555, 2.023)	0.861341	0.982167	-0.471	0.46	0.309	0.999434	-0.121	0.521	0.818	0.998337	-0.249	0.096	0.01	0.0587245	-0.157	0.092	0.093	0.237346
IGHV1-69-2	IGHV1-69-2	60	43	18	0	NA	0	0.918178	(0.551, 1.531)	0.743557	0.953602	0.95395	(0.275, 3.311)	0.940808	0.991742	0.597	0.563	0.293	0.999434	0.358	0.798	0.657	0.998337	-0.094	0.147	0.525	0.719803	-0.339	0.196	0.089	0.231762
IGHV2-26	IGHV2-26	77	52	28	0	NA	0	1.39416	(0.972, 1.999)	0.0708989	0.883522	0.958091	(0.461, 1.991)	0.908666	0.9871	-0.145	0.442	0.744	0.999434	-0.418	0.598	0.488	0.998337	-0.065	0.096	0.497	0.70276	0.012	0.129	0.926	0.955898
IGHV2-5	IGHV2-5	58	36	24	0	NA	0	1.64605	(0.999, 2.711)	0.0502906	0.883522	0.668482	(0.357, 1.253)	0.209137	0.885334	-0.729	0.483	0.137	0.999434	0.869	0.545	0.119	0.998337	-0.091	0.119	0.447	0.664296	-0.028	0.107	0.793	0.874694
IGHV2-70	IGHV2-70	53	39	17	0	NA	0	1.66039	(1.029, 2.679)	0.0376943	0.883522	1.19711	(0.37, 3.876)	0.764076	0.963825	-0.58	0.39	0.142	0.999434	-0.196	0.809	0.81	0.998337	-0.298	0.103	0.004	0.0314266	0.075	0.175	0.672	0.799041
IGHV2-70D	IGHV2-70D	68	46	25	0	NA	0	1.40559	(0.733, 2.697)	0.305757	0.883575	1.3468	(0.729, 2.488)	0.341846	0.885334	-0.419	0.504	0.409	0.999434	0.487	0.425	0.259	0.998337	-0.106	0.099	0.288	0.521208	-0.116	0.079	0.145	0.320644
IGHV3-13	IGHV3-13	76	51	28	0	NA	0	1.20661	(0.835, 1.743)	0.316886	0.883575	0.686054	(0.314, 1.498)	0.344167	0.885334	-0.398	0.403	0.327	0.999434	0.22	0.505	0.665	0.998337	0.1	0.081	0.222	0.449467	-0.143	0.12	0.238	0.42937
IGHV3-15	IGHV3-15	77	52	28	0	NA	0	1.33317	(0.857, 2.074)	0.202046	0.883575	1.10348	(0.619, 1.968)	0.738732	0.96169	-0.052	0.449	0.908	0.999434	-0.256	0.45	0.573	0.998337	-0.155	0.104	0.139	0.334705	-0.117	0.081	0.152	0.328857
IGHV3-20	IGHV3-20	71	48	25	0	NA	0	1.18383	(0.772, 1.816)	0.439284	0.885495	0.956087	(0.536, 1.706)	0.879207	0.985809	-0.374	0.543	0.494	0.999434	0.136	0.394	0.732	0.998337	0.126	0.102	0.221	0.449467	-0.115	0.08	0.152	0.328857
IGHV3-23	IGHV3-23	67	43	26	0	NA	0	1.14216	(0.837, 1.559)	0.402796	0.883575	0.887486	(0.338, 2.332)	0.808645	0.971597	-0.189	0.463	0.685	0.999434	0.016	0.822	0.984	0.998337	-0.027	0.097	0.779	0.883905	0.08	0.132	0.544	0.714776
IGHV3-30	IGHV3-30	77	52	28	0	NA	0	1.01491	(0.742, 1.388)	0.926124	0.98109	1.10743	(0.58, 2.116)	0.757362	0.96169	-0.369	0.389	0.345	0.999434	-0.177	0.457	0.701	0.998337	0.221	0.085	0.01	0.0587245	-0.133	0.098	0.176	0.357908
IGHV3-35	IGHV3-35	77	52	28	0	NA	0	0.912978	(0.62, 1.345)	0.64485	0.940168	0.733129	(0.38, 1.416)	0.355083	0.885334	-0.467	0.424	0.275	0.999434	0.044	0.516	0.932	0.998337	0.215	0.098	0.029	0.120502	0.004	0.107	0.971	0.981661
IGHV3-38	IGHV3-38	72	46	28	0	NA	0	0.919996	(0.649, 1.303)	0.638896	0.940168	1.15359	(0.527, 2.527)	0.721018	0.958966	-0.487	0.399	0.227	0.999434	-0.008	0.527	0.988	0.998337	0.107	0.107	0.319	0.548833	-0.068	0.127	0.592	0.745914
IGHV3-38-3	IGHV3-38-3	77	52	28	0	NA	0	1.1429	(0.694, 1.882)	0.599702	0.924446	1.53793	(0.713, 3.317)	0.272442	0.885334	-0.327	0.487	0.504	0.999434	-0.155	0.489	0.753	0.998337	0.103	0.113	0.365	0.590049	-0.15	0.103	0.146	0.321312
IGHV3-43	IGHV3-43	72	48	27	0	NA	0	1.09462	(0.744, 1.61)	0.645971	0.940168	0.604493	(0.242, 1.513)	0.282138	0.885334	-1.056	0.453	0.023	0.999434	0.006	0.591	0.992	0.998337	0.443	0.086	0	0	0.056	0.126	0.658	0.791763
IGHV3-49	IGHV3-49	77	52	28	0	NA	0	1.1017	(0.745, 1.629)	0.62752	0.940168	0.734938	(0.34, 1.589)	0.433816	0.888498	-0.321	0.463	0.491	0.999434	0.157	0.59	0.791	0.998337	0.087	0.097	0.373	0.597527	0.006	0.107	0.957	0.973923
IGHV3-64	IGHV3-64	77	52	28	0	NA	0	1.30962	(0.813, 2.11)	0.267563	0.883575	1.36669	(0.792, 2.359)	0.262026	0.885334	-0.723	0.504	0.156	0.999434	-0.365	0.443	0.414	0.998337	0.106	0.099	0.284	0.517222	-0.209	0.096	0.032	0.120366
IGHV3-64D	IGHV3-64D	77	52	28	0	NA	0	1.182	(0.799, 1.75)	0.403331	0.883575	0.844523	(0.454, 1.573)	0.594195	0.916475	-0.406	0.423	0.34	0.999434	0.008	0.506	0.987	0.998337	0.109	0.089	0.223	0.451095	-0.091	0.102	0.374	0.567159
IGHV3-7	IGHV3-7	77	52	28	0	NA	0	1.03973	(0.701, 1.542)	0.846338	0.96449	0.623273	(0.267, 1.452)	0.273322	0.885334	-0.604	0.5	0.231	0.999434	0.422	0.544	0.442	0.998337	0.279	0.099	0.006	0.0414775	-0.389	0.139	0.006	0.0416024
IGHV3-72	IGHV3-72	77	52	28	0	NA	0	0.96885	(0.6, 1.565)	0.897092	0.971541	0.93587	(0.519, 1.686)	0.825396	0.972835	-0.445	0.464	0.341	0.999434	-0.091	0.409	0.826	0.998337	-0.022	0.111	0.842	0.922114	-0.051	0.076	0.5	0.680662
IGHV3-73	IGHV3-73	62	45	21	0	NA	0	2.63292	(1.485, 4.667)	0.000916519	0.358268	0.698603	(0.235, 2.077)	0.518741	0.906399	-1.172	0.415	0.006	0.999434	0.083	0.512	0.872	0.998337	0.185	0.09	0.041	0.152475	-0.286	0.144	0.051	0.162157
IGHV3-74	IGHV3-74	42	26	17	0	NA	0	1.31476	(0.569, 3.04)	0.522245	0.899367	0.97136	(0.351, 2.691)	0.955435	0.996092	-0.219	0.732	0.766	0.999434	0.015	0.49	0.976	0.998337	-0.457	0.159	0.005	0.036195	-0.047	0.126	0.714	0.824287
IGHV3-9	IGHV3-9	77	52	28	0	NA	0	0.925824	(0.68, 1.26)	0.624174	0.939172	0.842879	(0.442, 1.606)	0.60335	0.91801	-0.42	0.407	0.306	0.999434	0.127	0.398	0.751	0.998337	0.235	0.088	0.008	0.0517303	-0.253	0.092	0.007	0.0453915
IGHV4-28	IGHV4-28	77	52	28	0	NA	0	1.04061	(0.76, 1.425)	0.804136	0.955532	0.801766	(0.463, 1.389)	0.430466	0.888498	-0.361	0.406	0.376	0.999434	0.055	0.486	0.91	0.998337	0.096	0.08	0.232	0.461993	-0.075	0.089	0.4	0.593299
IGHV4-39	IGHV4-39	77	52	28	0	NA	0	1.42059	(0.97, 2.08)	0.0709714	0.883522	0.838326	(0.448, 1.57)	0.581833	0.913849	-0.547	0.382	0.157	0.999434	-0.124	0.535	0.818	0.998337	0.094	0.075	0.212	0.436906	-0.023	0.1	0.817	0.889236
IGHV4-4	IGHV4-4	77	52	28	0	NA	0	1.15927	(0.794, 1.692)	0.443385	0.885495	0.913148	(0.507, 1.644)	0.762073	0.963825	-0.294	0.38	0.442	0.999434	0.098	0.428	0.82	0.998337	-0.04	0.085	0.643	0.800533	-0.017	0.087	0.841	0.905087
IGHV5-10-1	IGHV5-10-1	76	51	28	0	NA	0	1.13343	(0.729, 1.761)	0.577456	0.916756	1.4464	(0.738, 2.833)	0.281926	0.885334	0.009	0.496	0.985	0.999434	-0.486	0.466	0.304	0.998337	-0.008	0.094	0.934	0.970136	0.184	0.089	0.042	0.140325
IGHV5-51	IGHV5-51	77	52	28	0	NA	0	1.32448	(0.828, 2.119)	0.241289	0.883575	0.856823	(0.509, 1.444)	0.561498	0.909256	-0.603	0.471	0.205	0.999434	-0.014	0.446	0.974	0.998337	-0.069	0.106	0.516	0.714271	0.015	0.069	0.828	0.896546
IGHV6-1	IGHV6-1	77	52	28	0	NA	0	0.915289	(0.609, 1.375)	0.669837	0.945199	0.802111	(0.464, 1.388)	0.430512	0.888498	0.117	0.428	0.785	0.999434	0.035	0.401	0.931	0.998337	0.003	0.097	0.977	0.987293	-0.071	0.086	0.407	0.598285
IGHV7-81	IGHV7-81	72	47	28	0	NA	0	1.51277	(1.032, 2.218)	0.0339086	0.883522	0.708218	(0.371, 1.353)	0.296219	0.885334	-0.224	0.398	0.576	0.999434	0.273	0.594	0.649	0.998337	-0.141	0.085	0.1	0.272426	0.063	0.108	0.559	0.726605
IGK	IGK	77	52	28	0	NA	0	1.20948	(0.796, 1.838)	0.373348	0.883575	0.846541	(0.487, 1.472)	0.555062	0.907849	-0.251	0.464	0.59	0.999434	0.214	0.487	0.663	0.998337	0.006	0.112	0.954	0.9794	-0.064	0.09	0.478	0.662466
IGKC	IGKC	77	52	28	0	NA	0	1.17299	(0.756, 1.821)	0.477004	0.891284	0.838063	(0.464, 1.513)	0.557704	0.908837	-0.326	0.447	0.468	0.999434	0.042	0.483	0.931	0.998337	0.032	0.104	0.755	0.868137	-0.037	0.097	0.703	0.816914
IGKJ1	IGKJ1	38	33	9	0	NA	0	1.09128	(0.62, 1.919)	0.761726	0.953821	0.806498	(0.063, 10.368)	0.868906	0.984286	-0.271	0.55	0.625	0.999434	-1.018	1.204	0.41	0.998337	0.197	0.124	0.115	0.296119	0.37	0.287	0.205	0.387129
IGKV1-16	IGKV1-16	70	47	26	0	NA	0	0.829178	(0.503, 1.366)	0.462283	0.889348	0.796673	(0.301, 2.109)	0.64728	0.938494	0.117	0.537	0.828	0.999434	-0.389	0.589	0.512	0.998337	0.053	0.102	0.605	0.777182	0.023	0.118	0.845	0.906848
IGKV1-17	IGKV1-17	77	52	28	0	NA	0	1.10422	(0.794, 1.536)	0.556153	0.910666	0.667698	(0.312, 1.43)	0.298676	0.885334	0.015	0.389	0.97	0.999434	0.117	0.531	0.826	0.998337	-0.003	0.092	0.973	0.986716	0.017	0.106	0.87	0.921647
IGKV1-27	IGKV1-27	68	45	26	0	NA	0	1.29948	(0.936, 1.805)	0.118029	0.883522	0.913709	(0.508, 1.645)	0.763557	0.963825	-0.434	0.404	0.286	0.999434	-0.132	0.558	0.815	0.998337	-0.068	0.091	0.46	0.67233	0.063	0.085	0.456	0.642026
IGKV1-5	IGKV1-5	72	52	23	1	NA	0	1.03365	(0.752, 1.421)	0.838317	0.964167	0.84699	(0.475, 1.51)	0.57333	0.909816	-0.541	0.5	0.283	0.999434	-0.152	0.521	0.772	0.998337	0.175	0.089	0.052	0.17893	-0.028	0.102	0.781	0.868113
IGKV1-8	IGKV1-8	77	52	28	0	NA	0	1.06537	(0.796, 1.426)	0.670277	0.945199	1.02	(0.645, 1.613)	0.932563	0.991711	-0.59	0.297	0.051	0.999434	-0.035	0.37	0.925	0.998337	0.042	0.074	0.573	0.760257	-0.003	0.089	0.973	0.982106
IGKV1D-33	IGKV1D-33	77	52	28	0	NA	0	1.13937	(0.773, 1.68)	0.510005	0.896066	0.783244	(0.449, 1.367)	0.39001	0.885334	0.087	0.473	0.854	0.999434	0.012	0.493	0.98	0.998337	0.041	0.101	0.686	0.830706	0.022	0.099	0.825	0.89456
IGKV1D-39	IGKV1D-39	71	48	26	0	NA	0	1.05864	(0.716, 1.564)	0.77482	0.953821	0.349689	(0.134, 0.915)	0.0322914	0.885334	-0.365	0.434	0.403	0.999434	-0.134	0.581	0.819	0.998337	0.262	0.087	0.003	0.0264598	0.305	0.126	0.017	0.0797026
IGKV2-30	IGKV2-30	75	50	28	0	NA	0	0.878945	(0.65, 1.189)	0.402386	0.883575	0.548295	(0.179, 1.676)	0.29177	0.885334	-0.554	0.362	0.13	0.999434	-0.688	0.709	0.337	0.998337	0.243	0.081	0.003	0.0264598	0.056	0.154	0.718	0.827659
IGKV2-40	IGKV2-40	77	52	28	0	NA	0	1.11766	(0.784, 1.594)	0.539011	0.906461	1.20767	(0.648, 2.252)	0.55292	0.906399	-0.294	0.416	0.482	0.999434	-0.184	0.501	0.715	0.998337	0.085	0.091	0.353	0.580433	-0.12	0.094	0.205	0.387129
IGKV2D-24	IGKV2D-24	63	40	25	0	NA	0	1.09936	(0.662, 1.826)	0.714559	0.948644	0.551204	(0.166, 1.834)	0.331452	0.885334	0.335	0.44	0.45	0.999434	0.429	0.659	0.519	0.998337	-0.397	0.1	0	0	0.021	0.127	0.869	0.921436
IGKV2D-29	IGKV2D-29	77	52	28	0	NA	0	0.975509	(0.685, 1.389)	0.890575	0.971541	1.39395	(0.641, 3.033)	0.40238	0.888498	-0.443	0.477	0.356	0.999434	-0.556	0.514	0.285	0.998337	0.121	0.097	0.211	0.436016	-0.019	0.127	0.882	0.927954
IGKV3-11	IGKV3-11	77	52	28	0	NA	0	1.16485	(0.809, 1.676)	0.411296	0.883575	0.983397	(0.609, 1.587)	0.945353	0.992327	-0.272	0.439	0.537	0.999434	-0.289	0.398	0.471	0.998337	0.056	0.091	0.537	0.731464	-0.066	0.075	0.38	0.57399
IGKV3-20	IGKV3-20	77	52	28	0	NA	0	1.44393	(0.921, 2.264)	0.109423	0.883522	1.028	(0.588, 1.796)	0.92275	0.990228	-0.227	0.445	0.611	0.999434	-0.24	0.451	0.597	0.998337	-0.142	0.107	0.187	0.401937	-0.085	0.09	0.351	0.545292
IGKV3-7	IGKV3-7	77	52	28	0	NA	0	0.997132	(0.654, 1.52)	0.989354	0.997588	0.892879	(0.592, 1.346)	0.588275	0.913849	-0.418	0.484	0.39	0.999434	0.102	0.351	0.774	0.998337	-0.034	0.113	0.767	0.876245	-0.043	0.062	0.492	0.674157
IGKV3D-15	IGKV3D-15	77	52	28	0	NA	0	1.02952	(0.696, 1.523)	0.884231	0.971541	1.09322	(0.636, 1.878)	0.746866	0.96169	-0.396	0.451	0.383	0.999434	-0.201	0.365	0.586	0.998337	0.181	0.091	0.049	0.169877	-0.148	0.082	0.074	0.206482
IGKV3D-20	IGKV3D-20	77	52	28	0	NA	0	0.999759	(0.751, 1.33)	0.998678	0.999112	1.03658	(0.585, 1.838)	0.90213	0.98589	-0.299	0.349	0.394	0.999434	-0.225	0.407	0.584	0.998337	0.019	0.08	0.811	0.904516	-0.063	0.09	0.483	0.664992
IGKV4-1	IGKV4-1	77	52	28	0	NA	0	1.22339	(0.811, 1.845)	0.335847	0.883575	0.581728	(0.289, 1.173)	0.129879	0.885334	-0.416	0.45	0.358	0.999434	0.035	0.499	0.944	0.998337	0.085	0.095	0.375	0.599063	-0.008	0.106	0.942	0.964628
IGKV6-21	IGKV6-21	67	49	20	0	NA	0	1.17987	(0.837, 1.664)	0.345664	0.883575	0.842042	(0.485, 1.462)	0.541586	0.906399	-0.341	0.452	0.453	0.999434	0.333	0.533	0.536	0.998337	-0.122	0.113	0.279	0.511352	-0.037	0.113	0.742	0.843464
IGKV6D-21	IGKV6D-21	75	51	27	0	NA	0	1.03618	(0.683, 1.571)	0.867119	0.967665	1.11174	(0.576, 2.147)	0.75241	0.96169	-0.192	0.465	0.681	0.999434	-0.517	0.463	0.27	0.998337	-0.043	0.116	0.71	0.845535	0.104	0.123	0.402	0.595115
IGL-1	IGL-1	77	52	28	0	NA	0	1.12689	(0.721, 1.761)	0.600041	0.924446	0.905382	(0.433, 1.891)	0.791385	0.966882	-0.333	0.443	0.454	0.999434	0.094	0.575	0.87	0.998337	0.059	0.108	0.583	0.76428	-0.049	0.114	0.666	0.796019
IGLC3	IGLC3	77	52	28	0	NA	0	1.08246	(0.753, 1.556)	0.668555	0.945199	0.824021	(0.404, 1.682)	0.594832	0.916475	-0.265	0.398	0.508	0.999434	0.012	0.539	0.982	0.998337	0.012	0.099	0.904	0.952406	0.083	0.107	0.443	0.629498
IGLC7	IGLC7	77	52	28	0	NA	0	0.860853	(0.537, 1.381)	0.534253	0.906461	1.14338	(0.507, 2.58)	0.746924	0.96169	-0.59	0.437	0.181	0.999434	0.047	0.586	0.936	0.998337	-0.148	0.108	0.172	0.381817	-0.068	0.13	0.6	0.751469
IGLON5	IGLON5	77	52	28	1	NS	0	0.863997	(0.619, 1.205)	0.389481	0.883575	1.0778	(0.488, 2.379)	0.852869	0.978779	0.142	0.372	0.704	0.999434	-0.332	0.519	0.526	0.998337	0.035	0.092	0.7	0.839271	0.293	0.117	0.014	0.0705208
IGLV10-54	IGLV10-54	63	45	21	0	NA	0	0.723506	(0.496, 1.055)	0.0926953	0.883522	0.894229	(0.445, 1.795)	0.753269	0.96169	0.024	0.439	0.956	0.999434	0.641	0.686	0.358	0.998337	0.17	0.081	0.037	0.141485	-0.146	0.136	0.286	0.477774
IGLV1-36	IGLV1-36	63	37	28	0	NA	0	1.74791	(1.132, 2.699)	0.0117945	0.810945	0.719862	(0.328, 1.579)	0.412057	0.888498	-0.688	0.471	0.149	0.999434	0.474	0.582	0.421	0.998337	-0.122	0.116	0.293	0.52571	0.05	0.113	0.659	0.791763
IGLV1-40	IGLV1-40	77	52	28	0	NA	0	1.17903	(0.922, 1.508)	0.189247	0.883575	0.907318	(0.559, 1.474)	0.694371	0.950937	-0.379	0.399	0.345	0.999434	-0.13	0.409	0.752	0.998337	-0.038	0.089	0.672	0.818922	-0.03	0.078	0.702	0.816164
IGLV1-44	IGLV1-44	70	46	26	0	NA	0	0.946105	(0.637, 1.406)	0.783894	0.953821	0.94248	(0.503, 1.767)	0.853413	0.978915	0.087	0.465	0.853	0.999434	-0.108	0.55	0.845	0.998337	0.083	0.105	0.428	0.649477	-0.054	0.098	0.585	0.741967
IGLV1-47	IGLV1-47	77	52	28	0	NA	0	1.22145	(0.868, 1.72)	0.251659	0.883575	0.868164	(0.424, 1.776)	0.69876	0.950937	-0.725	0.369	0.053	0.999434	-0.236	0.549	0.669	0.998337	0.048	0.086	0.579	0.762941	-0.124	0.121	0.306	0.49817
IGLV1-51	IGLV1-51	77	52	28	0	NA	0	1.06912	(0.739, 1.547)	0.722993	0.950734	0.957878	(0.43, 2.133)	0.916079	0.989126	-0.106	0.462	0.819	0.999434	-0.103	0.623	0.869	0.998337	0.037	0.094	0.698	0.83862	-0.121	0.13	0.354	0.546185
IGLV2-11	IGLV2-11	77	52	28	0	NA	0	1.38779	(0.836, 2.303)	0.204923	0.883575	0.853744	(0.375, 1.942)	0.706169	0.95468	-0.604	0.474	0.207	0.999434	-0.34	0.602	0.575	0.998337	0.159	0.104	0.128	0.318203	-0.131	0.121	0.284	0.475814
IGLV2-14	IGLV2-14	64	43	24	0	NA	0	1.05427	(0.663, 1.676)	0.823206	0.960795	0.959576	(0.51, 1.806)	0.898196	0.985809	0.043	0.542	0.937	0.999434	-0.201	0.462	0.666	0.998337	-0.106	0.109	0.329	0.558936	-0.009	0.101	0.93	0.957023
IGLV2-18	IGLV2-18	71	47	27	0	NA	0	1.5256	(0.948, 2.456)	0.0820495	0.883522	1.29476	(0.582, 2.879)	0.526395	0.906399	-1.17	0.472	0.016	0.999434	-0.288	0.648	0.659	0.998337	0.04	0.106	0.706	0.842952	-0.099	0.126	0.434	0.621698
IGLV2-23	IGLV2-23	77	52	28	0	NA	0	1.22867	(0.856, 1.763)	0.263717	0.883575	0.868421	(0.468, 1.611)	0.654412	0.941681	-0.261	0.397	0.512	0.999434	-0.208	0.445	0.642	0.998337	0.082	0.089	0.36	0.585668	-0.055	0.094	0.559	0.726605
IGLV2-8	IGLV2-8	77	52	28	0	NA	0	1.5288	(1.022, 2.288)	0.0390458	0.883522	0.962858	(0.367, 2.524)	0.938651	0.991711	-0.769	0.444	0.087	0.999434	-0.024	0.614	0.969	0.998337	0.076	0.104	0.468	0.67757	-0.315	0.139	0.025	0.101499
IGLV3-10	IGLV3-10	77	52	28	0	NA	0	1.31494	(0.845, 2.046)	0.224673	0.883575	0.846566	(0.39, 1.84)	0.674003	0.947225	-0.304	0.432	0.483	0.999434	0.257	0.625	0.683	0.998337	-0.087	0.111	0.43	0.651224	0.002	0.106	0.981	0.986715
IGLV3-16	IGLV3-16	77	52	28	0	NA	0	0.772918	(0.448, 1.333)	0.35409	0.883575	1.17369	(0.662, 2.082)	0.584073	0.913849	0.233	0.477	0.627	0.999434	-0.231	0.452	0.612	0.998337	0.014	0.11	0.899	0.950619	-0.099	0.084	0.244	0.437111
IGLV3-19	IGLV3-19	77	52	28	0	NA	0	1.03502	(0.737, 1.453)	0.842285	0.964167	0.872643	(0.433, 1.758)	0.703157	0.953426	-0.273	0.4	0.497	0.999434	0.086	0.614	0.889	0.998337	0.042	0.094	0.653	0.806874	0.019	0.111	0.866	0.919102
IGLV3-25	IGLV3-25	46	28	19	0	NA	0	1.07888	(0.69, 1.688)	0.739442	0.952526	1.13487	(0.54, 2.385)	0.738443	0.96169	-0.249	0.456	0.588	0.999434	-0.39	0.681	0.571	0.998337	-0.026	0.122	0.831	0.914855	0.027	0.129	0.837	0.902048
IGLV3-27	IGLV3-27	70	47	26	0	NA	0	1.17338	(0.805, 1.71)	0.405077	0.883575	1.18255	(0.544, 2.571)	0.672177	0.94714	-0.08	0.458	0.862	0.999434	0.201	0.625	0.749	0.998337	0.159	0.097	0.104	0.277735	-0.118	0.114	0.303	0.49574
IGLV3-9	IGLV3-9	77	52	28	0	NA	0	1.08023	(0.719, 1.624)	0.710514	0.948644	1.03009	(0.678, 1.566)	0.88964	0.985809	-0.388	0.473	0.415	0.999434	-0.03	0.362	0.935	0.998337	-0.044	0.1	0.657	0.810077	-0.043	0.074	0.566	0.729525
IGLV4-60	IGLV4-60	67	45	24	0	NA	0	0.796446	(0.496, 1.279)	0.346177	0.883575	0.808203	(0.355, 1.84)	0.612054	0.923044	0.421	0.569	0.462	0.999434	-0.244	0.624	0.699	0.998337	0.063	0.161	0.697	0.838294	0.256	0.124	0.042	0.140325
IGLV4-69	IGLV4-69	77	52	28	0	NA	0	1.01223	(0.665, 1.541)	0.954769	0.986038	0.642678	(0.34, 1.216)	0.174182	0.885334	-0.46	0.405	0.259	0.999434	-0.011	0.473	0.981	0.998337	0.102	0.081	0.21	0.435514	0.166	0.088	0.064	0.186728
IGLV5-37	IGLV5-37	52	36	17	0	NA	0	1.61436	(1.113, 2.343)	0.0116868	0.810945	1.30224	(0.28, 6.047)	0.73604	0.96169	0.004	0.407	0.992	0.999434	0.308	0.967	0.753	0.998337	-0.213	0.074	0.005	0.036195	-0.434	0.233	0.068	0.194213
IGLV5-39	IGLV5-39	77	52	28	0	NA	0	1.02852	(0.656, 1.613)	0.902477	0.972112	0.941957	(0.411, 2.157)	0.887484	0.985809	0.032	0.376	0.933	0.999434	-0.801	0.544	0.149	0.998337	0.033	0.112	0.771	0.879505	0.091	0.111	0.413	0.604788
IGLV5-45	IGLV5-45	57	33	25	0	NA	0	1.6022	(0.893, 2.876)	0.114278	0.883522	0.385382	(0.128, 1.16)	0.0899758	0.885334	-0.357	0.528	0.501	0.999434	-0.448	0.59	0.453	0.998337	-0.123	0.125	0.329	0.558936	0.247	0.131	0.061	0.181424
IGLV6-57	IGLV6-57	75	50	28	0	NA	0	1.06584	(0.693, 1.639)	0.771471	0.953821	0.50467	(0.228, 1.115)	0.0907565	0.885334	0.142	0.519	0.785	0.999434	0.349	0.638	0.587	0.998337	-0.001	0.116	0.995	0.9976	-0.088	0.139	0.531	0.706159
IGLV7-46	IGLV7-46	77	52	28	0	NA	0	0.919517	(0.568, 1.489)	0.733057	0.952526	0.941567	(0.402, 2.203)	0.889589	0.985809	-0.312	0.489	0.526	0.999434	-0.056	0.562	0.92	0.998337	0.143	0.12	0.233	0.463183	-0.056	0.116	0.627	0.773087
IGLV8-61	IGLV8-61	77	52	28	0	NA	0	1.03114	(0.665, 1.598)	0.89092	0.971541	2.12945	(1.047, 4.332)	0.0369638	0.885334	-0.209	0.46	0.651	0.999434	-0.824	0.414	0.054	0.998337	-0.063	0.111	0.569	0.755821	-0.02	0.072	0.783	0.868658
IGLV9-49	IGLV9-49	77	52	28	0	NA	0	1.26761	(0.713, 2.255)	0.419599	0.883575	1.435	(0.643, 3.2)	0.377486	0.885334	-0.594	0.617	0.338	0.999434	-0.326	0.654	0.621	0.998337	0.135	0.133	0.311	0.539504	-0.115	0.113	0.313	0.505987
IGSF1	IGSF1	77	52	28	0	astro	0	1.08705	(0.65, 1.819)	0.750712	0.953747	0.644551	(0.299, 1.391)	0.263191	0.885334	-0.083	0.496	0.868	0.999434	0.372	0.435	0.397	0.998337	-0.474	0.121	0	0	0.133	0.104	0.203	0.385884
IGSF21	IGSF21	77	52	28	0	microglia.macrophage	0	0.756974	(0.49, 1.169)	0.209072	0.883575	0.82152	(0.406, 1.661)	0.58417	0.913849	0.057	0.468	0.903	0.999434	-0.448	0.577	0.441	0.998337	0.021	0.119	0.857	0.929446	0.504	0.117	0	0
IGSF8	IGSF8	77	52	28	1	NS	0	0.866012	(0.556, 1.349)	0.524467	0.902334	0.900768	(0.451, 1.798)	0.767036	0.963825	0.072	0.423	0.865	0.999434	0.503	0.49	0.31	0.998337	0.013	0.1	0.9	0.950803	-0.062	0.094	0.51	0.688575
IL18BP	IL18BP	77	52	28	1	microglia.macrophage	0	0.874219	(0.565, 1.353)	0.546489	0.906461	0.809374	(0.406, 1.612)	0.547507	0.906399	-0.034	0.477	0.944	0.999434	0.723	0.558	0.201	0.998337	-0.117	0.098	0.237	0.46827	0.044	0.112	0.695	0.812952
IL1R2	IL1R2	75	52	26	1	microglia.macrophage	0	1.01747	(0.695, 1.489)	0.928923	0.98109	0.742834	(0.389, 1.418)	0.367524	0.885334	-0.368	0.405	0.366	0.999434	0.626	0.567	0.277	0.998337	0.321	0.08	0	0	-0.078	0.126	0.54	0.711551
IL1RAP	IL1RAP	77	52	28	1	microglia.macrophage	0	0.991225	(0.733, 1.341)	0.954366	0.986038	0.837717	(0.359, 1.957)	0.682477	0.9509	-0.61	0.339	0.076	0.999434	0.638	0.507	0.215	0.998337	-0.005	0.084	0.954	0.9794	0.058	0.119	0.627	0.773087
IL1RAPL1	IL1RAPL1	48	32	18	1	neuron	0	0.806016	(0.469, 1.385)	0.435183	0.883627	1.09306	(0.309, 3.861)	0.890086	0.985809	0.605	0.749	0.423	0.999434	0.403	0.65	0.541	0.998337	0.035	0.215	0.872	0.936698	-0.035	0.108	0.746	0.843464
IL6R	IL6R	77	52	28	1	microglia.macrophage	0	0.804647	(0.534, 1.213)	0.299245	0.883575	1.25683	(0.646, 2.446)	0.501154	0.906399	0.173	0.437	0.694	0.999434	0.096	0.502	0.85	0.998337	-0.039	0.099	0.697	0.838294	-0.261	0.079	0.001	0.0121799
IL6ST	IL6ST	77	52	28	1	microglia.macrophage	0	0.800437	(0.481, 1.331)	0.390791	0.883575	0.821491	(0.417, 1.619)	0.569848	0.90926	0.077	0.48	0.873	0.999434	0.21	0.452	0.644	0.998337	-0.239	0.117	0.042	0.154447	0.257	0.104	0.015	0.07394
ILDR2	ILDR2	72	48	27	0	astro	0	0.702126	(0.469, 1.051)	0.0861065	0.883522	0.74778	(0.494, 1.132)	0.169613	0.885334	0.573	0.362	0.118	0.999434	0.274	0.331	0.411	0.998337	-0.007	0.082	0.928	0.968824	0.13	0.064	0.045	0.147145
IMPA1	IMPA1	77	52	28	1	NS	0	0.968807	(0.74, 1.268)	0.817619	0.960775	1.37022	(0.324, 5.802)	0.668828	0.946783	-0.339	0.358	0.347	0.999434	0.257	0.763	0.738	0.998337	-0.01	0.072	0.892	0.94626	-0.306	0.228	0.182	0.362426
IMPDH2	IMPDH2	63	44	22	1	NS	0	0.66973	(0.396, 1.133)	0.135113	0.883522	1.40226	(0.699, 2.811)	0.340744	0.885334	-0.066	0.596	0.912	0.999434	-0.046	0.636	0.943	0.998337	-0.237	0.116	0.044	0.158263	-0.127	0.097	0.196	0.380111
IMPG2	IMPG2	50	32	18	0	NS	0	0.518114	(0.268, 1.001)	0.0502206	0.883522	1.23532	(0.266, 5.734)	0.787305	0.966882	0.55	0.468	0.246	0.999434	0.048	0.59	0.936	0.998337	-0.084	0.096	0.387	0.609353	-0.032	0.121	0.791	0.87401
INAFM1	INAFM1	77	52	28	0	endoth	0	0.730876	(0.47, 1.136)	0.163797	0.883575	1.15493	(0.576, 2.318)	0.685242	0.9509	0.244	0.452	0.59	0.999434	0.19	0.497	0.705	0.998337	0.097	0.104	0.349	0.577154	0.124	0.106	0.243	0.436339
INHBA	INHBA	77	52	28	1	microglia.macrophage	0	1.1439	(0.778, 1.682)	0.494117	0.89221	0.842301	(0.421, 1.687)	0.628203	0.930177	0.195	0.485	0.688	0.999434	0.497	0.466	0.292	0.998337	0.145	0.123	0.241	0.470952	-0.297	0.092	0.002	0.0200174
INHBB	INHBB	64	40	27	1	astro	0	1.14902	(0.767, 1.72)	0.499928	0.893097	0.562909	(0.226, 1.403)	0.217581	0.885334	0.685	0.488	0.166	0.999434	0.302	0.538	0.578	0.998337	-0.524	0.102	0	0	0.264	0.103	0.012	0.0639444
INHBC	INHBC	42	36	9	1	NS	0	1.46877	(0.923, 2.337)	0.104651	0.883522	0.66919	(0.124, 3.614)	0.640621	0.936535	-0.866	0.559	0.128	0.999434	-0.037	0.939	0.969	0.998337	0.177	0.126	0.162	0.367775	-0.058	0.291	0.842	0.905317
INSR	INSR	62	47	17	1	NS	0	0.826211	(0.521, 1.311)	0.417884	0.883575	0.654074	(0.147, 2.917)	0.577863	0.9138	0.103	0.542	0.85	0.999434	0.133	0.887	0.882	0.998337	0.234	0.128	0.069	0.214356	0.055	0.157	0.728	0.83459
IRX4	IRX4	44	30	16	0	BD	0	1.0464	(0.663, 1.652)	0.845582	0.96449	NA	NA	NA		-0.54	0.558	0.339	0.999434	2.399	1.62	0.15	0.998337	0.151	0.14	0.28	0.512369	0.592	0.344	0.089	0.231762
ISLR	ISLR	77	52	28	0	endoth	0	0.741481	(0.499, 1.101)	0.137991	0.883522	0.910322	(0.421, 1.969)	0.811344	0.971597	0.146	0.471	0.758	0.999434	0.389	0.606	0.524	0.998337	0.231	0.119	0.053	0.17995	-0.341	0.116	0.004	0.0317517
ISLR2	ISLR2	77	52	28	1	BD	0	0.766281	(0.487, 1.206)	0.249629	0.883575	0.836639	(0.424, 1.653)	0.607569	0.920472	0.039	0.495	0.938	0.999434	0.138	0.549	0.803	0.998337	0.105	0.12	0.382	0.60479	0.167	0.1	0.098	0.243888
ITGA1	ITGA1	51	34	20	0	endoth	0	1.02813	(0.492, 2.147)	0.941137	0.981203	0.614602	(0.233, 1.622)	0.32555	0.885334	1.727	0.747	0.025	0.999434	0.278	0.792	0.728	0.998337	-0.415	0.177	0.02	0.0928226	0.102	0.128	0.426	0.616272
ITGA7	ITGA7	77	52	28	0	astro	0	1.11487	(0.679, 1.83)	0.667101	0.945199	0.992189	(0.451, 2.183)	0.984449	0.999335	0.873	0.494	0.082	0.999434	-0.368	0.683	0.593	0.998337	-0.281	0.097	0.004	0.0314266	0.056	0.126	0.659	0.791763
ITGAM	ITGAM	70	46	26	1	microglia.macrophage	0	1.33574	(0.839, 2.126)	0.221953	0.883575	0.79385	(0.345, 1.827)	0.587357	0.913849	-0.544	0.496	0.277	0.999434	0.27	0.679	0.693	0.998337	-0.077	0.111	0.488	0.693014	-0.082	0.123	0.506	0.684781
ITGAV	ITGAV	53	36	18	0	astro	0	1.57033	(1.043, 2.363)	0.0305062	0.883522	2.38312	(0.776, 7.323)	0.129481	0.885334	-0.774	0.44	0.084	0.999434	-0.092	0.726	0.9	0.998337	-0.131	0.096	0.177	0.389535	-0.635	0.144	0	0
ITGB1	ITGB1	77	52	28	0	NS	0	0.846388	(0.495, 1.448)	0.542758	0.906461	1.3284	(0.665, 2.653)	0.421128	0.888498	-0.468	0.596	0.434	0.999434	0.592	0.453	0.199	0.998337	0.273	0.145	0.062	0.199057	-0.244	0.09	0.008	0.0499079
ITGB2	ITGB2	77	52	28	1	microglia.macrophage	0	1.6913	(1.116, 2.564)	0.0133302	0.816465	0.799368	(0.481, 1.328)	0.387512	0.885334	-0.797	0.409	0.055	0.999434	0.399	0.434	0.364	0.998337	-0.066	0.099	0.505	0.707553	-0.103	0.075	0.173	0.354627
ITGB4	ITGB4	70	46	26	0	astro	0	1.1233	(0.778, 1.622)	0.534877	0.906461	0.817871	(0.351, 1.908)	0.641855	0.936535	-0.316	0.413	0.447	0.999434	0.473	0.772	0.544	0.998337	-0.074	0.089	0.41	0.63174	-0.082	0.126	0.517	0.695578
ITGB8	ITGB8	57	39	21	0	astro	0	0.753686	(0.505, 1.126)	0.16703	0.883575	0.723885	(0.327, 1.601)	0.425096	0.888498	0.299	0.475	0.531	0.999434	0.584	0.708	0.415	0.998337	0.09	0.122	0.465	0.67535	0.154	0.135	0.257	0.449897
ITGBL1	ITGBL1	77	52	28	0	neuron	0	1.01439	(0.756, 1.361)	0.92401	0.98109	0.679173	(0.419, 1.102)	0.117285	0.885334	-0.126	0.373	0.736	0.999434	0.68	0.474	0.158	0.998337	-0.127	0.088	0.149	0.351073	-0.09	0.085	0.292	0.482544
ITIH1	ITIH1	77	52	28	1	BD	1	1.13028	(0.805, 1.588)	0.480176	0.89221	1.18452	(0.632, 2.222)	0.597668	0.917853	-0.386	0.379	0.312	0.999434	-0.062	0.49	0.9	0.998337	0.099	0.087	0.261	0.494364	-0.031	0.104	0.763	0.855958
ITIH2	ITIH2	77	52	28	1	endoth	1	1.13215	(0.784, 1.636)	0.508652	0.896066	1.18817	(0.623, 2.265)	0.600455	0.91801	-0.283	0.405	0.487	0.999434	-0.086	0.581	0.883	0.998337	0.017	0.098	0.866	0.934145	-0.037	0.112	0.742	0.843464
ITIH3	ITIH3	77	52	28	1	BD	1	1.25388	(0.879, 1.789)	0.212226	0.883575	1.53981	(0.677, 3.5)	0.302823	0.885334	-0.531	0.389	0.177	0.999434	0.318	0.582	0.588	0.998337	-0.005	0.084	0.956	0.9794	-0.23	0.105	0.031	0.117565
ITIH4	ITIH4	77	52	28	1	astro	1	1.20633	(0.883, 1.649)	0.239417	0.883575	1.43583	(0.667, 3.092)	0.355343	0.885334	-0.428	0.356	0.233	0.999434	0.141	0.528	0.791	0.998337	0.044	0.078	0.576	0.761166	-0.21	0.11	0.059	0.178708
ITIH5	ITIH5	77	52	28	1	endoth	0	0.872317	(0.635, 1.199)	0.399638	0.883575	0.999966	(0.504, 1.983)	0.999921	0.999921	0.179	0.32	0.578	0.999434	0.445	0.547	0.42	0.998337	-0.212	0.067	0.002	0.0204622	-0.045	0.109	0.678	0.803271
ITLN1	ITLN1	40	25	18	1	BD	0	1.27389	(0.632, 2.567)	0.498289	0.89221	1.23462	(0.312, 4.884)	0.76389	0.963825	-0.84	0.528	0.122	0.999434	0.192	0.723	0.793	0.998337	-0.193	0.136	0.158	0.361906	-0.104	0.167	0.538	0.710951
ITM2A	ITM2A	77	52	28	1	endoth	0	1.33263	(0.848, 2.093)	0.212724	0.883575	0.529439	(0.2, 1.402)	0.200431	0.885334	-0.011	0.515	0.982	0.999434	0.133	0.6	0.826	0.998337	-0.257	0.103	0.014	0.0742581	0.091	0.107	0.397	0.591135
ITM2B	ITM2B	77	52	28	1	microglia.macrophage	0	0.975847	(0.684, 1.393)	0.892844	0.971541	0.595575	(0.306, 1.158)	0.126433	0.885334	0.162	0.397	0.684	0.999434	0.623	0.417	0.142	0.998337	-0.183	0.09	0.043	0.155883	0.163	0.078	0.039	0.1346
ITM2C	ITM2C	77	52	28	1	astro	0	0.691804	(0.431, 1.109)	0.126217	0.883522	1.38174	(0.67, 2.849)	0.381067	0.885334	0.078	0.533	0.883	0.999434	0.678	0.419	0.113	0.998337	0.154	0.13	0.238	0.46827	-0.176	0.076	0.024	0.0988336
JAG1	JAG1	77	52	28	1	NS	0	1.1406	(0.729, 1.786)	0.565162	0.912344	0.432333	(0.184, 1.019)	0.0551281	0.885334	0.462	0.402	0.255	0.999434	0.788	0.576	0.178	0.998337	-0.148	0.102	0.147	0.348142	0.086	0.126	0.495	0.676657
JAG2	JAG2	71	47	26	1	BD	0	1.10062	(0.767, 1.579)	0.60244	0.924446	0.951692	(0.632, 1.432)	0.812357	0.971597	-0.153	0.381	0.689	0.999434	0.197	0.336	0.562	0.998337	-0.237	0.095	0.014	0.0742581	0.044	0.063	0.493	0.675126
JAM2	JAM2	77	52	28	1	endoth	0	0.74093	(0.498, 1.102)	0.138656	0.883522	0.973803	(0.447, 2.122)	0.946732	0.992451	0.249	0.445	0.578	0.999434	0.339	0.505	0.505	0.998337	-0.086	0.105	0.413	0.635512	-0.133	0.11	0.227	0.417375
JAM3	JAM3	77	52	28	1	oligo	0	0.693739	(0.379, 1.269)	0.235591	0.883575	0.894559	(0.396, 2.02)	0.788649	0.966882	-0.288	0.532	0.59	0.999434	0.646	0.527	0.228	0.998337	0.143	0.137	0.297	0.527949	0.058	0.112	0.604	0.755246
JAML	JAML	49	33	18	1	microglia.macrophage	0	1.2367	(0.725, 2.109)	0.435394	0.883627	1.48728	(0.631, 3.507)	0.364414	0.885334	-0.032	0.598	0.957	0.999434	0.928	0.639	0.156	0.998337	-0.231	0.148	0.12	0.304564	-0.491	0.148	0.001	0.0121799
JCHAIN	JCHAIN	77	52	28	1	NS	0	1.2252	(0.873, 1.72)	0.240598	0.883575	0.988265	(0.563, 1.736)	0.967239	0.999335	-0.702	0.436	0.111	0.999434	-0.072	0.421	0.864	0.998337	0.242	0.093	0.01	0.0587245	-0.013	0.095	0.892	0.934631
JMJD8	JMJD8	53	33	22	0	NS	0	1.6349	(0.998, 2.679)	0.0510191	0.883522	0.70276	(0.328, 1.505)	0.36394	0.885334	0.66	0.469	0.166	0.999434	0.583	0.636	0.366	0.998337	-0.452	0.12	0	0	0.002	0.121	0.987	0.990442
JUP	JUP	77	52	28	1	NS	0	1.05259	(0.672, 1.648)	0.822664	0.960795	1.2887	(0.708, 2.345)	0.406301	0.888498	-0.048	0.452	0.916	0.999434	-0.414	0.459	0.372	0.998337	0.205	0.085	0.017	0.0832638	-0.02	0.078	0.797	0.877424
KCTD12	KCTD12	74	50	27	0	microglia.macrophage	0	1.24508	(0.854, 1.815)	0.254557	0.883575	1.78155	(0.65, 4.879)	0.261282	0.885334	-0.188	0.447	0.676	0.999434	-0.068	0.528	0.899	0.998337	-0.081	0.091	0.377	0.600591	-0.164	0.121	0.178	0.358178
KDR	KDR	60	41	22	1	endoth	0	1.26058	(0.654, 2.431)	0.489467	0.89221	9.86231	(1.318, 73.776)	0.0258022	0.885334	-0.122	0.625	0.846	0.999434	-0.19	0.999	0.85	0.998337	-0.189	0.157	0.23	0.46	-0.644	0.24	0.009	0.0536736
KIAA0100	KIAA0100	45	26	18	0	NS	0	0.947255	(0.368, 2.441)	0.910683	0.974487	0.626969	(0.107, 3.66)	0.604028	0.91801	-0.748	0.913	0.418	0.999434	-0.24	1.329	0.858	0.998337	0.264	0.194	0.177	0.389535	-0.116	0.221	0.6	0.751469
KIAA0319	KIAA0319	77	52	28	0	astro	0	1.20876	(0.82, 1.781)	0.337855	0.883575	0.994434	(0.485, 2.038)	0.987837	0.999335	0.257	0.398	0.521	0.999434	0.126	0.557	0.822	0.998337	-0.235	0.1	0.02	0.0928226	0.191	0.129	0.141	0.314213
KIAA0319L	KIAA0319L	77	52	28	1	NS	0	0.855484	(0.558, 1.311)	0.473524	0.890229	0.584006	(0.304, 1.12)	0.105637	0.885334	0.064	0.485	0.895	0.999434	0.278	0.452	0.542	0.998337	-0.298	0.103	0.004	0.0314266	0.262	0.103	0.013	0.067553
KIAA1549L	KIAA1549L	77	52	28	1	neuron	0	0.747332	(0.49, 1.14)	0.176255	0.883575	0.977888	(0.576, 1.66)	0.934024	0.991711	0.071	0.389	0.856	0.999434	0.301	0.45	0.506	0.998337	0.139	0.098	0.156	0.358753	0.055	0.089	0.54	0.711551
KIRREL3	KIRREL3	56	37	20	1	neuron	0	0.595477	(0.314, 1.128)	0.111938	0.883522	1.21315	(0.687, 2.143)	0.505845	0.906399	0.529	0.651	0.419	0.999434	-0.15	0.515	0.772	0.998337	0.02	0.166	0.903	0.951788	-0.121	0.091	0.187	0.369189
KIT	KIT	77	52	28	1	neuron	0	0.770415	(0.538, 1.103)	0.154201	0.883522	0.895145	(0.495, 1.62)	0.714236	0.956054	0.213	0.45	0.637	0.999434	-0.43	0.477	0.372	0.998337	0	0.096	0.999	0.999	0.381	0.093	0	0
KITLG	KITLG	38	24	14	1	neuron	0	0.832631	(0.447, 1.552)	0.564118	0.912344	0.482335	(0.101, 2.299)	0.360105	0.885334	0.083	0.676	0.904	0.999434	0.001	0.751	0.999	0.999434	0.049	0.183	0.79	0.888847	0.552	0.228	0.019	0.0849282
KLHL4	KLHL4	40	26	14	0	oligo	0	1.36796	(0.583, 3.212)	0.471943	0.890229	8.22933	(1.17, 57.867)	0.0341761	0.885334	0.898	0.87	0.307	0.999434	-0.711	0.654	0.291	0.998337	0.473	0.225	0.038	0.145068	-0.448	0.119	0	0
KLK10	KLK10	38	28	12	1	NS	0	1.99881	(1.033, 3.869)	0.0398751	0.883522	0.880908	(0.113, 6.895)	0.903858	0.986144	-0.537	0.585	0.365	0.999434	0.379	0.653	0.566	0.998337	-0.381	0.131	0.004	0.0314266	-0.099	0.138	0.474	0.659703
KLK11	KLK11	77	52	28	1	BD	0	1.05315	(0.681, 1.629)	0.816112	0.959985	0.811386	(0.343, 1.921)	0.634529	0.933775	0.073	0.51	0.886	0.999434	0.68	0.552	0.226	0.998337	-0.341	0.117	0.004	0.0314266	-0.025	0.119	0.837	0.902048
KLK6	KLK6	77	52	28	1	oligo	0	0.94389	(0.574, 1.552)	0.819987	0.960795	0.792364	(0.453, 1.386)	0.41486	0.888498	0.064	0.493	0.897	0.999434	0.696	0.446	0.125	0.998337	-0.04	0.116	0.733	0.860023	-0.015	0.097	0.881	0.92775
KLK7	KLK7	68	45	25	0	NS	0	1.17013	(0.891, 1.537)	0.258348	0.883575	1.39885	(0.731, 2.675)	0.310317	0.885334	-0.105	0.341	0.759	0.999434	0.269	0.446	0.55	0.998337	-0.127	0.09	0.159	0.363113	-0.152	0.09	0.093	0.237346
KLK8	KLK8	54	38	19	1	BD	0	0.944474	(0.556, 1.605)	0.832792	0.963308	1.03345	(0.509, 2.099)	0.927503	0.991711	-0.713	0.429	0.102	0.999434	-0.249	0.295	0.404	0.998337	0.155	0.12	0.199	0.41912	-0.127	0.064	0.052	0.163084
KLKB1	KLKB1	77	52	28	1	astro	1	1.21001	(0.844, 1.735)	0.300029	0.883575	1.21112	(0.634, 2.315)	0.562308	0.909256	-0.486	0.376	0.201	0.999434	-0.108	0.505	0.832	0.998337	0.028	0.089	0.754	0.868137	0.03	0.1	0.76	0.854258
KNG1	KNG1	77	52	28	1	neuron	1	1.10611	(0.789, 1.551)	0.558814	0.910666	1.13726	(0.627, 2.061)	0.671653	0.94714	-0.259	0.357	0.471	0.999434	0.142	0.435	0.745	0.998337	0.024	0.085	0.782	0.884167	-0.165	0.088	0.063	0.185693
KPRP	KPRP	67	46	23	0	BD	0	0.996502	(0.602, 1.651)	0.989146	0.997588	1.72556	(0.867, 3.436)	0.120537	0.885334	-0.113	0.478	0.813	0.999434	-0.82	0.4	0.049	0.998337	0.234	0.105	0.027	0.115314	0	0.058	0.999	0.999
KREMEN1	KREMEN1	73	50	26	1	astro	0	1.07686	(0.765, 1.517)	0.67174	0.945199	0.688355	(0.277, 1.713)	0.421929	0.888498	-0.331	0.401	0.412	0.999434	-0.064	0.599	0.915	0.998337	0.088	0.098	0.375	0.599063	0.303	0.135	0.026	0.10409
KRT1	KRT1	77	52	28	0	BD	0	0.922444	(0.622, 1.367)	0.687498	0.94712	1.82796	(0.846, 3.95)	0.124967	0.885334	0.139	0.418	0.74	0.999434	-0.223	0.51	0.664	0.998337	0.16	0.086	0.065	0.205536	-0.089	0.094	0.344	0.538699
KRT10	KRT10	77	52	28	0	NS	0	1.01538	(0.669, 1.542)	0.942921	0.981295	2.36978	(1.049, 5.354)	0.0380223	0.885334	0.069	0.415	0.869	0.999434	-0.535	0.471	0.263	0.998337	0.087	0.095	0.361	0.586466	-0.055	0.077	0.478	0.662466
KRT13	KRT13	52	32	21	0	BD	0	1.1699	(0.814, 1.681)	0.395928	0.883575	0.24055	(0.034, 1.707)	0.154072	0.885334	-0.293	0.438	0.508	0.999434	0.41	0.61	0.507	0.998337	-0.201	0.101	0.048	0.167672	0.49	0.141	0.001	0.0121799
KRT14	KRT14	77	52	28	0	BD	0	0.966879	(0.6, 1.557)	0.889777	0.971541	1.40934	(0.822, 2.415)	0.211808	0.885334	0.031	0.486	0.949	0.999434	-0.39	0.405	0.342	0.998337	0.146	0.097	0.136	0.331293	-0.029	0.075	0.698	0.81398
KRT16	KRT16	77	52	28	1	BD	0	0.909134	(0.591, 1.398)	0.664276	0.945199	1.26924	(0.743, 2.169)	0.383223	0.885334	0.101	0.45	0.824	0.999434	-0.328	0.404	0.421	0.998337	0.058	0.084	0.49	0.694997	0.017	0.081	0.835	0.901581
KRT17	KRT17	77	52	28	1	BD	0	0.887372	(0.536, 1.469)	0.64207	0.940168	1.17187	(0.576, 2.385)	0.66174	0.943838	-0.327	0.501	0.516	0.999434	-0.219	0.476	0.648	0.998337	0.216	0.116	0.065	0.205536	0.072	0.103	0.485	0.666947
KRT2	KRT2	77	52	28	0	BD	0	1.07133	(0.719, 1.597)	0.734993	0.952526	2.25231	(0.991, 5.121)	0.0526683	0.885334	0.018	0.396	0.964	0.999434	-0.386	0.484	0.43	0.998337	0.131	0.087	0.136	0.331293	-0.058	0.085	0.496	0.677621
KRT3	KRT3	50	32	21	0	BD	0	0.677358	(0.396, 1.159)	0.155096	0.883522	2.68518	(0.99, 7.286)	0.0524561	0.885334	0.314	0.476	0.513	0.999434	-1.074	0.559	0.063	0.998337	0.07	0.092	0.452	0.667609	0.012	0.124	0.924	0.954689
KRT31	KRT31	76	50	28	0	BD	0	0.996589	(0.557, 1.783)	0.990818	0.997909	0.961008	(0.521, 1.773)	0.898743	0.985809	-0.431	0.512	0.403	0.999434	-0.138	0.558	0.806	0.998337	0.413	0.125	0.001	0.0124432	0.123	0.086	0.155	0.333156
KRT36	KRT36	41	22	19	0	BD	0	0.852361	(0.309, 2.355)	0.757979	0.953809	0.536495	(0.232, 1.239)	0.144772	0.885334	-0.046	0.731	0.95	0.999434	0.16	0.597	0.79	0.998337	0.268	0.179	0.137	0.332673	0.159	0.083	0.06	0.180078
KRT5	KRT5	77	52	28	1	BD	0	0.961303	(0.6, 1.54)	0.869568	0.967665	1.66533	(0.829, 3.345)	0.151692	0.885334	0.153	0.45	0.735	0.999434	-0.448	0.48	0.357	0.998337	0.201	0.098	0.041	0.152475	-0.008	0.079	0.915	0.94837
KRT6A	KRT6A	73	50	27	1	BD	0	1.07515	(0.627, 1.843)	0.792227	0.953821	1.48373	(0.753, 2.925)	0.254483	0.885334	0.041	0.553	0.941	0.999434	-0.498	0.405	0.225	0.998337	0.077	0.114	0.502	0.705928	0.081	0.083	0.332	0.526353
KRT6B	KRT6B	77	52	28	0	BD	0	0.982109	(0.629, 1.534)	0.936756	0.981203	1.30648	(0.782, 2.182)	0.306858	0.885334	-0.006	0.459	0.99	0.999434	-0.33	0.432	0.448	0.998337	0.051	0.098	0.601	0.774625	0.041	0.091	0.656	0.791049
KRT76	KRT76	42	26	18	0	BD	0	0.670473	(0.329, 1.366)	0.27089	0.883575	1.11049	(0.433, 2.848)	0.827349	0.972835	1.284	0.678	0.065	0.999434	-0.185	0.983	0.852	0.998337	-0.26	0.156	0.099	0.270663	0.429	0.204	0.039	0.1346
KRT77	KRT77	47	32	17	0	BD	0	1.37017	(0.867, 2.166)	0.177788	0.883575	1.19409	(0.463, 3.082)	0.713873	0.956054	0.459	0.573	0.428	0.999434	-0.372	0.284	0.2	0.998337	-0.046	0.142	0.749	0.868137	0.107	0.066	0.108	0.261426
KRT78	KRT78	75	49	28	0	BD	0	0.916973	(0.576, 1.459)	0.714405	0.948644	1.66502	(0.75, 3.696)	0.210206	0.885334	0.205	0.417	0.625	0.999434	-0.624	0.558	0.271	0.998337	0.157	0.093	0.093	0.26108	-0.038	0.097	0.694	0.812952
KRT80	KRT80	75	49	28	0	BD	0	1.09822	(0.718, 1.681)	0.666014	0.945199	1.84173	(0.842, 4.03)	0.126402	0.885334	-0.022	0.45	0.96	0.999434	-0.489	0.448	0.281	0.998337	0.172	0.088	0.053	0.17995	-0.111	0.082	0.181	0.362426
KRT82	KRT82	38	22	17	0	BD	0	1.23975	(0.629, 2.442)	0.534389	0.906461	0.580054	(0.197, 1.707)	0.322624	0.885334	0.051	0.703	0.943	0.999434	0.32	0.906	0.726	0.998337	0.065	0.189	0.73	0.858692	0.049	0.13	0.706	0.819159
KRT85	KRT85	74	50	27	0	BD	0	1.16273	(0.716, 1.889)	0.542537	0.906461	0.777215	(0.379, 1.593)	0.491094	0.906399	0.231	0.488	0.637	0.999434	0.123	0.63	0.846	0.998337	-0.062	0.134	0.642	0.799721	0.14	0.109	0.202	0.384937
KRT86	KRT86	73	50	26	0	BD	0	1.04668	(0.744, 1.473)	0.793458	0.954204	0.769271	(0.387, 1.529)	0.454026	0.896296	-0.312	0.409	0.449	0.999434	0.185	0.524	0.726	0.998337	0.226	0.094	0.018	0.0870504	0.042	0.09	0.645	0.783117
KRT9	KRT9	77	52	28	0	BD	0	0.960685	(0.648, 1.425)	0.841927	0.964167	1.44529	(0.547, 3.82)	0.457614	0.896296	0.256	0.47	0.588	0.999434	0.252	0.66	0.705	0.998337	0.168	0.088	0.056	0.186829	-0.137	0.139	0.324	0.517591
KRTAP29-1	KRTAP29-1	48	36	13	0	NA	0	1.78353	(0.99, 3.214)	0.0541467	0.883522	0.763014	(0.37, 1.574)	0.464102	0.899824	-1.116	0.523	0.037	0.999434	0.063	0.678	0.927	0.998337	-0.183	0.122	0.136	0.331293	-0.49	0.166	0.005	0.037129
L1CAM	L1CAM	77	52	28	1	neuron	0	0.947195	(0.634, 1.414)	0.790735	0.953821	0.820263	(0.414, 1.625)	0.569929	0.90926	0.054	0.439	0.902	0.999434	0.141	0.464	0.763	0.998337	-0.198	0.107	0.066	0.207274	0.286	0.106	0.008	0.0499079
LACRT	LACRT	52	36	17	0	BD	0	0.97159	(0.48, 1.965)	0.936084	0.981203	48.0639	(0.12, 19223.101)	0.205215	0.885334	0.278	0.514	0.591	0.999434	-1.022	0.975	0.304	0.998337	0.139	0.136	0.307	0.536609	-0.425	0.202	0.04	0.13682
LAIR1	LAIR1	77	52	28	1	microglia.macrophage	0	0.980413	(0.553, 1.739)	0.946081	0.981295	1.05777	(0.544, 2.057)	0.868552	0.984286	0.562	0.68	0.412	0.999434	-0.301	0.565	0.596	0.998337	-0.246	0.157	0.12	0.304564	0.097	0.109	0.379	0.572855
LAMA2	LAMA2	77	52	28	0	endoth	0	1.72038	(1.056, 2.803)	0.0294335	0.883522	0.967924	(0.497, 1.887)	0.923732	0.990228	-0.539	0.453	0.238	0.999434	0.158	0.517	0.761	0.998337	-0.01	0.108	0.923	0.965355	-0.05	0.099	0.616	0.76485
LAMA3	LAMA3	72	48	27	1	neuron	0	1.1032	(0.81, 1.503)	0.533333	0.906461	0.938101	(0.435, 2.025)	0.870678	0.984487	-0.257	0.379	0.5	0.999434	0.404	0.549	0.466	0.998337	0.136	0.091	0.135	0.330606	-0.212	0.098	0.033	0.122526
LAMA4	LAMA4	77	52	28	1	endoth	0	1.05729	(0.724, 1.544)	0.77295	0.953821	0.760106	(0.391, 1.476)	0.417927	0.888498	0.083	0.422	0.845	0.999434	0.478	0.477	0.322	0.998337	-0.126	0.091	0.169	0.37734	-0.057	0.095	0.551	0.720683
LAMA5	LAMA5	77	52	28	0	BD	0	0.836138	(0.575, 1.215)	0.347837	0.883575	0.871501	(0.4, 1.898)	0.729043	0.959289	-0.095	0.411	0.817	0.999434	0.439	0.526	0.409	0.998337	0.007	0.089	0.933	0.970136	-0.019	0.079	0.812	0.885888
LAMB1	LAMB1	77	52	28	0	neuron	0	1.50841	(0.989, 2.302)	0.0565856	0.883522	0.843482	(0.461, 1.545)	0.581286	0.913849	-0.485	0.418	0.25	0.999434	0.583	0.505	0.254	0.998337	0.057	0.091	0.529	0.723994	-0.019	0.109	0.861	0.917603
LAMB2	LAMB2	77	52	28	0	endoth	0	0.959905	(0.643, 1.433)	0.841296	0.964167	0.48481	(0.178, 1.319)	0.156375	0.885334	-0.124	0.36	0.731	0.999434	0.827	0.698	0.243	0.998337	0.049	0.126	0.698	0.83862	0.023	0.136	0.865	0.918888
LAMC1	LAMC1	77	52	28	0	astro	0	1.70242	(1.029, 2.817)	0.0384479	0.883522	0.979997	(0.447, 2.149)	0.959766	0.997613	-0.37	0.451	0.414	0.999434	0.472	0.576	0.417	0.998337	-0.048	0.102	0.636	0.797425	-0.133	0.121	0.274	0.46653
LAMC2	LAMC2	52	33	20	1	NS	0	0.910462	(0.564, 1.47)	0.701178	0.94712	1.98779	(0.812, 4.865)	0.132496	0.885334	0.555	0.522	0.293	0.999434	-0.64	0.484	0.198	0.998337	-0.168	0.105	0.112	0.29067	-0.09	0.091	0.325	0.518468
LAMC3	LAMC3	77	52	28	0	BD	0	0.954301	(0.616, 1.478)	0.83405	0.963308	0.572451	(0.263, 1.248)	0.160659	0.885334	0.199	0.515	0.701	0.999434	0.834	0.49	0.096	0.998337	-0.063	0.123	0.61	0.777961	0.045	0.101	0.657	0.791425
LAMP1	LAMP1	77	52	28	1	NS	0	0.910443	(0.641, 1.293)	0.600165	0.924446	0.818531	(0.459, 1.461)	0.498056	0.906399	0.179	0.361	0.621	0.999434	0.358	0.425	0.404	0.998337	-0.275	0.093	0.003	0.0264598	0.034	0.081	0.676	0.801314
LAMP2	LAMP2	77	52	28	0	oligo	0	0.956323	(0.664, 1.377)	0.810437	0.95588	0.740067	(0.369, 1.483)	0.395856	0.885334	0.16	0.396	0.687	0.999434	0.67	0.521	0.205	0.998337	-0.226	0.093	0.016	0.0800696	0.054	0.118	0.649	0.787143
LAMP5	LAMP5	72	49	26	0	neuron	0	0.840762	(0.559, 1.265)	0.405461	0.883575	0.716805	(0.271, 1.896)	0.502275	0.906399	-0.215	0.357	0.548	0.999434	-0.713	0.61	0.25	0.998337	-0.121	0.096	0.208	0.43371	0.313	0.125	0.014	0.0705208
LAMTOR3	LAMTOR3	56	39	20	1	NS	0	1.3163	(0.921, 1.881)	0.131071	0.883522	3.2698	(0.24, 44.477)	0.37369	0.885334	-0.622	0.49	0.21	0.999434	-0.318	0.612	0.606	0.998337	-0.138	0.097	0.154	0.357728	0.688	0.248	0.007	0.0453915
LANCL1	LANCL1	42	29	15	1	neuron	0	0.925434	(0.583, 1.469)	0.742254	0.953602	4.05373	(0.073, 223.968)	0.494113	0.906399	0.572	0.357	0.117	0.999434	0.23	0.406	0.573	0.998337	-0.005	0.082	0.955	0.9794	-0.243	0.142	0.091	0.235373
LAP3	LAP3	60	38	24	1	NS	0	1.25503	(0.769, 2.049)	0.363515	0.883575	1.74451	(0.603, 5.044)	0.304267	0.885334	0.508	0.477	0.291	0.999434	0.033	0.347	0.926	0.998337	-0.181	0.137	0.187	0.401937	-0.029	0.052	0.574	0.736127
LARGE1	LARGE1	45	26	20	1	neuron	0	0.948824	(0.624, 1.442)	0.805669	0.955532	0.809312	(0.197, 3.322)	0.769039	0.963825	-0.054	0.657	0.935	0.999434	0.681	0.459	0.145	0.998337	-0.211	0.13	0.107	0.28312	-0.1	0.118	0.4	0.593299
LASP1	LASP1	73	49	27	1	NS	0	1.17376	(0.688, 2.003)	0.556919	0.910666	1.47894	(0.901, 2.427)	0.121631	0.885334	-0.151	0.527	0.775	0.999434	0.057	0.481	0.906	0.998337	-0.029	0.13	0.826	0.911967	-0.489	0.094	0	0
LAYN	LAYN	77	52	28	1	oligo	0	0.762486	(0.481, 1.209)	0.248865	0.883575	0.61512	(0.31, 1.222)	0.165347	0.885334	0.07	0.436	0.872	0.999434	0.479	0.53	0.371	0.998337	0.122	0.105	0.248	0.479745	0.157	0.131	0.232	0.422185
LBP	LBP	77	52	28	1	BD	0	1.15448	(0.845, 1.578)	0.367482	0.883575	1.532	(0.681, 3.449)	0.302816	0.885334	-0.507	0.374	0.18	0.999434	0.083	0.567	0.884	0.998337	0.128	0.086	0.136	0.331293	-0.246	0.106	0.022	0.0934391
LCAT	LCAT	77	52	28	1	astro	0	0.879255	(0.641, 1.206)	0.424176	0.883627	0.746747	(0.438, 1.272)	0.28234	0.885334	-0.124	0.383	0.747	0.999434	-0.271	0.403	0.505	0.998337	0.006	0.08	0.941	0.973565	0.425	0.084	0	0
LCN1	LCN1	70	48	24	1	BD	0	1.11994	(0.697, 1.799)	0.639473	0.940168	1.01019	(0.451, 2.264)	0.980361	0.999335	-0.494	0.508	0.334	0.999434	-0.259	0.584	0.66	0.998337	0.192	0.12	0.111	0.289052	-0.348	0.13	0.009	0.0536736
LCN2	LCN2	77	52	28	1	BD	0	0.957696	(0.697, 1.315)	0.789521	0.953821	0.578722	(0.18, 1.857)	0.357757	0.885334	-0.207	0.374	0.581	0.999434	0.143	0.842	0.866	0.998337	-0.017	0.096	0.857	0.929446	0.127	0.18	0.483	0.664992
LCP1	LCP1	77	52	28	1	microglia.macrophage	0	1.1187	(0.793, 1.577)	0.522139	0.899367	1.03895	(0.638, 1.691)	0.877756	0.985809	-0.571	0.397	0.155	0.999434	0.164	0.432	0.707	0.998337	0.178	0.086	0.039	0.148149	-0.192	0.071	0.008	0.0499079
LDHA	LDHA	77	52	28	1	neuron	0	1.27202	(0.814, 1.987)	0.290138	0.883575	2.69509	(1.2, 6.054)	0.0163488	0.885334	0.631	0.475	0.187	0.999434	-0.481	0.478	0.318	0.998337	0.033	0.127	0.794	0.890735	-0.359	0.103	0.001	0.0121799
LDHB	LDHB	77	52	28	1	astro	0	1.02331	(0.682, 1.535)	0.911328	0.974487	0.889207	(0.426, 1.854)	0.754177	0.96169	0.157	0.459	0.733	0.999434	0.392	0.499	0.435	0.998337	-0.036	0.12	0.763	0.873409	0.041	0.121	0.738	0.841444
LDLR	LDLR	77	52	28	1	NS	0	0.836458	(0.544, 1.287)	0.416433	0.883575	0.813711	(0.331, 2)	0.653202	0.941681	-0.275	0.473	0.562	0.999434	0.273	0.621	0.663	0.998337	0.132	0.106	0.214	0.439454	0.073	0.127	0.567	0.729589
LDLRAD3	LDLRAD3	74	50	26	1	endoth	0	1.13811	(0.745, 1.739)	0.549785	0.908013	0.888615	(0.357, 2.212)	0.799645	0.969119	-0.423	0.494	0.395	0.999434	-0.06	0.587	0.919	0.998337	0.099	0.11	0.371	0.595151	0.287	0.122	0.021	0.0910395
LEAP2	LEAP2	77	52	28	1	NS	0	0.733377	(0.499, 1.078)	0.114937	0.883522	1.36879	(0.696, 2.691)	0.362579	0.885334	-0.452	0.414	0.278	0.999434	-0.169	0.551	0.761	0.998337	0.192	0.091	0.037	0.141485	-0.326	0.114	0.005	0.037129
LECT2	LECT2	77	52	28	1	BD	0	0.783031	(0.487, 1.26)	0.313762	0.883575	1.28342	(0.578, 2.852)	0.54013	0.906399	-0.191	0.531	0.719	0.999434	-0.519	0.62	0.408	0.998337	0.212	0.129	0.101	0.27321	0.169	0.119	0.157	0.334333
LEFTY2	LEFTY2	77	52	28	1	NS	0	1.70712	(1.099, 2.651)	0.0172573	0.869814	0.337824	(0.135, 0.846)	0.0204869	0.885334	-0.462	0.378	0.225	0.999434	0.025	0.534	0.963	0.998337	-0.404	0.092	0	0	0.289	0.113	0.012	0.0639444
LFNG	LFNG	77	52	28	0	astro	0	0.772984	(0.488, 1.223)	0.271759	0.883575	1.16428	(0.768, 1.764)	0.473278	0.900199	-0.134	0.571	0.815	0.999434	-0.551	0.394	0.17	0.998337	-0.043	0.137	0.754	0.868137	0.151	0.073	0.04	0.13682
LGALS1	LGALS1	77	52	28	1	endoth	0	1.27138	(0.858, 1.884)	0.23147	0.883575	1.32911	(0.641, 2.756)	0.444379	0.896296	0.045	0.511	0.929	0.999434	0.087	0.503	0.863	0.998337	0.003	0.104	0.976	0.987149	-0.227	0.093	0.017	0.0797026
LGALS3	LGALS3	77	52	28	1	astro	0	0.755212	(0.474, 1.204)	0.237675	0.883575	0.998079	(0.615, 1.62)	0.993794	0.999335	0.538	0.551	0.332	0.999434	-0.264	0.41	0.522	0.998337	-0.123	0.094	0.195	0.412583	-0.043	0.075	0.565	0.729053
LGALS3BP	LGALS3BP	77	52	28	0	astro	0	0.902804	(0.595, 1.37)	0.630671	0.940168	0.624963	(0.295, 1.324)	0.21961	0.885334	0.366	0.514	0.478	0.999434	0.276	0.542	0.614	0.998337	-0.017	0.113	0.884	0.942551	-0.054	0.1	0.59	0.745025
LGALSL	LGALSL	35	21	16	1	neuron	0	1.4812	(0.79, 2.778)	0.220931	0.883575	0.254878	(0.045, 1.456)	0.124142	0.885334	1.167	1.114	0.305	0.999434	0.328	0.773	0.675	0.998337	-0.349	0.231	0.134	0.329912	-0.17	0.156	0.282	0.473497
LGI1	LGI1	77	52	28	0	astro	0	1.24362	(0.79, 1.958)	0.346725	0.883575	0.843351	(0.515, 1.382)	0.49887	0.906399	-0.345	0.494	0.487	0.999434	0.401	0.387	0.307	0.998337	-0.283	0.1	0.005	0.036195	0.003	0.07	0.971	0.981661
LGI3	LGI3	73	51	25	1	oligo	0	1.27378	(0.923, 1.757)	0.1404	0.883522	1.46766	(0.723, 2.978)	0.28795	0.885334	-0.086	0.415	0.836	0.999434	-0.096	0.483	0.843	0.998337	0.072	0.106	0.501	0.705383	-0.152	0.113	0.182	0.362426
LGMN	LGMN	77	52	28	1	microglia.macrophage	0	1.88144	(0.854, 4.147)	0.117072	0.883522	0.77622	(0.355, 1.696)	0.525204	0.906399	-0.941	0.76	0.22	0.999434	-0.221	0.558	0.694	0.998337	-0.584	0.18	0.001	0.0124432	0.294	0.101	0.004	0.0317517
LHPP	LHPP	76	51	28	0	astro	0	1.35008	(1.005, 1.813)	0.0459616	0.883522	0.504546	(0.19, 1.341)	0.170289	0.885334	-0.366	0.415	0.38	0.999434	0.277	0.762	0.717	0.998337	-0.048	0.093	0.602	0.774625	0.074	0.169	0.661	0.793338
LILRA2	LILRA2	77	52	28	1	microglia.macrophage	0	0.755542	(0.515, 1.109)	0.151926	0.883522	0.863963	(0.588, 1.269)	0.456368	0.896296	0.244	0.475	0.609	0.999434	0.105	0.308	0.734	0.998337	0.286	0.098	0.004	0.0314266	-0.031	0.08	0.698	0.81398
LILRB1	LILRB1	75	51	27	1	microglia.macrophage	0	1.05289	(0.769, 1.442)	0.747915	0.953747	0.757772	(0.419, 1.369)	0.358303	0.885334	0.269	0.41	0.514	0.999434	0.328	0.455	0.475	0.998337	-0.148	0.071	0.04	0.150212	-0.014	0.09	0.879	0.926916
LILRB4	LILRB4	72	48	27	1	microglia.macrophage	0	1.36761	(0.766, 2.441)	0.289563	0.883575	0.599469	(0.146, 2.459)	0.477358	0.900199	-0.099	0.61	0.871	0.999434	1.286	1.029	0.219	0.998337	-0.006	0.146	0.966	0.981929	-0.164	0.206	0.428	0.617328
LINGO1	LINGO1	77	52	28	1	NS	0	0.821581	(0.578, 1.167)	0.272435	0.883575	0.766271	(0.464, 1.265)	0.297607	0.885334	0.265	0.39	0.499	0.999434	0.262	0.348	0.456	0.998337	-0.156	0.088	0.079	0.234959	0.259	0.075	0.001	0.0121799
LINGO2	LINGO2	60	39	25	0	neuron	0	0.74886	(0.505, 1.11)	0.15016	0.883522	0.936255	(0.45, 1.947)	0.860029	0.982167	-0.426	0.45	0.349	0.999434	0.016	0.443	0.971	0.998337	0.267	0.091	0.004	0.0314266	0.165	0.091	0.073	0.204685
LINGO3	LINGO3	77	52	28	1	BD	0	0.970819	(0.693, 1.36)	0.863377	0.967665	0.723922	(0.361, 1.452)	0.363154	0.885334	-0.264	0.407	0.518	0.999434	0.571	0.516	0.274	0.998337	0.264	0.099	0.009	0.0556935	0.145	0.113	0.201	0.384937
LIPA	LIPA	77	52	28	0	microglia.macrophage	0	1.12402	(0.789, 1.601)	0.516819	0.898676	0.673077	(0.399, 1.135)	0.137818	0.885334	-0.16	0.384	0.678	0.999434	0.482	0.425	0.264	0.998337	-0.181	0.092	0.05	0.172305	0.098	0.075	0.192	0.375199
LMAN1	LMAN1	77	52	28	1	NS	0	1.07146	(0.691, 1.661)	0.757723	0.953809	2.37416	(1.022, 5.514)	0.044293	0.885334	0.055	0.433	0.898	0.999434	-0.201	0.552	0.718	0.998337	-0.25	0.094	0.009	0.0556935	-0.076	0.121	0.531	0.706159
LMAN2	LMAN2	77	52	28	1	NS	0	0.869703	(0.552, 1.371)	0.547621	0.906461	0.865417	(0.329, 2.274)	0.769366	0.963825	0.152	0.484	0.755	0.999434	0.979	0.663	0.147	0.998337	-0.098	0.113	0.388	0.610093	-0.015	0.133	0.913	0.94715
LMLN	LMLN	43	23	21	0	NS	0	0.807068	(0.434, 1.501)	0.498272	0.89221	0.693814	(0.328, 1.468)	0.339025	0.885334	-0.378	0.492	0.447	0.999434	0.264	0.346	0.45	0.998337	-0.187	0.106	0.08	0.236103	0.062	0.052	0.242	0.434882
LMNA	LMNA	54	36	20	0	endoth	0	0.970738	(0.452, 2.086)	0.939349	0.981203	0.692918	(0.281, 1.709)	0.425692	0.888498	0.184	0.643	0.775	0.999434	-0.523	0.799	0.518	0.998337	0.231	0.158	0.146	0.346844	0.044	0.135	0.747	0.84418
LMOD1	LMOD1	54	31	22	1	astro	0	1.24318	(0.746, 2.071)	0.403272	0.883575	1.04096	(0.385, 2.813)	0.936914	0.991711	-1.234	0.576	0.037	0.999434	-0.41	0.648	0.531	0.998337	0.308	0.124	0.015	0.0765632	0.128	0.122	0.296	0.486709
LNPEP	LNPEP	77	52	28	0	NS	0	1.19308	(0.813, 1.751)	0.367477	0.883575	1.41451	(0.8, 2.501)	0.233022	0.885334	0.43	0.447	0.339	0.999434	-0.091	0.526	0.863	0.998337	-0.289	0.085	0.001	0.0124432	-0.032	0.111	0.774	0.86325
LOXL1	LOXL1	77	52	28	0	NS	0	1.02809	(0.721, 1.465)	0.878192	0.970522	1.31864	(0.566, 3.072)	0.521521	0.906399	0.349	0.448	0.438	0.999434	0.045	0.581	0.939	0.998337	-0.161	0.107	0.135	0.330606	-0.146	0.119	0.225	0.415357
LOXL3	LOXL3	77	52	28	1	microglia.macrophage	0	1.05438	(0.756, 1.471)	0.755453	0.953809	0.635129	(0.361, 1.116)	0.114622	0.885334	-0.194	0.389	0.619	0.999434	0.157	0.436	0.719	0.998337	-0.091	0.087	0.292	0.52571	0.229	0.129	0.079	0.214962
LPA	LPA	70	49	24	0	BD	0	0.77895	(0.516, 1.177)	0.235111	0.883575	1.01228	(0.464, 2.207)	0.975512	0.999335	0.287	0.467	0.541	0.999434	0.455	0.501	0.369	0.998337	0.224	0.097	0.022	0.0989141	-0.058	0.113	0.611	0.761517
LPL	LPL	77	52	28	1	microglia.macrophage	0	1.00559	(0.714, 1.416)	0.974541	0.991336	1.55236	(0.648, 3.721)	0.324112	0.885334	-0.111	0.381	0.772	0.999434	0.745	0.521	0.16	0.998337	-0.199	0.093	0.034	0.132658	-0.044	0.097	0.651	0.788704
LRFN2	LRFN2	60	40	23	1	NS	0	1.12543	(0.618, 2.05)	0.69932	0.94712	0.806385	(0.415, 1.565)	0.52491	0.906399	0.186	0.698	0.791	0.999434	-0.062	0.527	0.907	0.998337	-0.224	0.141	0.114	0.294863	0.255	0.094	0.008	0.0499079
LRFN5	LRFN5	73	51	25	1	neuron	0	0.880792	(0.604, 1.285)	0.509968	0.896066	0.770974	(0.45, 1.32)	0.343277	0.885334	-0.042	0.432	0.924	0.999434	-0.196	0.415	0.64	0.998337	-0.178	0.097	0.068	0.212974	0.268	0.089	0.003	0.0261591
LRG1	LRG1	77	52	28	0	endoth	1	1.24437	(0.888, 1.743)	0.203545	0.883575	1.44111	(0.652, 3.185)	0.366425	0.885334	-0.457	0.403	0.261	0.999434	0.187	0.561	0.741	0.998337	0.112	0.085	0.192	0.407734	-0.265	0.098	0.008	0.0499079
LRIG1	LRIG1	77	52	28	1	astro	0	0.98768	(0.703, 1.387)	0.94293	0.981295	2.6417	(0.907, 7.698)	0.0750483	0.885334	0.207	0.366	0.574	0.999434	0.089	0.494	0.857	0.998337	-0.042	0.082	0.608	0.777564	-0.16	0.099	0.111	0.265892
LRIG2	LRIG2	77	52	28	0	NS	0	1.22119	(0.786, 1.898)	0.374653	0.883575	0.900506	(0.43, 1.887)	0.781349	0.966882	0.195	0.458	0.671	0.999434	0.794	0.565	0.167	0.998337	-0.16	0.136	0.24	0.469796	0.028	0.118	0.815	0.887479
LRP1	LRP1	77	52	28	1	astro	0	0.91573	(0.622, 1.347)	0.654906	0.944608	0.888355	(0.435, 1.813)	0.745029	0.96169	0.057	0.405	0.889	0.999434	0.491	0.529	0.359	0.998337	-0.357	0.098	0	0	0.053	0.114	0.643	0.783117
LRP11	LRP11	77	52	28	1	neuron	0	0.954276	(0.63, 1.446)	0.825203	0.960795	0.778608	(0.412, 1.47)	0.440298	0.896296	0.163	0.417	0.697	0.999434	0.378	0.463	0.419	0.998337	0.02	0.104	0.846	0.924735	0.181	0.093	0.055	0.170404
LRP12	LRP12	70	47	25	1	neuron	0	0.948832	(0.568, 1.585)	0.840905	0.964167	1.6596	(0.61, 4.512)	0.32084	0.885334	0.371	0.574	0.521	0.999434	0.555	0.534	0.305	0.998337	-0.043	0.124	0.729	0.858692	-0.026	0.114	0.819	0.890991
LRP1B	LRP1B	77	52	28	1	astro	0	0.859552	(0.601, 1.229)	0.406975	0.883575	0.682571	(0.332, 1.402)	0.298412	0.885334	0.327	0.372	0.382	0.999434	0.591	0.512	0.254	0.998337	-0.409	0.095	0	0	0.26	0.108	0.017	0.0797026
LRP2	LRP2	77	52	28	1	oligo	0	1.46127	(1.121, 1.904)	0.00498239	0.810945	0.2598	(0.06, 1.129)	0.0722402	0.885334	0.091	0.298	0.76	0.999434	0.77	0.458	0.101	0.998337	-0.234	0.054	0	0	0.127	0.101	0.213	0.396383
LRP3	LRP3	56	37	20	0	astro	0	0.578108	(0.345, 0.968)	0.0372946	0.883522	1.56279	(0.447, 5.462)	0.484363	0.904446	0.269	0.493	0.587	0.999434	-0.247	0.89	0.784	0.998337	0.189	0.098	0.056	0.186829	-0.456	0.186	0.016	0.0765738
LRP4	LRP4	77	52	28	1	astro	0	1.31122	(0.923, 1.862)	0.129949	0.883522	0.814027	(0.434, 1.528)	0.521805	0.906399	-0.336	0.379	0.377	0.999434	0.403	0.416	0.337	0.998337	-0.082	0.087	0.348	0.576328	0.123	0.091	0.179	0.359876
LRP8	LRP8	77	52	28	1	NS	0	0.961911	(0.623, 1.485)	0.860952	0.967665	0.840132	(0.511, 1.382)	0.492504	0.906399	0.171	0.425	0.689	0.999434	0.196	0.399	0.626	0.998337	-0.089	0.09	0.324	0.554534	0.191	0.076	0.014	0.0705208
LRPAP1	LRPAP1	69	45	24	1	NS	0	1.45022	(0.838, 2.51)	0.1843	0.883575	0.789388	(0.452, 1.379)	0.406	0.888498	0.833	0.535	0.124	0.999434	0.397	0.303	0.2	0.998337	-0.316	0.118	0.008	0.0517303	-0.012	0.048	0.804	0.88008
LRRC4	LRRC4	73	48	28	1	NS	0	1.58969	(1.122, 2.253)	0.00920533	0.810945	0.9223	(0.493, 1.725)	0.800174	0.969119	-0.78	0.325	0.019	0.999434	-0.144	0.444	0.748	0.998337	0.205	0.082	0.014	0.0742581	0.211	0.099	0.035	0.125498
LRRC4B	LRRC4B	77	52	28	1	NS	0	0.821678	(0.556, 1.214)	0.323968	0.883575	0.779453	(0.426, 1.427)	0.419162	0.888498	0.261	0.417	0.534	0.999434	0.361	0.443	0.419	0.998337	-0.288	0.099	0.004	0.0314266	0.191	0.086	0.029	0.112577
LRRC4C	LRRC4C	70	45	27	1	neuron	0	0.9486	(0.571, 1.575)	0.838334	0.964167	0.7634	(0.487, 1.196)	0.238773	0.885334	-0.066	0.479	0.891	0.999434	0.393	0.409	0.342	0.998337	-0.369	0.114	0.001	0.0124432	0.035	0.078	0.653	0.789499
LRRN1	LRRN1	77	52	28	1	oligo	0	0.831005	(0.509, 1.357)	0.459111	0.888808	0.897709	(0.482, 1.672)	0.733903	0.960876	-0.081	0.508	0.874	0.999434	0.362	0.461	0.437	0.998337	-0.068	0.123	0.581	0.763828	0.069	0.103	0.502	0.681772
LRRTM2	LRRTM2	77	52	28	1	neuron	0	1.32929	(0.985, 1.794)	0.0626747	0.883522	0.63389	(0.303, 1.325)	0.225743	0.885334	-0.044	0.367	0.905	0.999434	0.708	0.532	0.19	0.998337	-0.129	0.074	0.082	0.239548	0.264	0.123	0.034	0.123646
LRTM2	LRTM2	77	51	28	1	neuron	0	0.578263	(0.369, 0.907)	0.017109	0.869814	0.521175	(0.21, 1.292)	0.159413	0.885334	0.149	0.476	0.755	0.999434	0.987	0.536	0.073	0.998337	0.311	0.097	0.002	0.0204622	0.079	0.1	0.433	0.621425
LSAMP	LSAMP	77	52	28	1	astro	0	0.9501	(0.633, 1.426)	0.804797	0.955532	0.744687	(0.395, 1.405)	0.362991	0.885334	0.404	0.431	0.352	0.999434	0.295	0.487	0.547	0.998337	-0.115	0.108	0.291	0.524575	0.282	0.103	0.007	0.0453915
LSR	LSR	77	52	28	0	endoth	0	0.689891	(0.44, 1.081)	0.104927	0.883522	0.964431	(0.421, 2.209)	0.931733	0.991711	0.259	0.499	0.605	0.999434	0.059	0.548	0.915	0.998337	0.114	0.124	0.357	0.582021	-0.098	0.117	0.403	0.596212
LTA4H	LTA4H	77	52	28	1	NS	0	0.932456	(0.663, 1.311)	0.687596	0.94712	1.49862	(0.781, 2.876)	0.223927	0.885334	0.311	0.395	0.434	0.999434	-0.019	0.519	0.971	0.998337	0.179	0.07	0.011	0.0631471	-0.397	0.112	0.001	0.0121799
LTBP1	LTBP1	77	52	28	0	astro	0	1.07413	(0.745, 1.55)	0.702165	0.94712	0.957462	(0.556, 1.648)	0.87537	0.985809	0.094	0.459	0.838	0.999434	0.464	0.465	0.325	0.998337	-0.02	0.112	0.859	0.929446	-0.239	0.076	0.002	0.0200174
LTBP2	LTBP2	77	52	28	0	microglia.macrophage	0	1.20316	(0.812, 1.783)	0.356932	0.883575	0.862101	(0.528, 1.409)	0.553764	0.906912	-0.028	0.459	0.951	0.999434	0.295	0.48	0.543	0.998337	-0.187	0.102	0.068	0.212974	-0.18	0.074	0.016	0.0765738
LTBP3	LTBP3	77	52	28	0	astro	0	1.48346	(0.962, 2.289)	0.0746325	0.883522	1.00609	(0.595, 1.702)	0.981934	0.999335	-0.273	0.457	0.553	0.999434	0.512	0.376	0.181	0.998337	-0.311	0.105	0.003	0.0264598	-0.056	0.08	0.487	0.668101
LTBP4	LTBP4	77	52	28	1	BD	0	0.891474	(0.621, 1.28)	0.533602	0.906461	0.915996	(0.513, 1.636)	0.76675	0.963825	-0.476	0.434	0.277	0.999434	0.283	0.474	0.554	0.998337	0.011	0.094	0.905	0.953024	-0.248	0.091	0.008	0.0499079
LTBR	LTBR	55	38	19	0	NS	0	1.05644	(0.743, 1.502)	0.759726	0.953821	0.699264	(0.348, 1.404)	0.314522	0.885334	-0.053	0.545	0.923	0.999434	0.267	0.515	0.608	0.998337	-0.055	0.114	0.632	0.793706	-0.052	0.069	0.452	0.637564
LTF	LTF	77	52	28	1	endoth	0	0.949303	(0.6, 1.502)	0.824135	0.960795	1.42215	(0.74, 2.732)	0.290376	0.885334	0.147	0.512	0.775	0.999434	-0.582	0.471	0.223	0.998337	-0.085	0.121	0.487	0.692021	-0.156	0.093	0.094	0.238576
LUM	LUM	77	52	28	1	endoth	1	1.02102	(0.746, 1.397)	0.896538	0.971541	1.11053	(0.619, 1.992)	0.725015	0.958966	-0.097	0.356	0.785	0.999434	-0.201	0.419	0.634	0.998337	0.104	0.075	0.165	0.37129	-0.188	0.09	0.039	0.1346
LUZP2	LUZP2	77	52	28	0	oligo	0	0.769154	(0.452, 1.308)	0.332336	0.883575	0.780175	(0.271, 2.243)	0.644956	0.93808	0.45	0.649	0.49	0.999434	0.843	0.646	0.199	0.998337	-0.198	0.15	0.188	0.402582	0.037	0.144	0.797	0.877424
LY6D	LY6D	41	32	11	1	BD	0	1.11734	(0.706, 1.768)	0.63546	0.940168	0.731134	(0.182, 2.94)	0.659129	0.943386	0.095	0.364	0.795	0.999434	0.491	0.825	0.562	0.998337	0.218	0.076	0.005	0.036195	0.136	0.121	0.269	0.461086
LY6H	LY6H	77	52	28	0	NS	0	0.879126	(0.567, 1.363)	0.564809	0.912344	0.868096	(0.428, 1.76)	0.694961	0.950937	0.38	0.438	0.389	0.999434	0.795	0.5	0.119	0.998337	0.033	0.102	0.75	0.868137	0.065	0.105	0.54	0.711551
LY75	LY75	77	52	28	1	microglia.macrophage	0	1.11711	(0.788, 1.584)	0.53405	0.906461	1.38144	(0.616, 3.099)	0.433079	0.888498	-0.482	0.386	0.215	0.999434	0.203	0.537	0.707	0.998337	-0.118	0.085	0.167	0.373963	-0.322	0.121	0.009	0.0536736
LY86	LY86	59	39	23	1	microglia.macrophage	0	1.06264	(0.712, 1.587)	0.766469	0.953821	1.17165	(0.287, 4.787)	0.825395	0.972835	-0.375	0.398	0.35	0.999434	0.922	0.799	0.257	0.998337	0.185	0.101	0.069	0.214356	-0.063	0.157	0.689	0.810878
LYNX1	LYNX1	77	52	28	0	astro	0	0.830996	(0.547, 1.261)	0.384648	0.883575	1.19669	(0.585, 2.448)	0.622852	0.927706	0.186	0.398	0.642	0.999434	0.418	0.496	0.404	0.998337	0.085	0.107	0.428	0.649477	-0.124	0.111	0.268	0.460744
LYPD1	LYPD1	47	27	21	1	astro	0	0.825574	(0.548, 1.245)	0.360273	0.883575	0.0808087	(0.007, 0.948)	0.0452432	0.885334	-0.026	0.585	0.965	0.999434	-0.098	0.763	0.899	0.998337	0.194	0.125	0.124	0.311965	0.298	0.158	0.064	0.186728
LYPD6	LYPD6	51	33	19	0	neuron	0	0.882078	(0.519, 1.498)	0.642548	0.940168	0.935488	(0.337, 2.595)	0.898066	0.985809	-0.593	0.665	0.377	0.999434	-0.247	0.347	0.479	0.998337	0.188	0.122	0.126	0.314249	0.294	0.088	0.001	0.0121799
LYVE1	LYVE1	77	52	28	0	microglia.macrophage	0	0.837448	(0.527, 1.33)	0.451949	0.88619	1.00969	(0.56, 1.821)	0.974434	0.999335	0.361	0.431	0.405	0.999434	0.457	0.461	0.328	0.998337	0.392	0.121	0.001	0.0124432	-0.248	0.095	0.011	0.0605789
LYZ	LYZ	77	52	28	1	microglia.macrophage	1	1.35819	(0.756, 2.441)	0.306117	0.883575	1.25525	(0.421, 3.747)	0.683677	0.9509	-0.209	0.574	0.717	0.999434	0.077	0.681	0.911	0.998337	-0.012	0.15	0.938	0.971334	-0.349	0.144	0.017	0.0797026
MAG	MAG	77	52	28	1	oligo	0	1.27867	(0.776, 2.106)	0.334099	0.883575	0.573229	(0.303, 1.083)	0.0865414	0.885334	0.021	0.483	0.965	0.999434	0.931	0.439	0.039	0.998337	-0.349	0.121	0.004	0.0314266	0.156	0.101	0.126	0.291217
MAGEA8	MAGEA8	48	29	21	1	BD	0	1.15374	(0.644, 2.066)	0.630314	0.940168	0.878155	(0.41, 1.882)	0.738349	0.96169	-0.948	0.721	0.196	0.999434	0.193	0.531	0.719	0.998337	0.515	0.138	0	0	0.082	0.108	0.449	0.636452
MAMDC2	MAMDC2	77	52	28	1	microglia.macrophage	0	0.917026	(0.638, 1.318)	0.639465	0.940168	0.675742	(0.323, 1.414)	0.29802	0.885334	-0.001	0.403	0.997	0.999434	0.517	0.584	0.381	0.998337	-0.283	0.103	0.007	0.0472551	-0.138	0.137	0.314	0.507248
MAN1A1	MAN1A1	77	52	28	0	microglia.macrophage	0	0.791445	(0.472, 1.326)	0.374203	0.883575	0.889196	(0.375, 2.111)	0.790091	0.966882	0.326	0.52	0.533	0.999434	0.277	0.556	0.62	0.998337	-0.023	0.127	0.857	0.929446	0.219	0.145	0.133	0.303435
MAN1A2	MAN1A2	77	52	28	1	NS	0	0.62314	(0.415, 0.937)	0.02296	0.883522	1.15065	(0.722, 1.835)	0.555682	0.907849	0.498	0.461	0.283	0.999434	-0.184	0.424	0.667	0.998337	-0.023	0.105	0.827	0.912196	-0.014	0.079	0.856	0.914391
MAN1B1	MAN1B1	77	52	28	1	astro	0	0.886875	(0.565, 1.391)	0.601212	0.924446	1.02837	(0.399, 2.648)	0.953772	0.996022	-0.061	0.501	0.904	0.999434	-0.109	0.613	0.86	0.998337	0.134	0.123	0.276	0.507875	0.296	0.124	0.019	0.0849282
MAN1C1	MAN1C1	77	52	28	1	neuron	0	1.0085	(0.679, 1.498)	0.966555	0.988893	1.25509	(0.681, 2.314)	0.466821	0.900199	-0.346	0.424	0.417	0.999434	-0.134	0.506	0.793	0.998337	-0.162	0.09	0.075	0.22747	0.054	0.095	0.573	0.735254
MAN2A1	MAN2A1	77	52	28	0	oligo	0	1.47566	(0.87, 2.503)	0.148921	0.883522	0.868894	(0.292, 2.582)	0.800327	0.969119	-0.599	0.456	0.192	0.999434	0.539	0.683	0.435	0.998337	0.157	0.122	0.201	0.421404	0.01	0.159	0.95	0.969371
MAN2A2	MAN2A2	77	52	28	0	oligo	0	0.700892	(0.461, 1.067)	0.0972371	0.883522	1.14417	(0.542, 2.413)	0.723576	0.958966	0.109	0.473	0.818	0.999434	-0.277	0.515	0.593	0.998337	-0.015	0.113	0.893	0.946884	0.234	0.124	0.061	0.181424
MAN2B1	MAN2B1	77	52	28	0	microglia.macrophage	0	1.18894	(0.65, 2.174)	0.574095	0.9149	0.562856	(0.306, 1.035)	0.0645948	0.885334	-0.209	0.557	0.708	0.999434	0.348	0.422	0.414	0.998337	0.096	0.143	0.502	0.705928	0.288	0.088	0.001	0.0121799
MAN2B2	MAN2B2	77	52	28	1	NS	0	1.05934	(0.744, 1.507)	0.748728	0.953747	0.861449	(0.447, 1.659)	0.655591	0.941681	-0.004	0.425	0.992	0.999434	0.647	0.571	0.263	0.998337	-0.259	0.098	0.009	0.0556935	-0.09	0.114	0.434	0.621698
MANBA	MANBA	77	52	28	1	microglia.macrophage	0	0.989786	(0.654, 1.498)	0.961298	0.98827	0.652531	(0.371, 1.148)	0.138318	0.885334	0.231	0.453	0.611	0.999434	0.24	0.411	0.561	0.998337	-0.244	0.094	0.011	0.0631471	0.164	0.087	0.064	0.186728
MANEA	MANEA	62	43	23	1	NS	0	0.904521	(0.541, 1.511)	0.701556	0.94712	0.76635	(0.397, 1.478)	0.427307	0.888498	-0.186	0.473	0.696	0.999434	-0.143	0.451	0.753	0.998337	0.116	0.117	0.319	0.548833	0.359	0.122	0.004	0.0317517
MANEAL	MANEAL	77	52	28	0	neuron	0	1.08402	(0.759, 1.549)	0.657744	0.945199	0.736808	(0.423, 1.283)	0.280332	0.885334	0.054	0.414	0.897	0.999434	0.113	0.409	0.784	0.998337	-0.106	0.087	0.225	0.454342	0.165	0.084	0.051	0.162157
MANF	MANF	59	35	24	1	NS	0	0.66084	(0.434, 1.007)	0.0537442	0.883522	0.835813	(0.436, 1.601)	0.588795	0.913849	0.342	0.44	0.44	0.999434	0.849	0.477	0.083	0.998337	0.223	0.092	0.016	0.0800696	0.029	0.088	0.745	0.843464
MANSC1	MANSC1	77	52	28	1	NS	0	0.841623	(0.582, 1.216)	0.358889	0.883575	0.956643	(0.32, 2.861)	0.936792	0.991711	0.101	0.401	0.802	0.999434	0.051	0.734	0.945	0.998337	0.188	0.135	0.167	0.373963	0.211	0.148	0.157	0.334333
MAP1B	MAP1B	75	51	27	0	neuron	0	1.46783	(0.944, 2.283)	0.0886743	0.883522	1.47163	(0.706, 3.066)	0.302238	0.885334	-0.497	0.525	0.346	0.999434	0.052	0.545	0.925	0.998337	-0.216	0.145	0.139	0.334705	-0.264	0.098	0.009	0.0536736
MAP2K1	MAP2K1	50	31	20	1	NS	0	1.46849	(0.708, 3.044)	0.301578	0.883575	1.64759	(0.447, 6.067)	0.45279	0.896296	0.338	0.686	0.624	0.999434	0.189	0.627	0.765	0.998337	-0.352	0.233	0.133	0.328152	-0.043	0.125	0.73	0.836466
MAP4	MAP4	51	33	19	0	oligo	0	1.03851	(0.544, 1.981)	0.908723	0.974487	0.715673	(0.266, 1.924)	0.507414	0.906399	0.915	0.686	0.188	0.999434	0.255	0.494	0.609	0.998337	-0.207	0.148	0.165	0.37129	0.06	0.114	0.598	0.750598
MAPK1	MAPK1	74	49	28	1	NS	0	1.63223	(0.975, 2.732)	0.0621958	0.883522	1.3552	(0.769, 2.389)	0.293196	0.885334	0.108	0.601	0.859	0.999434	-0.567	0.456	0.221	0.998337	-0.327	0.134	0.016	0.0800696	0.051	0.081	0.533	0.706778
MAPRE1	MAPRE1	43	30	14	1	NS	0	0.714765	(0.337, 1.516)	0.381328	0.883575	0.390457	(0.091, 1.67)	0.204646	0.885334	0.529	0.66	0.427	0.999434	0.454	0.505	0.38	0.998337	0.474	0.17	0.006	0.0414775	-0.02	0.096	0.834	0.901581
MAPT	MAPT	77	52	28	1	neuron	0	1.09216	(0.716, 1.666)	0.682396	0.945848	1.18064	(0.509, 2.741)	0.699147	0.950937	-0.094	0.455	0.837	0.999434	0.09	0.622	0.885	0.998337	0.017	0.109	0.874	0.937534	-0.039	0.13	0.766	0.857235
MARCKS	MARCKS	77	52	28	0	microglia.macrophage	0	0.979303	(0.628, 1.527)	0.926505	0.98109	1.02912	(0.586, 1.806)	0.920295	0.990066	0.525	0.519	0.315	0.999434	0.124	0.493	0.803	0.998337	-0.155	0.126	0.222	0.449467	-0.121	0.09	0.182	0.362426
MARCKSL1	MARCKSL1	71	47	26	1	oligo	0	1.1545	(0.752, 1.772)	0.511005	0.896596	1.17874	(0.558, 2.49)	0.666391	0.946783	-0.713	0.568	0.214	0.999434	-0.005	0.399	0.99	0.998337	0.375	0.123	0.003	0.0264598	-0.189	0.12	0.118	0.276615
MARCO	MARCO	76	50	28	1	microglia.macrophage	0	0.975577	(0.63, 1.511)	0.911836	0.974487	0.597812	(0.178, 2.009)	0.405511	0.888498	-0.813	0.505	0.111	0.999434	0.333	0.783	0.673	0.998337	0.405	0.112	0	0	-0.038	0.166	0.821	0.892324
MARS1	MARS1	41	25	16	1	NS	0	0.655741	(0.285, 1.51)	0.321375	0.883575	0.678401	(0.205, 2.246)	0.525237	0.906399	-0.046	0.614	0.941	0.999434	-0.743	0.75	0.331	0.998337	0.265	0.15	0.081	0.238442	0.093	0.188	0.622	0.768982
MASP1	MASP1	77	52	28	1	astro	0	1.15532	(0.757, 1.764)	0.503502	0.895029	0.971302	(0.546, 1.727)	0.92098	0.990228	-0.058	0.441	0.895	0.999434	0.71	0.508	0.171	0.998337	-0.345	0.121	0.005	0.036195	-0.22	0.091	0.018	0.0830381
MASP2	MASP2	47	34	15	0	NS	0	0.818038	(0.518, 1.292)	0.389387	0.883575	1.0694	(0.379, 3.016)	0.899049	0.985809	-0.574	0.419	0.177	0.999434	0.295	0.97	0.764	0.998337	0.363	0.093	0	0	-0.259	0.138	0.065	0.188451
MAT2A	MAT2A	68	46	25	0	microglia.macrophage	0	1.23604	(0.739, 2.067)	0.419142	0.883575	0.448603	(0.122, 1.648)	0.227181	0.885334	0.03	0.555	0.957	0.999434	1.713	0.851	0.051	0.998337	0.085	0.171	0.619	0.782933	-0.092	0.144	0.525	0.702237
MATN2	MATN2	77	52	28	1	oligo	0	1.20794	(0.859, 1.699)	0.278109	0.883575	1.21905	(0.639, 2.325)	0.547655	0.906399	-0.211	0.383	0.584	0.999434	0.069	0.461	0.881	0.998337	0.007	0.077	0.931	0.970136	-0.159	0.101	0.117	0.275675
MATN3	MATN3	72	47	28	1	endoth	0	0.968997	(0.666, 1.41)	0.869347	0.967665	0.677366	(0.291, 1.576)	0.36605	0.885334	-0.126	0.477	0.793	0.999434	0.558	0.568	0.331	0.998337	-0.067	0.124	0.587	0.766028	0.047	0.133	0.723	0.830927
MB	MB	72	49	26	1	NS	0	1.22814	(0.844, 1.788)	0.283323	0.883575	2.13934	(0.914, 5.005)	0.0795075	0.885334	0.057	0.317	0.858	0.999434	-0.449	0.508	0.382	0.998337	-0.041	0.067	0.545	0.736694	-0.16	0.119	0.181	0.362426
MBL2	MBL2	54	38	20	1	BD	0	1.31288	(0.749, 2.301)	0.341831	0.883575	0.917272	(0.509, 1.654)	0.774076	0.963825	-0.307	0.611	0.618	0.999434	0.119	0.356	0.74	0.998337	0.065	0.118	0.584	0.76428	-0.158	0.078	0.046	0.149565
MCAM	MCAM	77	52	28	1	oligo	0	0.694426	(0.479, 1.008)	0.054921	0.883522	0.887554	(0.515, 1.53)	0.667824	0.946783	0.204	0.423	0.631	0.999434	-0.328	0.449	0.469	0.998337	0.026	0.094	0.782	0.884167	0.293	0.087	0.001	0.0121799
MCFD2	MCFD2	77	52	28	0	NS	0	1.17974	(0.868, 1.604)	0.291653	0.883575	0.565605	(0.243, 1.317)	0.186243	0.885334	0.293	0.374	0.435	0.999434	0.438	0.496	0.382	0.998337	-0.319	0.076	0	0	-0.059	0.094	0.53	0.706053
MDGA1	MDGA1	77	52	28	1	astro	0	0.768368	(0.546, 1.081)	0.130827	0.883522	0.920838	(0.547, 1.551)	0.75642	0.96169	0.213	0.376	0.572	0.999434	-0.283	0.432	0.517	0.998337	-0.168	0.099	0.09	0.255148	0.133	0.071	0.066	0.190391
MDGA2	MDGA2	77	52	28	1	neuron	0	1.01996	(0.677, 1.537)	0.924767	0.98109	0.791213	(0.465, 1.345)	0.387001	0.885334	-0.242	0.433	0.578	0.999434	0.518	0.364	0.162	0.998337	0.137	0.099	0.171	0.38033	0.068	0.073	0.354	0.546185
MDH1	MDH1	77	52	28	1	neuron	0	1.06552	(0.738, 1.538)	0.734787	0.952526	0.806492	(0.326, 1.996)	0.641793	0.936535	0.461	0.405	0.258	0.999434	0.42	0.56	0.457	0.998337	-0.333	0.1	0.001	0.0124432	0.156	0.132	0.239	0.430163
MDH2	MDH2	77	52	28	1	NS	0	1.70356	(1.085, 2.675)	0.020628	0.869814	0.461117	(0.193, 1.101)	0.0813794	0.885334	0.113	0.484	0.816	0.999434	0.396	0.637	0.537	0.998337	-0.411	0.113	0	0	0.078	0.134	0.562	0.727629
MDK	MDK	77	52	28	1	endoth	0	1.03074	(0.72, 1.475)	0.868418	0.967665	0.475662	(0.221, 1.025)	0.0577789	0.885334	0.021	0.398	0.958	0.999434	0.701	0.503	0.17	0.998337	-0.068	0.089	0.45	0.667461	0.176	0.11	0.112	0.267175
ME1	ME1	77	52	28	1	astro	0	1.18381	(0.798, 1.755)	0.401102	0.883575	1.12805	(0.47, 2.708)	0.787429	0.966882	0.087	0.401	0.828	0.999434	-0.258	0.714	0.72	0.998337	-0.076	0.101	0.453	0.667609	0.054	0.138	0.697	0.81398
MEGF10	MEGF10	77	52	28	1	astro	0	0.879156	(0.548, 1.409)	0.592767	0.922518	0.985548	(0.53, 1.834)	0.963362	0.997613	0.028	0.453	0.951	0.999434	0.289	0.45	0.525	0.998337	-0.201	0.121	0.099	0.270663	0.163	0.104	0.118	0.276615
MEGF11	MEGF11	74	50	27	0	oligo	0	1.10416	(0.759, 1.605)	0.603845	0.924446	0.714778	(0.373, 1.371)	0.312038	0.885334	0.517	0.473	0.278	0.999434	0.439	0.468	0.353	0.998337	-0.373	0.097	0	0	0.257	0.116	0.029	0.112577
MEGF6	MEGF6	68	50	21	0	endoth	0	1.15597	(0.723, 1.849)	0.545253	0.906461	2.11078	(0.631, 7.059)	0.2252	0.885334	0.119	0.485	0.807	0.999434	0.309	0.793	0.7	0.998337	-0.125	0.115	0.275	0.506845	-0.274	0.122	0.027	0.106428
MEGF8	MEGF8	77	52	28	0	NS	0	1.0315	(0.667, 1.596)	0.8892	0.971541	0.882592	(0.413, 1.887)	0.747297	0.96169	0.027	0.425	0.949	0.999434	0.278	0.554	0.618	0.998337	-0.301	0.113	0.009	0.0556935	0.181	0.125	0.15	0.326062
MEGF9	MEGF9	77	52	28	0	astro	0	0.676999	(0.422, 1.087)	0.10608	0.883522	0.848959	(0.374, 1.927)	0.695374	0.950937	0.193	0.459	0.676	0.999434	0.358	0.586	0.544	0.998337	0.09	0.115	0.434	0.654697	0.194	0.15	0.198	0.381739
MELTF	MELTF	77	52	28	0	NS	0	1.78135	(1.138, 2.789)	0.011572	0.810945	0.573077	(0.286, 1.149)	0.116583	0.885334	0.053	0.425	0.901	0.999434	0.401	0.402	0.324	0.998337	-0.477	0.106	0	0	0.278	0.093	0.003	0.0261591
MENT	MENT	77	52	28	1	microglia.macrophage	0	0.953777	(0.689, 1.32)	0.775477	0.953821	0.670972	(0.283, 1.59)	0.364551	0.885334	-0.232	0.4	0.565	0.999434	0.434	0.506	0.395	0.998337	0.084	0.1	0.402	0.624429	0.092	0.122	0.452	0.637564
MEP1A	MEP1A	41	26	16	1	microglia.macrophage	0	0.9927	(0.394, 2.501)	0.9876	0.997567	0.437887	(0.097, 1.977)	0.282951	0.885334	-0.168	0.699	0.812	0.999434	0.707	0.553	0.212	0.998337	-0.374	0.192	0.054	0.18227	-0.206	0.158	0.197	0.381729
MEPE	MEPE	77	52	28	1	neuron	0	1.07293	(0.7, 1.644)	0.746552	0.953747	1.10696	(0.503, 2.437)	0.800707	0.969119	0.129	0.487	0.791	0.999434	0.529	0.587	0.373	0.998337	-0.106	0.1	0.29	0.523592	-0.078	0.121	0.524	0.701307
MERTK	MERTK	77	52	28	1	microglia.macrophage	0	1.00982	(0.519, 1.964)	0.977037	0.992997	0.882387	(0.469, 1.66)	0.697859	0.950937	0.209	0.595	0.726	0.999434	0.867	0.464	0.069	0.998337	-0.32	0.134	0.018	0.0870504	-0.082	0.077	0.291	0.481929
MESD	MESD	77	52	28	1	NS	0	0.811768	(0.574, 1.149)	0.239367	0.883575	0.881813	(0.326, 2.384)	0.804276	0.970332	0.356	0.392	0.367	0.999434	0.086	0.556	0.878	0.998337	-0.036	0.095	0.703	0.841115	0.333	0.135	0.015	0.07394
MET	MET	77	52	28	1	neuron	0	1.20119	(0.745, 1.937)	0.451943	0.88619	0.776317	(0.443, 1.361)	0.376671	0.885334	-0.074	0.504	0.884	0.999434	0.222	0.456	0.629	0.998337	-0.259	0.122	0.035	0.135868	0.271	0.094	0.005	0.037129
METRN	METRN	73	49	27	0	NS	0	1.29606	(0.732, 2.296)	0.374153	0.883575	1.24574	(0.636, 2.442)	0.522241	0.906399	-0.078	0.542	0.887	0.999434	-0.178	0.474	0.709	0.998337	0.395	0.133	0.003	0.0264598	0.15	0.092	0.106	0.257668
METRNL	METRNL	77	52	28	1	NS	0	1.4482	(0.973, 2.155)	0.067682	0.883522	0.874256	(0.348, 2.195)	0.774818	0.964227	-0.234	0.366	0.524	0.999434	-0.025	0.61	0.967	0.998337	-0.263	0.086	0.003	0.0264598	0.044	0.147	0.763	0.855958
METTL24	METTL24	39	25	15	1	astro	0	0.568235	(0.301, 1.072)	0.0809849	0.883522	1.20313	(0.567, 2.551)	0.629634	0.930396	0.003	0.629	0.997	0.999434	-0.072	0.643	0.912	0.998337	0.246	0.136	0.074	0.225328	-0.226	0.125	0.077	0.21279
MFAP2	MFAP2	77	52	28	1	BD	0	0.836343	(0.529, 1.323)	0.445273	0.885495	1.00179	(0.502, 1.998)	0.995955	0.999335	-0.267	0.557	0.633	0.999434	0.012	0.564	0.983	0.998337	-0.062	0.126	0.621	0.78374	-0.076	0.121	0.53	0.706053
MFAP4	MFAP4	77	52	28	0	endoth	0	0.823252	(0.562, 1.205)	0.317167	0.883575	0.402179	(0.17, 0.949)	0.0375427	0.885334	0.502	0.474	0.294	0.999434	0.592	0.663	0.376	0.998337	-0.247	0.093	0.009	0.0556935	0.278	0.145	0.059	0.178708
MFAP5	MFAP5	77	52	28	1	astro	0	0.91344	(0.602, 1.386)	0.670622	0.945199	0.88571	(0.42, 1.867)	0.749725	0.96169	-0.62	0.473	0.194	0.999434	0.202	0.581	0.73	0.998337	0.26	0.11	0.019	0.0899959	-0.105	0.11	0.344	0.538699
MFGE8	MFGE8	77	52	28	1	astro	0	0.807596	(0.502, 1.3)	0.379188	0.883575	0.704571	(0.37, 1.341)	0.286318	0.885334	0.255	0.432	0.558	0.999434	0.414	0.49	0.403	0.998337	-0.091	0.104	0.384	0.607121	0.124	0.097	0.203	0.385884
MFRP	MFRP	77	52	28	1	NA	0	0.836627	(0.501, 1.396)	0.49471	0.89221	0.751449	(0.373, 1.515)	0.424383	0.888498	-0.565	0.539	0.298	0.999434	0.291	0.559	0.605	0.998337	-0.055	0.142	0.702	0.840793	0.003	0.1	0.977	0.984269
MFSD6	MFSD6	59	43	20	0	oligo	0	1.05203	(0.745, 1.485)	0.7732	0.953821	0.541441	(0.133, 2.203)	0.391497	0.885334	0.157	0.369	0.671	0.999434	0.429	0.605	0.483	0.998337	0.097	0.104	0.35	0.577977	0.122	0.153	0.427	0.616272
MGAT1	MGAT1	77	52	28	1	microglia.macrophage	0	1.00087	(0.647, 1.548)	0.996894	0.999078	0.805939	(0.382, 1.701)	0.571342	0.90926	-0.007	0.461	0.988	0.999434	0.098	0.537	0.855	0.998337	-0.139	0.096	0.15	0.352347	0.274	0.105	0.011	0.0605789
MGAT2	MGAT2	77	52	28	1	NS	0	1.10146	(0.747, 1.625)	0.625961	0.940168	1.02074	(0.573, 1.817)	0.944382	0.991959	-0.498	0.457	0.279	0.999434	-0.432	0.493	0.386	0.998337	0.202	0.093	0.031	0.125417	0.02	0.088	0.825	0.89456
MGAT3	MGAT3	43	34	12	1	NS	0	1.4241	(0.892, 2.273)	0.138213	0.883522	0.504355	(0.128, 1.981)	0.3267	0.885334	-0.011	0.479	0.982	0.999434	0.076	0.779	0.923	0.998337	-0.3	0.116	0.011	0.0631471	0.488	0.208	0.023	0.0955704
MGAT4A	MGAT4A	54	42	14	1	microglia.macrophage	0	1.20821	(0.751, 1.943)	0.435327	0.883627	0.0959502	(0.006, 1.555)	0.0990438	0.885334	-0.231	0.522	0.66	0.999434	0.675	0.772	0.391	0.998337	0.089	0.138	0.52	0.71765	0.402	0.158	0.014	0.0705208
MGAT5	MGAT5	77	52	28	1	NS	0	0.993076	(0.728, 1.356)	0.965088	0.98827	1.28822	(0.595, 2.79)	0.520693	0.906399	-0.006	0.341	0.985	0.999434	-0.489	0.544	0.374	0.998337	-0.053	0.085	0.536	0.730967	0.228	0.106	0.033	0.122526
MGAT5B	MGAT5B	47	34	16	0	NS	0	0.775911	(0.365, 1.648)	0.509222	0.896066	0.0407959	(0.001, 1.134)	0.0593411	0.885334	0.884	0.676	0.197	0.999434	-0.009	0.704	0.99	0.998337	-0.058	0.18	0.749	0.868137	0.851	0.234	0.001	0.0121799
MGP	MGP	77	52	28	1	endoth	0	1.06714	(0.738, 1.542)	0.729498	0.951332	0.967434	(0.47, 1.992)	0.928395	0.991711	0.307	0.422	0.47	0.999434	0.1	0.5	0.842	0.998337	0.005	0.099	0.957	0.979553	-0.179	0.085	0.039	0.1346
MGRN1	MGRN1	48	27	22	0	NS	0	0.987757	(0.572, 1.705)	0.964725	0.98827	0.505223	(0.18, 1.414)	0.193667	0.885334	0.321	0.483	0.51	0.999434	-0.183	0.634	0.775	0.998337	0.241	0.119	0.045	0.160854	0.253	0.149	0.094	0.238576
MIA	MIA	77	52	28	1	BD	0	0.962047	(0.69, 1.342)	0.819745	0.960795	1.11137	(0.464, 2.66)	0.812528	0.971597	-0.066	0.374	0.86	0.999434	-0.32	0.635	0.618	0.998337	0.056	0.081	0.487	0.692021	-0.119	0.116	0.308	0.500011
MIA3	MIA3	77	52	28	0	NS	0	0.736709	(0.484, 1.121)	0.154042	0.883522	0.880324	(0.443, 1.749)	0.715944	0.956671	0.594	0.488	0.227	0.999434	0.096	0.488	0.845	0.998337	-0.134	0.111	0.228	0.457192	0.327	0.11	0.004	0.0317517
MIF	MIF	77	52	28	1	neuron	0	1.05345	(0.664, 1.672)	0.825195	0.960795	1.2631	(0.728, 2.191)	0.405733	0.888498	0.709	0.536	0.189	0.999434	-0.045	0.448	0.92	0.998337	-0.194	0.147	0.188	0.402582	-0.176	0.1	0.081	0.219109
MILR1	MILR1	49	35	15	1	microglia.macrophage	0	0.891074	(0.549, 1.445)	0.640334	0.940168	0.273722	(0.06, 1.257)	0.0958003	0.885334	0.832	0.545	0.133	0.999434	0.772	0.721	0.298	0.998337	-0.119	0.153	0.437	0.656213	0.086	0.115	0.459	0.645066
MINPP1	MINPP1	77	52	28	1	neuron	0	0.851496	(0.588, 1.233)	0.394394	0.883575	0.825092	(0.367, 1.854)	0.641605	0.936535	-0.378	0.412	0.361	0.999434	0.307	0.469	0.516	0.998337	0.149	0.09	0.098	0.269529	0.074	0.093	0.429	0.617996
MLEC	MLEC	77	52	28	1	NS	0	0.853706	(0.521, 1.398)	0.529582	0.905719	0.640388	(0.238, 1.725)	0.378139	0.885334	0.269	0.508	0.598	0.999434	0.938	0.613	0.133	0.998337	0.067	0.133	0.615	0.780877	0.032	0.132	0.809	0.884292
MMP14	MMP14	77	52	28	1	microglia.macrophage	0	0.916165	(0.642, 1.307)	0.629256	0.940168	0.789245	(0.333, 1.869)	0.59044	0.913967	-0.474	0.423	0.266	0.999434	0.341	0.533	0.525	0.998337	0.118	0.103	0.256	0.489056	-0.039	0.112	0.726	0.833958
MMP15	MMP15	54	34	22	0	NS	0	0.578933	(0.344, 0.975)	0.0399745	0.883522	1.74384	(0.38, 8.003)	0.474421	0.900199	-0.979	0.534	0.073	0.999434	-0.412	0.846	0.629	0.998337	0.162	0.111	0.146	0.346844	0.258	0.24	0.285	0.476449
MMP16	MMP16	60	39	23	1	oligo	0	1.15828	(0.791, 1.696)	0.450361	0.88619	0.585823	(0.272, 1.263)	0.172599	0.885334	-0.208	0.441	0.639	0.999434	0.568	0.502	0.266	0.998337	-0.099	0.094	0.296	0.527949	-0.207	0.08	0.011	0.0605789
MMP17	MMP17	77	52	28	1	BD	0	0.839819	(0.57, 1.237)	0.376645	0.883575	1.12506	(0.704, 1.798)	0.622243	0.927706	0.009	0.401	0.982	0.999434	0.085	0.392	0.828	0.998337	0.221	0.082	0.008	0.0517303	-0.145	0.079	0.067	0.192072
MMP19	MMP19	63	43	22	1	microglia.macrophage	0	2.28589	(1.193, 4.378)	0.0126622	0.810945	1.24563	(0.313, 4.954)	0.755184	0.96169	-0.86	0.539	0.116	0.999434	0.158	0.648	0.809	0.998337	-0.137	0.14	0.331	0.5599	-0.067	0.154	0.663	0.794082
MMP2	MMP2	77	52	28	1	microglia.macrophage	0	1.05525	(0.757, 1.471)	0.751006	0.953747	0.686263	(0.386, 1.219)	0.198733	0.885334	0.089	0.415	0.83	0.999434	0.358	0.457	0.438	0.998337	0.079	0.103	0.446	0.663238	-0.125	0.097	0.202	0.384937
MMP24	MMP24	73	49	26	0	NS	0	0.613701	(0.38, 0.99)	0.0455807	0.883522	1.15116	(0.703, 1.886)	0.576115	0.91172	-0.089	0.552	0.872	0.999434	-0.394	0.353	0.272	0.998337	0.146	0.12	0.226	0.454766	0.33	0.072	0	0
MMP24OS	MMP24OS	40	25	15	0	NA	0	0.94468	(0.525, 1.7)	0.849449	0.966123	1.28006	(0.133, 12.333)	0.830843	0.973832	0.041	0.523	0.938	0.999434	0.268	0.641	0.679	0.998337	-0.201	0.124	0.107	0.28312	-0.064	0.228	0.781	0.868113
MMP28	MMP28	64	42	24	0	astro	0	0.887124	(0.564, 1.396)	0.604554	0.924446	2.95872	(0.61, 14.343)	0.178012	0.885334	0.102	0.582	0.862	0.999434	-0.284	0.748	0.707	0.998337	0.098	0.138	0.481	0.688596	-0.195	0.171	0.257	0.449897
MMP3	MMP3	74	50	27	1	BD	0	0.99178	(0.634, 1.552)	0.971192	0.990248	0.81274	(0.391, 1.69)	0.578663	0.913849	0.446	0.491	0.367	0.999434	0.277	0.603	0.648	0.998337	0.151	0.13	0.248	0.479745	0.009	0.128	0.945	0.965553
MMRN1	MMRN1	47	26	22	0	microglia.macrophage	0	0.855596	(0.416, 1.76)	0.671738	0.945199	1.54543	(0.788, 3.031)	0.205378	0.885334	-0.773	0.779	0.328	0.999434	-0.021	0.442	0.963	0.998337	0.232	0.153	0.133	0.328152	-0.399	0.09	0	0
MMRN2	MMRN2	77	52	28	1	endoth	0	1.0847	(0.7, 1.68)	0.71574	0.948644	0.511939	(0.177, 1.481)	0.216721	0.885334	0.161	0.462	0.728	0.999434	0.751	0.796	0.35	0.998337	-0.07	0.114	0.543	0.735719	0.187	0.188	0.323	0.51707
MOG	MOG	77	52	28	1	oligo	0	1.32163	(0.85, 2.055)	0.21564	0.883575	0.784296	(0.478, 1.287)	0.336058	0.885334	0.11	0.479	0.819	0.999434	0.638	0.415	0.132	0.998337	-0.089	0.114	0.438	0.656857	-0.04	0.08	0.614	0.763602
MOXD1	MOXD1	77	52	28	0	astro	0	0.870766	(0.604, 1.255)	0.45811	0.888808	0.716976	(0.348, 1.478)	0.367511	0.885334	-0.064	0.402	0.873	0.999434	0.496	0.553	0.375	0.998337	-0.141	0.097	0.147	0.348142	0.168	0.106	0.117	0.275675
MPI	MPI	61	41	23	1	NS	0	1.21579	(0.808, 1.828)	0.347971	0.883575	0.82137	(0.256, 2.634)	0.740627	0.96169	-0.349	0.524	0.508	0.999434	-0.115	0.634	0.857	0.998337	0.236	0.149	0.115	0.296119	-0.116	0.145	0.427	0.616272
MPST	MPST	46	32	16	1	NS	0	1.86473	(0.875, 3.974)	0.106467	0.883522	2.04839	(0.551, 7.609)	0.284189	0.885334	-0.03	0.473	0.949	0.999434	-0.327	0.573	0.572	0.998337	-0.158	0.155	0.31	0.538988	-0.188	0.134	0.164	0.342584
MPZ	MPZ	77	52	28	1	NS	0	0.728966	(0.472, 1.127)	0.154906	0.883522	1.07332	(0.57, 2.021)	0.826502	0.972835	-0.1	0.429	0.816	0.999434	0.001	0.47	0.999	0.999434	0.191	0.098	0.053	0.17995	-0.165	0.087	0.061	0.181424
MRC1	MRC1	77	52	28	1	microglia.macrophage	0	1.11657	(0.793, 1.571)	0.527008	0.903331	1.05945	(0.613, 1.831)	0.836026	0.975395	0.014	0.425	0.975	0.999434	0.356	0.526	0.502	0.998337	0.189	0.105	0.073	0.222873	-0.296	0.09	0.001	0.0121799
MRC2	MRC2	77	52	28	1	microglia.macrophage	0	1.16109	(0.815, 1.654)	0.408285	0.883575	0.735037	(0.443, 1.221)	0.234479	0.885334	-0.075	0.418	0.857	0.999434	0.694	0.43	0.113	0.998337	0.126	0.107	0.238	0.46827	0.081	0.092	0.384	0.578135
MRPL33	MRPL33	54	35	20	1	neuron	0	1.31947	(0.799, 2.179)	0.278547	0.883575	0.532832	(0.181, 1.568)	0.253075	0.885334	0.498	0.622	0.427	0.999434	0.08	0.686	0.908	0.998337	-0.271	0.119	0.024	0.105234	0.14	0.116	0.232	0.422185
MSLN	MSLN	77	52	28	1	NS	0	1.21914	(0.733, 2.027)	0.444787	0.885495	1.38996	(0.621, 3.109)	0.422779	0.888498	-0.573	0.621	0.359	0.999434	-0.391	0.599	0.517	0.998337	0.333	0.147	0.025	0.108585	-0.363	0.12	0.003	0.0261591
MSN	MSN	77	52	28	1	microglia.macrophage	0	1.16162	(0.81, 1.666)	0.415756	0.883575	1.34894	(0.799, 2.278)	0.262698	0.885334	0.416	0.458	0.367	0.999434	0.262	0.38	0.494	0.998337	0.032	0.098	0.742	0.863978	-0.445	0.079	0	0
MST1	MST1	77	52	28	1	astro	0	1.10371	(0.755, 1.614)	0.610883	0.929447	1.06754	(0.567, 2.009)	0.839487	0.975696	-0.585	0.42	0.167	0.999434	-0.634	0.476	0.19	0.998337	0.103	0.102	0.313	0.541749	0.042	0.104	0.685	0.807823
MSTN	MSTN	77	52	28	1	astro	0	0.859825	(0.61, 1.212)	0.388967	0.883575	1.09833	(0.471, 2.56)	0.828033	0.972835	0.098	0.396	0.806	0.999434	-0.348	0.772	0.654	0.998337	-0.072	0.119	0.545	0.736694	0.315	0.143	0.03	0.114718
MT1A	MT1A	71	47	27	0	endoth	0	1.06111	(0.683, 1.648)	0.791752	0.953821	1.02704	(0.46, 2.291)	0.948024	0.992901	0.555	0.456	0.228	0.999434	0.187	0.681	0.785	0.998337	-0.262	0.105	0.014	0.0742581	-0.066	0.128	0.605	0.755676
MT1E	MT1E	77	52	28	0	astro	0	0.721083	(0.468, 1.11)	0.137627	0.883522	0.72755	(0.314, 1.687)	0.458425	0.896296	0.849	0.509	0.099	0.999434	0.358	0.557	0.524	0.998337	-0.069	0.128	0.588	0.766031	0.115	0.128	0.368	0.561017
MT1F	MT1F	75	52	26	0	astro	0	0.87819	(0.57, 1.354)	0.556428	0.910666	0.598845	(0.239, 1.5)	0.273723	0.885334	-0.207	0.492	0.674	0.999434	-0.161	0.756	0.832	0.998337	0.08	0.113	0.477	0.685427	0.039	0.159	0.809	0.884292
MT3	MT3	77	52	28	0	astro	0	0.912004	(0.598, 1.39)	0.668297	0.945199	0.611672	(0.272, 1.373)	0.233593	0.885334	0.3	0.493	0.544	0.999434	0.093	0.496	0.852	0.998337	-0.052	0.121	0.664	0.814346	0.346	0.129	0.008	0.0499079
MTAP	MTAP	59	39	22	1	NS	0	1.07561	(0.761, 1.521)	0.679887	0.945848	0.787518	(0.249, 2.492)	0.684455	0.9509	0.324	0.405	0.428	0.999434	0.258	0.598	0.668	0.998337	-0.147	0.099	0.141	0.338459	0.034	0.142	0.814	0.887229
MUC7	MUC7	38	28	12	0	BD	0	1.26872	(0.78, 2.064)	0.337726	0.883575	4.52469e-16	(0, Inf)	0.998029	0.999433	0.011	0.621	0.986	0.999434	0.527	0.797	0.512	0.998337	-0.262	0.112	0.022	0.0989141	-0.631	0.303	0.042	0.140325
MUCL1	MUCL1	72	46	28	1	BD	0	1.65223	(1.039, 2.626)	0.0336875	0.883522	1.4292	(0.806, 2.535)	0.221886	0.885334	-0.358	0.481	0.459	0.999434	-0.19	0.446	0.673	0.998337	-0.166	0.119	0.165	0.37129	-0.024	0.083	0.77	0.860456
MXRA5	MXRA5	65	41	26	0	endoth	0	1.00369	(0.685, 1.471)	0.984928	0.996806	0.780199	(0.364, 1.672)	0.523245	0.906399	-0.099	0.421	0.816	0.999434	0.887	0.574	0.131	0.998337	-0.13	0.112	0.244	0.472801	-0.13	0.103	0.21	0.393664
MXRA7	MXRA7	77	52	28	1	NS	0	0.941058	(0.625, 1.418)	0.77146	0.953821	0.758833	(0.297, 1.938)	0.564049	0.90926	-0.079	0.485	0.871	0.999434	0.282	0.684	0.683	0.998337	0.298	0.101	0.003	0.0264598	0.192	0.126	0.132	0.302052
MXRA8	MXRA8	77	52	28	1	astro	0	0.957256	(0.669, 1.369)	0.810962	0.95588	0.935174	(0.423, 2.066)	0.868377	0.984286	-0.034	0.408	0.935	0.999434	0.228	0.702	0.747	0.998337	0.236	0.094	0.013	0.0712524	-0.332	0.117	0.006	0.0416024
MYDGF	MYDGF	77	52	28	1	NS	0	0.875771	(0.599, 1.28)	0.492998	0.89221	0.728824	(0.276, 1.926)	0.523529	0.906399	0.628	0.445	0.162	0.999434	0.783	0.638	0.226	0.998337	-0.004	0.102	0.969	0.983526	0.023	0.142	0.874	0.922489
MYH1	MYH1	71	50	24	0	BD	0	1.06916	(0.848, 1.348)	0.572124	0.914778	0.643336	(0.261, 1.585)	0.337548	0.885334	0.004	0.226	0.985	0.999434	0.103	0.82	0.901	0.998337	0.027	0.049	0.58	0.763822	0.156	0.167	0.352	0.545292
MYH11	MYH11	70	45	27	0	endoth	0	1.08068	(0.666, 1.753)	0.753343	0.953809	1.44175	(0.681, 3.053)	0.339254	0.885334	0.527	0.575	0.363	0.999434	-0.395	0.642	0.543	0.998337	-0.039	0.125	0.753	0.868137	-0.139	0.11	0.212	0.395161
MYH9	MYH9	77	52	28	0	endoth	0	1.13326	(0.705, 1.821)	0.605187	0.924446	1.32515	(0.883, 1.988)	0.173588	0.885334	0.541	0.516	0.298	0.999434	-0.258	0.359	0.475	0.998337	0.09	0.123	0.464	0.675176	-0.134	0.071	0.062	0.18345
MYL12B	MYL12B	55	34	24	1	NS	0	0.758331	(0.468, 1.228)	0.26093	0.883575	1.2402	(0.659, 2.334)	0.504578	0.906399	0.122	0.625	0.846	0.999434	-0.037	0.463	0.937	0.998337	0.243	0.12	0.045	0.160854	-0.195	0.099	0.052	0.163084
MYL6	MYL6	62	41	22	1	NS	0	1.12115	(0.66, 1.905)	0.672591	0.945818	0.93571	(0.334, 2.618)	0.899269	0.985809	0.182	0.418	0.664	0.999434	0.14	0.716	0.846	0.998337	0.335	0.108	0.002	0.0204622	-0.225	0.144	0.123	0.285429
MYLK	MYLK	71	48	25	0	NS	0	1.19053	(0.653, 2.171)	0.569341	0.913535	1.85796	(0.747, 4.624)	0.182996	0.885334	0.617	0.663	0.355	0.999434	-0.292	0.534	0.588	0.998337	-0.207	0.12	0.086	0.246234	-0.062	0.095	0.516	0.694639
MYOC	MYOC	77	52	28	1	BD	0	1.03457	(0.725, 1.476)	0.851398	0.967169	1.0755	(0.465, 2.489)	0.864967	0.983344	0.188	0.39	0.632	0.999434	0.352	0.509	0.493	0.998337	-0.028	0.085	0.747	0.866731	-0.11	0.114	0.341	0.535458
MYRF	MYRF	77	52	28	1	oligo	0	1.27891	(0.812, 2.015)	0.288966	0.883575	1.00537	(0.559, 1.808)	0.985736	0.999335	-0.77	0.535	0.154	0.999434	0.449	0.432	0.305	0.998337	0.359	0.145	0.014	0.0742581	-0.004	0.09	0.966	0.980481
NAGA	NAGA	77	52	28	0	microglia.macrophage	0	1.34647	(0.87, 2.084)	0.181735	0.883575	0.751891	(0.342, 1.652)	0.477541	0.900199	-0.126	0.359	0.727	0.999434	0.001	0.57	0.999	0.999434	-0.418	0.096	0	0	0.125	0.121	0.304	0.496318
NAGLU	NAGLU	77	52	28	1	NS	0	1.06589	(0.646, 1.76)	0.802989	0.954794	0.648617	(0.367, 1.147)	0.136358	0.885334	-0.402	0.523	0.444	0.999434	0.823	0.472	0.088	0.998337	-0.232	0.124	0.063	0.201146	0.063	0.097	0.519	0.696234
NAGPA	NAGPA	72	47	28	1	neuron	0	1.02163	(0.653, 1.598)	0.925257	0.98109	0.894603	(0.329, 2.436)	0.827475	0.972835	-0.015	0.526	0.977	0.999434	-0.056	0.82	0.945	0.998337	-0.208	0.126	0.1	0.272426	0.194	0.142	0.176	0.357908
NAXD	NAXD	64	42	26	0	NS	0	1.12336	(0.613, 2.06)	0.706827	0.948059	1.77939	(0.588, 5.387)	0.307865	0.885334	-0.186	0.569	0.746	0.999434	0.476	0.589	0.423	0.998337	0.059	0.13	0.648	0.803283	-0.462	0.14	0.001	0.0121799
NAXE	NAXE	77	52	28	1	NS	0	0.802523	(0.491, 1.311)	0.379576	0.883575	0.964523	(0.357, 2.603)	0.943147	0.991959	0.27	0.492	0.585	0.999434	0.17	0.702	0.81	0.998337	0.214	0.132	0.106	0.28112	0.105	0.13	0.423	0.613577
NBL1	NBL1	77	52	28	1	endoth	0	0.929901	(0.621, 1.393)	0.724689	0.950734	0.594443	(0.252, 1.403)	0.235211	0.885334	0.469	0.468	0.319	0.999434	0.799	0.647	0.223	0.998337	-0.082	0.111	0.459	0.671295	0.089	0.155	0.564	0.728579
NBR1	NBR1	68	46	24	1	NS	0	1.15588	(0.781, 1.711)	0.46899	0.890229	0.867221	(0.491, 1.532)	0.623471	0.927706	-0.087	0.405	0.831	0.999434	-0.013	0.44	0.976	0.998337	0	0.093	0.999	0.999	0.123	0.091	0.178	0.358178
NCAM1	NCAM1	77	52	28	1	NS	0	0.916419	(0.577, 1.456)	0.711784	0.948644	0.826674	(0.371, 1.843)	0.641633	0.936535	0.406	0.455	0.375	0.999434	0.627	0.53	0.243	0.998337	-0.142	0.118	0.231	0.460799	0.047	0.126	0.712	0.824044
NCAM2	NCAM2	77	52	28	1	neuron	0	1.13699	(0.672, 1.924)	0.632491	0.940168	0.834994	(0.362, 1.924)	0.671999	0.94714	-0.229	0.491	0.642	0.999434	0.604	0.489	0.223	0.998337	-0.035	0.125	0.78	0.883905	0.045	0.115	0.695	0.812952
NCAN	NCAN	77	52	28	1	astro	0	0.936718	(0.599, 1.465)	0.774427	0.953821	0.822803	(0.406, 1.668)	0.588606	0.913849	-0.017	0.449	0.97	0.999434	0.606	0.497	0.228	0.998337	-0.085	0.106	0.423	0.644012	0.159	0.118	0.178	0.358178
NCL	NCL	55	34	23	1	NS	0	1.26355	(0.794, 2.011)	0.323866	0.883575	3.02132	(1.06, 8.609)	0.0384998	0.885334	0.251	0.627	0.69	0.999434	-0.224	0.728	0.76	0.998337	-0.009	0.134	0.946	0.975232	-0.162	0.152	0.291	0.481929
NCMAP	NCMAP	74	50	26	1	NA	0	0.823666	(0.571, 1.188)	0.299398	0.883575	1.20763	(0.658, 2.216)	0.542325	0.906399	-0.123	0.38	0.746	0.999434	-0.164	0.476	0.732	0.998337	0.205	0.091	0.025	0.108585	-0.143	0.083	0.087	0.228885
NCR3LG1	NCR3LG1	77	52	28	1	neuron	0	0.908955	(0.56, 1.474)	0.698786	0.94712	0.219988	(0.031, 1.584)	0.132757	0.885334	0.038	0.521	0.943	0.999434	0.162	0.724	0.824	0.998337	-0.347	0.108	0.002	0.0204622	0.232	0.152	0.129	0.296661
NCSTN	NCSTN	77	52	28	0	NS	0	0.768976	(0.496, 1.192)	0.239883	0.883575	0.387321	(0.167, 0.901)	0.0275766	0.885334	0.69	0.521	0.19	0.999434	0.607	0.567	0.289	0.998337	-0.219	0.131	0.095	0.2638	0.299	0.129	0.023	0.0955704
NDNF	NDNF	77	52	28	1	neuron	0	0.913019	(0.576, 1.448)	0.699145	0.94712	0.837841	(0.332, 2.113)	0.707723	0.95468	-0.655	0.53	0.221	0.999434	-0.253	0.53	0.635	0.998337	0.355	0.105	0.001	0.0124432	0.067	0.128	0.602	0.753154
NDRG2	NDRG2	77	52	28	1	astro	0	0.896946	(0.565, 1.423)	0.644043	0.940168	1.26956	(0.584, 2.76)	0.546918	0.906399	-0.008	0.519	0.988	0.999434	-0.087	0.49	0.861	0.998337	0.033	0.13	0.799	0.8946	0.137	0.096	0.155	0.333156
NDRG3	NDRG3	73	50	26	1	neuron	0	0.67002	(0.426, 1.054)	0.0830914	0.883522	0.833515	(0.461, 1.506)	0.546252	0.906399	-0.336	0.504	0.507	0.999434	0.373	0.484	0.446	0.998337	0.196	0.122	0.109	0.285458	0.027	0.084	0.745	0.843464
NDRG4	NDRG4	77	52	28	1	neuron	0	0.693348	(0.498, 0.965)	0.0297073	0.883522	1.38228	(0.67, 2.852)	0.381114	0.885334	0.019	0.421	0.963	0.999434	-0.311	0.491	0.53	0.998337	0.211	0.098	0.032	0.128334	-0.055	0.102	0.587	0.743275
NDST1	NDST1	77	52	28	1	astro	0	1.17364	(0.757, 1.819)	0.473764	0.890229	1.17978	(0.537, 2.59)	0.680213	0.949739	-0.884	0.447	0.051	0.999434	-0.48	0.532	0.372	0.998337	0.149	0.104	0.156	0.358753	-0.025	0.099	0.803	0.88008
NDUFV2	NDUFV2	44	26	19	1	neuron	0	0.578788	(0.282, 1.19)	0.137017	0.883522	0.912739	(0.348, 2.393)	0.852692	0.978779	0.837	0.75	0.27	0.999434	-0.085	0.591	0.886	0.998337	0.087	0.181	0.63	0.792059	0.526	0.147	0.001	0.0121799
NECTIN1	NECTIN1	77	52	28	1	oligo	0	0.944048	(0.622, 1.434)	0.787166	0.953821	0.773666	(0.348, 1.722)	0.52973	0.906399	-0.279	0.438	0.526	0.999434	0.558	0.545	0.311	0.998337	0.066	0.111	0.554	0.744488	0.13	0.125	0.299	0.49094
NECTIN2	NECTIN2	77	52	28	1	endoth	0	1.98784	(0.724, 5.456)	0.182317	0.883575	1.12525	(0.386, 3.276)	0.828664	0.972835	-0.073	0.898	0.936	0.999434	0.668	0.894	0.459	0.998337	-0.504	0.227	0.028	0.117406	-0.131	0.176	0.459	0.645066
NECTIN3	NECTIN3	77	52	28	1	NS	0	0.807159	(0.547, 1.19)	0.279508	0.883575	0.732689	(0.32, 1.676)	0.461283	0.89798	0.385	0.426	0.369	0.999434	0.416	0.622	0.507	0.998337	-0.079	0.093	0.395	0.618144	0.317	0.142	0.028	0.109433
NEDD8	NEDD8	77	52	28	0	neuron	0	1.2174	(0.787, 1.882)	0.376152	0.883575	1.8054	(0.461, 7.075)	0.396546	0.885334	0.251	0.43	0.562	0.999434	-0.246	0.967	0.801	0.998337	-0.31	0.086	0	0	0.007	0.172	0.969	0.980931
NEFL	NEFL	45	30	18	1	neuron	0	1.42305	(0.77, 2.629)	0.259806	0.883575	4.30435	(1.195, 15.506)	0.0256004	0.885334	-0.332	0.761	0.666	0.999434	-0.596	0.741	0.428	0.998337	-0.395	0.148	0.009	0.0556935	-0.531	0.166	0.002	0.0200174
NEFM	NEFM	76	52	27	0	neuron	0	3.06318	(1.581, 5.933)	0.00090488	0.358268	3.77634	(0.831, 17.158)	0.0853419	0.885334	-0.106	0.791	0.894	0.999434	-1.035	0.791	0.199	0.998337	-0.561	0.182	0.002	0.0204622	-0.52	0.13	0	0
NEGR1	NEGR1	77	52	28	1	neuron	0	0.717213	(0.464, 1.109)	0.134689	0.883522	0.744392	(0.447, 1.24)	0.256662	0.885334	0.065	0.473	0.891	0.999434	0.136	0.426	0.751	0.998337	-0.035	0.126	0.781	0.883905	0.26	0.085	0.003	0.0261591
NELL1	NELL1	77	52	28	1	neuron	0	0.836639	(0.551, 1.27)	0.40211	0.883575	0.618666	(0.237, 1.617)	0.327398	0.885334	-0.285	0.425	0.505	0.999434	0.469	0.518	0.369	0.998337	0.131	0.088	0.138	0.333343	0.328	0.14	0.021	0.0910395
NELL2	NELL2	77	52	28	1	neuron	0	0.883716	(0.563, 1.387)	0.590779	0.922518	0.76225	(0.375, 1.549)	0.452989	0.896296	0.226	0.45	0.616	0.999434	0.571	0.491	0.25	0.998337	0.018	0.111	0.868	0.934145	0.236	0.117	0.046	0.149565
NENF	NENF	77	52	28	1	oligo	0	0.742004	(0.502, 1.098)	0.135228	0.883522	0.603096	(0.33, 1.101)	0.0996394	0.885334	-0.366	0.418	0.383	0.999434	1.156	0.482	0.021	0.998337	0.378	0.093	0	0	-0.097	0.106	0.363	0.555602
NEO1	NEO1	77	52	28	1	astro	0	0.812695	(0.519, 1.272)	0.363895	0.883575	0.834063	(0.428, 1.625)	0.593779	0.916475	0.432	0.465	0.356	0.999434	0.337	0.497	0.501	0.998337	-0.27	0.12	0.026	0.112293	0.212	0.112	0.06	0.180078
NETO1	NETO1	66	46	22	1	neuron	0	0.496767	(0.295, 0.837)	0.00857642	0.810945	2.63808	(0.999, 6.965)	0.0501951	0.885334	0.188	0.428	0.662	0.999434	-0.661	0.624	0.298	0.998337	0.25	0.098	0.012	0.0673756	-0.189	0.114	0.101	0.249198
NEU1	NEU1	77	52	28	1	microglia.macrophage	0	0.869236	(0.58, 1.303)	0.497454	0.89221	0.785478	(0.497, 1.242)	0.301887	0.885334	-0.054	0.369	0.885	0.999434	0.004	0.47	0.994	0.998337	0.08	0.107	0.455	0.668606	0.046	0.083	0.577	0.737919
NFASC	NFASC	77	52	28	1	oligo	0	0.86512	(0.574, 1.304)	0.489274	0.89221	0.701786	(0.354, 1.392)	0.31066	0.885334	0.207	0.44	0.639	0.999434	0.55	0.482	0.259	0.998337	-0.185	0.108	0.086	0.246234	0.231	0.109	0.036	0.128285
NGFR	NGFR	74	49	27	0	BD	0	0.794781	(0.541, 1.168)	0.242479	0.883575	0.747002	(0.389, 1.433)	0.380385	0.885334	-0.135	0.46	0.769	0.999434	0.415	0.546	0.451	0.998337	-0.038	0.102	0.714	0.848855	0.023	0.109	0.834	0.901581
NHLRC3	NHLRC3	74	49	28	1	NS	0	1.26032	(0.84, 1.892)	0.264233	0.883575	0.83027	(0.323, 2.134)	0.699355	0.950937	-0.029	0.38	0.94	0.999434	0.709	0.655	0.284	0.998337	-0.203	0.088	0.022	0.0989141	0.071	0.147	0.632	0.775514
NID1	NID1	77	52	28	0	endoth	0	1.08823	(0.732, 1.619)	0.676521	0.945848	1.26566	(0.762, 2.102)	0.362826	0.885334	0.095	0.437	0.829	0.999434	0.152	0.298	0.612	0.998337	-0.207	0.094	0.029	0.120502	-0.144	0.06	0.019	0.0849282
NID2	NID2	77	52	28	1	endoth	0	1.0036	(0.654, 1.539)	0.986883	0.99746	0.629194	(0.335, 1.183)	0.150097	0.885334	-0.716	0.46	0.124	0.999434	0.111	0.569	0.847	0.998337	-0.065	0.117	0.583	0.76428	-0.007	0.117	0.953	0.97157
NIF3L1	NIF3L1	77	52	28	1	NS	0	0.942101	(0.642, 1.383)	0.760895	0.953821	1.29532	(0.488, 3.437)	0.603276	0.91801	-0.39	0.412	0.347	0.999434	0.041	0.532	0.939	0.998337	0.291	0.08	0	0	-0.128	0.101	0.207	0.389627
NKPD1	NKPD1	70	46	26	0	BD	0	0.750161	(0.527, 1.069)	0.111214	0.883522	2.05349	(0.919, 4.587)	0.0792983	0.885334	-0.174	0.415	0.677	0.999434	-0.228	0.513	0.66	0.998337	0.152	0.08	0.058	0.189923	-0.272	0.091	0.004	0.0317517
NLGN1	NLGN1	77	52	28	1	neuron	0	0.922451	(0.612, 1.39)	0.699674	0.94712	0.627768	(0.335, 1.178)	0.147044	0.885334	0.203	0.447	0.651	0.999434	0.388	0.356	0.281	0.998337	-0.283	0.103	0.007	0.0472551	0.28	0.08	0.001	0.0121799
NLGN2	NLGN2	77	52	28	1	astro	0	0.906002	(0.563, 1.459)	0.684528	0.945848	0.62913	(0.341, 1.16)	0.137908	0.885334	0.195	0.483	0.688	0.999434	0.342	0.452	0.452	0.998337	-0.238	0.115	0.04	0.150212	0.262	0.095	0.007	0.0453915
NLGN3	NLGN3	74	51	26	1	astro	0	0.980133	(0.663, 1.449)	0.919817	0.978927	1.24267	(0.507, 3.043)	0.634432	0.933775	0.307	0.429	0.477	0.999434	-0.172	0.581	0.769	0.998337	-0.06	0.092	0.513	0.712259	0.136	0.122	0.269	0.461086
NLGN4X	NLGN4X	77	52	28	1	neuron	0	0.745242	(0.499, 1.112)	0.149754	0.883522	0.629876	(0.311, 1.274)	0.198274	0.885334	-0.13	0.489	0.791	0.999434	0.331	0.503	0.514	0.998337	0.104	0.113	0.356	0.582021	0.267	0.103	0.011	0.0605789
NMB	NMB	66	41	27	1	NS	0	0.764861	(0.548, 1.068)	0.115285	0.883522	1.12807	(0.509, 2.501)	0.76669	0.963825	-0.04	0.454	0.931	0.999434	0.066	0.642	0.919	0.998337	-0.103	0.094	0.275	0.506845	0.125	0.121	0.305	0.497245
NME1	NME1	77	52	28	1	neuron	0	1.125	(0.662, 1.913)	0.66375	0.945199	1.15739	(0.726, 1.846)	0.539381	0.906399	0.252	0.582	0.667	0.999434	-0.152	0.444	0.733	0.998337	-0.067	0.153	0.663	0.813553	-0.006	0.072	0.93	0.957023
NME2	NME2	76	51	28	0	NS	0	0.835122	(0.476, 1.466)	0.530314	0.905916	1.23813	(0.709, 2.162)	0.452644	0.896296	0.321	0.534	0.549	0.999434	-0.272	0.492	0.583	0.998337	0.111	0.152	0.466	0.67595	0.031	0.087	0.719	0.827983
NME3	NME3	77	52	28	0	NS	0	1.09667	(0.609, 1.975)	0.75851	0.953809	1.06409	(0.291, 3.895)	0.925246	0.990228	-0.117	0.617	0.851	0.999434	0.093	0.822	0.911	0.998337	0.035	0.155	0.819	0.909035	0.218	0.173	0.209	0.392749
NOMO2	NOMO2	77	52	28	1	NS	0	0.930121	(0.594, 1.457)	0.751869	0.953747	1.34314	(0.397, 4.542)	0.635097	0.933775	-0.231	0.485	0.635	0.999434	-0.331	0.692	0.634	0.998337	0.113	0.115	0.327	0.556771	0.179	0.168	0.29	0.481659
NOTCH1	NOTCH1	77	52	28	1	astro	0	0.821171	(0.591, 1.141)	0.240882	0.883575	0.753405	(0.374, 1.518)	0.428175	0.888498	-0.299	0.357	0.405	0.999434	0.63	0.565	0.271	0.998337	0.128	0.073	0.08	0.236103	-0.084	0.115	0.469	0.65512
NOTCH2	NOTCH2	77	52	28	1	astro	0	0.56389	(0.338, 0.941)	0.0282499	0.883522	0.804902	(0.431, 1.502)	0.495132	0.906399	-0.375	0.583	0.522	0.999434	0.009	0.546	0.986	0.998337	0.347	0.141	0.015	0.0765632	0.203	0.107	0.059	0.178708
NOTCH3	NOTCH3	77	52	28	1	endoth	0	1.15407	(0.81, 1.644)	0.427401	0.883627	0.893783	(0.478, 1.67)	0.724702	0.958966	-0.424	0.418	0.314	0.999434	0.242	0.545	0.66	0.998337	0.104	0.087	0.231	0.460799	-0.072	0.101	0.476	0.661287
NPC1	NPC1	75	50	28	0	oligo	0	1.01746	(0.632, 1.639)	0.94325	0.981295	0.850879	(0.47, 1.539)	0.593439	0.916475	-0.322	0.443	0.47	0.999434	0.501	0.499	0.321	0.998337	-0.216	0.1	0.031	0.125417	0.009	0.099	0.929	0.957023
NPC2	NPC2	77	52	28	0	microglia.macrophage	0	0.978188	(0.657, 1.456)	0.91342	0.974823	0.733268	(0.462, 1.163)	0.187457	0.885334	0.144	0.459	0.754	0.999434	0.444	0.46	0.34	0.998337	-0.064	0.105	0.539	0.732455	0.057	0.094	0.546	0.71577
NPDC1	NPDC1	77	52	28	0	NS	0	0.726009	(0.473, 1.114)	0.142619	0.883522	0.80003	(0.42, 1.523)	0.496788	0.906399	0.177	0.398	0.658	0.999434	0.725	0.511	0.163	0.998337	0.094	0.104	0.365	0.590049	0.04	0.109	0.713	0.824287
NPEPPS	NPEPPS	77	52	28	0	NS	0	1.18574	(0.813, 1.728)	0.375498	0.883575	1.15579	(0.831, 1.607)	0.38897	0.885334	0.308	0.463	0.508	0.999434	-0.22	0.313	0.486	0.998337	-0.035	0.114	0.759	0.870996	-0.047	0.059	0.424	0.614253
NPNT	NPNT	75	51	27	1	neuron	0	1.49117	(1.054, 2.11)	0.0240445	0.883522	1.59743	(0.853, 2.992)	0.14347	0.885334	-0.75	0.343	0.032	0.999434	-0.357	0.414	0.394	0.998337	-0.214	0.087	0.015	0.0765632	-0.052	0.062	0.405	0.598018
NPPC	NPPC	77	52	28	1	NS	0	0.798145	(0.552, 1.154)	0.230411	0.883575	0.914264	(0.446, 1.875)	0.806728	0.971597	0.473	0.456	0.303	0.999434	-0.474	0.538	0.384	0.998337	-0.044	0.103	0.672	0.818922	0.396	0.123	0.002	0.0200174
NPTN	NPTN	77	52	28	1	neuron	0	0.74174	(0.491, 1.121)	0.155825	0.883522	0.938053	(0.5, 1.761)	0.842322	0.975696	0.045	0.42	0.915	0.999434	0.19	0.488	0.698	0.998337	0.146	0.102	0.156	0.358753	0.13	0.109	0.237	0.427901
NPTX1	NPTX1	77	52	28	1	neuron	0	0.70059	(0.449, 1.094)	0.117656	0.883522	0.835384	(0.476, 1.465)	0.530493	0.906399	0.267	0.456	0.561	0.999434	-0.069	0.44	0.877	0.998337	-0.052	0.106	0.622	0.784572	0.324	0.094	0.001	0.0121799
NPTX2	NPTX2	77	52	28	1	neuron	0	0.769247	(0.508, 1.164)	0.214516	0.883575	0.593272	(0.325, 1.084)	0.0896636	0.885334	0.269	0.427	0.532	0.999434	0.756	0.378	0.05	0.998337	0.03	0.096	0.755	0.868137	0.173	0.087	0.051	0.162157
NPTXR	NPTXR	77	52	28	1	neuron	0	0.67079	(0.426, 1.055)	0.0842433	0.883522	0.763499	(0.431, 1.352)	0.354633	0.885334	0.275	0.431	0.526	0.999434	0.434	0.426	0.313	0.998337	0.104	0.106	0.332	0.5599	0.229	0.097	0.021	0.0910395
NPY	NPY	75	49	28	1	neuron	0	0.774547	(0.474, 1.267)	0.308542	0.883575	0.802118	(0.407, 1.58)	0.523872	0.906399	-0.034	0.482	0.945	0.999434	0.837	0.536	0.125	0.998337	0.191	0.116	0.101	0.27321	0.133	0.103	0.199	0.383025
NQO2	NQO2	70	44	28	1	neuron	0	0.95145	(0.697, 1.3)	0.754449	0.953809	1.14997	(0.514, 2.575)	0.733992	0.960876	0.231	0.414	0.579	0.999434	0.015	0.603	0.98	0.998337	0.071	0.094	0.452	0.667609	0.013	0.102	0.9	0.93874
NRCAM	NRCAM	77	52	28	1	astro	0	0.728014	(0.465, 1.139)	0.164328	0.883575	0.760219	(0.408, 1.415)	0.387061	0.885334	0.2	0.427	0.641	0.999434	0.36	0.467	0.444	0.998337	0.099	0.104	0.341	0.569653	0.283	0.106	0.009	0.0536736
NRG3	NRG3	71	50	24	1	neuron	0	0.822101	(0.535, 1.264)	0.372332	0.883575	1.09418	(0.466, 2.57)	0.836356	0.975395	0.304	0.408	0.458	0.999434	0.232	0.599	0.701	0.998337	0.115	0.12	0.342	0.56967	0.003	0.134	0.982	0.986715
NRGN	NRGN	77	52	28	1	endoth	0	0.866373	(0.596, 1.259)	0.451827	0.88619	0.86865	(0.435, 1.736)	0.690117	0.950937	0.32	0.437	0.466	0.999434	0.185	0.585	0.753	0.998337	-0.249	0.09	0.006	0.0414775	0.06	0.115	0.601	0.752312
NRN1	NRN1	77	52	28	0	NS	0	0.66769	(0.421, 1.059)	0.0858332	0.883522	0.673752	(0.343, 1.324)	0.251729	0.885334	0.036	0.419	0.931	0.999434	0.548	0.475	0.255	0.998337	0.274	0.104	0.009	0.0556935	0.155	0.106	0.147	0.32228
NRN1L	NRN1L	77	52	28	1	NS	0	0.923426	(0.591, 1.443)	0.726355	0.95077	0.631133	(0.387, 1.03)	0.0654588	0.885334	0.402	0.48	0.405	0.999434	0.528	0.297	0.08	0.998337	0.052	0.119	0.662	0.813553	0.26	0.07	0	0
NRP1	NRP1	77	52	28	1	astro	0	0.923013	(0.577, 1.477)	0.738227	0.952526	0.806018	(0.399, 1.627)	0.547163	0.906399	0.143	0.419	0.734	0.999434	0.662	0.512	0.202	0.998337	0.199	0.109	0.069	0.214356	0.044	0.115	0.706	0.819159
NRP2	NRP2	77	52	28	1	microglia.macrophage	0	1.24217	(0.773, 1.996)	0.370089	0.883575	0.839582	(0.43, 1.64)	0.608863	0.9211	-0.137	0.483	0.778	0.999434	1.095	0.56	0.057	0.998337	-0.061	0.122	0.62	0.78374	-0.321	0.111	0.005	0.037129
NRSN2	NRSN2	71	49	25	0	neuron	0	0.865806	(0.508, 1.475)	0.595901	0.924446	0.37523	(0.148, 0.949)	0.0383322	0.885334	-0.422	0.554	0.449	0.999434	0.612	0.532	0.258	0.998337	0.397	0.125	0.002	0.0204622	0.127	0.099	0.203	0.385884
NRXN1.beta	NRXN1	77	52	28	1	NA	0	0.892443	(0.583, 1.366)	0.600569	0.924446	0.855695	(0.517, 1.416)	0.544034	0.906399	0.138	0.44	0.755	0.999434	-0.363	0.414	0.385	0.998337	0.013	0.098	0.897	0.949813	0.353	0.086	0	0
NRXN1	NRXN1	77	52	28	1	astro	0	0.762531	(0.484, 1.201)	0.242148	0.883575	0.749574	(0.435, 1.292)	0.299552	0.885334	0.26	0.457	0.571	0.999434	0.107	0.433	0.806	0.998337	-0.024	0.116	0.833	0.916181	0.342	0.09	0	0
NRXN2	NRXN2	77	52	28	1	NS	0	0.756634	(0.499, 1.146)	0.188419	0.883575	0.775599	(0.425, 1.417)	0.40844	0.888498	0.098	0.438	0.824	0.999434	-0.057	0.427	0.894	0.998337	-0.081	0.107	0.451	0.667609	0.418	0.098	0	0
NRXN2.beta	NRXN2	53	35	21	1	NA	0	0.69425	(0.396, 1.217)	0.202267	0.883575	0.653381	(0.305, 1.398)	0.272643	0.885334	0.133	0.639	0.836	0.999434	0.326	0.353	0.362	0.998337	-0.22	0.165	0.184	0.39809	0.171	0.083	0.044	0.145112
NRXN3.beta	NRXN3	77	52	28	1	NA	0	0.717143	(0.496, 1.037)	0.0774751	0.883522	0.920815	(0.534, 1.587)	0.76631	0.963825	0.254	0.434	0.56	0.999434	-0.456	0.44	0.307	0.998337	0.035	0.091	0.703	0.841115	0.329	0.081	0	0
NRXN3	NRXN3	77	52	28	1	neuron	0	0.794409	(0.523, 1.206)	0.279608	0.883575	0.796702	(0.447, 1.421)	0.441671	0.896296	0.092	0.43	0.831	0.999434	0.193	0.43	0.655	0.998337	-0.07	0.103	0.501	0.705383	0.298	0.093	0.002	0.0200174
NSD2	NSD2	65	42	25	0	NS	0	1.23373	(0.688, 2.211)	0.480547	0.89221	1.15291	(0.727, 1.829)	0.54572	0.906399	-0.708	0.566	0.216	0.999434	-0.544	0.515	0.298	0.998337	0.229	0.127	0.072	0.220992	0.162	0.098	0.103	0.25224
NSF	NSF	77	52	28	1	neuron	0	0.941137	(0.605, 1.464)	0.787823	0.953821	1.06982	(0.376, 3.047)	0.899446	0.985809	-0.257	0.426	0.548	0.999434	-0.243	0.708	0.733	0.998337	0.294	0.104	0.005	0.036195	0.247	0.154	0.112	0.267175
NSFL1C	NSFL1C	64	41	24	1	NS	0	1.29409	(0.8, 2.092)	0.292898	0.883575	0.487586	(0.111, 2.144)	0.341804	0.885334	-0.334	0.548	0.544	0.999434	-0.077	0.636	0.904	0.998337	0.173	0.133	0.192	0.407734	0.175	0.123	0.157	0.334333
NSG1	NSG1	73	51	25	0	NA	0	1.06429	(0.733, 1.546)	0.743577	0.953602	1.89115	(0.828, 4.319)	0.130505	0.885334	0.484	0.435	0.269	0.999434	-0.224	0.507	0.661	0.998337	-0.26	0.097	0.008	0.0517303	0.114	0.107	0.293	0.483849
NT5E	NT5E	74	51	26	1	astro	0	1.16992	(0.85, 1.611)	0.33622	0.883575	1.10224	(0.546, 2.226)	0.786085	0.966882	0.491	0.357	0.173	0.999434	0.018	0.414	0.966	0.998337	-0.302	0.074	0	0	0.033	0.082	0.689	0.810878
NTM	NTM	77	52	28	1	astro	0	0.695482	(0.459, 1.054)	0.0871787	0.883522	0.994096	(0.466, 2.12)	0.987776	0.999335	0.28	0.425	0.512	0.999434	-0.292	0.544	0.594	0.998337	-0.02	0.105	0.848	0.925603	0.449	0.124	0	0
NTN4	NTN4	45	32	13	1	neuron	0	1.22806	(0.611, 2.466)	0.563658	0.912344	1.52853	(0.328, 7.113)	0.588613	0.913849	0.187	0.65	0.774	0.999434	-0.247	0.994	0.807	0.998337	-0.634	0.198	0.002	0.0204622	-0.234	0.125	0.068	0.194213
NTNG1	NTNG1	77	52	28	1	neuron	0	0.837056	(0.593, 1.181)	0.311079	0.883575	0.676632	(0.415, 1.104)	0.117925	0.885334	-0.019	0.383	0.96	0.999434	0.436	0.379	0.255	0.998337	-0.062	0.1	0.535	0.730902	0.261	0.078	0.001	0.0121799
NTNG2	NTNG2	61	46	19	0	astro	0	1.08912	(0.667, 1.778)	0.732737	0.952526	0.905314	(0.522, 1.571)	0.723542	0.958966	-0.372	0.417	0.375	0.999434	0.064	0.427	0.881	0.998337	0.003	0.094	0.976	0.987149	0.281	0.112	0.015	0.07394
NTRK2	NTRK2	77	52	28	1	astro	0	0.69236	(0.442, 1.084)	0.107853	0.883522	0.732762	(0.39, 1.378)	0.334541	0.885334	0.226	0.465	0.629	0.999434	0.548	0.497	0.276	0.998337	0.014	0.116	0.902	0.951606	0.195	0.097	0.047	0.151745
NTRK3	NTRK3	77	52	28	1	astro	0	0.813167	(0.483, 1.368)	0.435672	0.883627	0.731914	(0.439, 1.221)	0.232137	0.885334	-0.062	0.455	0.891	0.999434	0.285	0.383	0.46	0.998337	0.033	0.123	0.788	0.888333	0.182	0.072	0.013	0.067553
NUCB1	NUCB1	77	52	28	1	NS	0	0.792382	(0.507, 1.238)	0.306697	0.883575	0.654246	(0.399, 1.074)	0.0932779	0.885334	-0.106	0.472	0.824	0.999434	0.428	0.384	0.272	0.998337	-0.097	0.108	0.37	0.594375	0.116	0.073	0.116	0.27416
NUCB2	NUCB2	77	52	28	1	NS	0	2.01184	(1.242, 3.26)	0.00452028	0.810945	0.699293	(0.394, 1.241)	0.221692	0.885334	-0.813	0.448	0.073	0.999434	0.205	0.491	0.678	0.998337	-0.267	0.109	0.015	0.0765632	0.015	0.087	0.859	0.916745
NUDC	NUDC	77	52	28	1	NS	0	1.20695	(0.753, 1.934)	0.434041	0.883627	1.66866	(0.585, 4.763)	0.338683	0.885334	0.251	0.538	0.643	0.999434	-0.215	0.647	0.741	0.998337	0.059	0.127	0.642	0.799721	0.091	0.148	0.541	0.712054
NUDT2	NUDT2	69	45	26	1	NS	0	1.39688	(0.925, 2.11)	0.112067	0.883522	0.75841	(0.327, 1.757)	0.518927	0.906399	0.524	0.468	0.267	0.999434	0.106	0.617	0.864	0.998337	-0.355	0.1	0	0	-0.069	0.139	0.621	0.768571
NUDT3	NUDT3	77	52	28	1	astro	0	0.913099	(0.699, 1.192)	0.504243	0.895653	1.34285	(0.68, 2.653)	0.396014	0.885334	-0.056	0.353	0.875	0.999434	0.25	0.379	0.513	0.998337	0.08	0.075	0.287	0.521036	-0.159	0.086	0.069	0.195613
NUDT5	NUDT5	75	51	27	1	microglia.macrophage	0	0.968077	(0.671, 1.398)	0.862492	0.967665	1.01519	(0.501, 2.059)	0.966673	0.999264	-0.004	0.394	0.993	0.999434	-0.234	0.551	0.673	0.998337	0.146	0.092	0.114	0.294863	0.249	0.127	0.052	0.163084
NUTF2	NUTF2	77	52	28	1	NS	0	0.878579	(0.541, 1.426)	0.600324	0.924446	0.333288	(0.114, 0.974)	0.0446164	0.885334	0.337	0.496	0.499	0.999434	0.038	0.641	0.953	0.998337	0.125	0.125	0.32	0.549731	0.335	0.136	0.015	0.07394
NXPH1	NXPH1	77	52	28	1	neuron	0	0.918654	(0.597, 1.413)	0.69955	0.94712	0.704168	(0.377, 1.316)	0.271511	0.885334	0.046	0.444	0.917	0.999434	0.286	0.462	0.538	0.998337	-0.065	0.105	0.533	0.729035	0.258	0.095	0.008	0.0499079
NXPH3	NXPH3	77	52	28	1	astro	0	0.818403	(0.614, 1.09)	0.170581	0.883575	0.805542	(0.427, 1.519)	0.504207	0.906399	-0.057	0.356	0.873	0.999434	-0.27	0.456	0.557	0.998337	-0.008	0.094	0.936	0.970136	0.538	0.094	0	0
NXPH4	NXPH4	75	51	27	0	BD	0	0.59711	(0.374, 0.954)	0.031	0.883522	0.967718	(0.492, 1.904)	0.924318	0.990228	0.575	0.449	0.204	0.999434	-0.541	0.524	0.309	0.998337	-0.048	0.088	0.583	0.76428	0.424	0.115	0	0
OAF	OAF	77	52	28	1	astro	0	1.12894	(0.727, 1.753)	0.589016	0.922392	0.342793	(0.092, 1.274)	0.10999	0.885334	-0.044	0.456	0.924	0.999434	0.056	0.59	0.925	0.998337	-0.041	0.124	0.744	0.865431	0.169	0.115	0.143	0.317135
OBP2A	OBP2A	48	32	17	1	NS	0	0.946446	(0.609, 1.472)	0.806959	0.955532	0.51151	(0.167, 1.564)	0.239719	0.885334	0.778	0.533	0.15	0.999434	-0.387	0.717	0.593	0.998337	-0.308	0.123	0.013	0.0712524	1.05	0.194	0	0
OGN	OGN	77	52	28	1	endoth	0	1.08961	(0.748, 1.587)	0.654473	0.944608	1.07937	(0.531, 2.195)	0.833004	0.974945	0.085	0.385	0.826	0.999434	0.166	0.478	0.73	0.998337	-0.147	0.082	0.073	0.222873	-0.144	0.113	0.206	0.38838
OLFM1	OLFM1	77	52	28	1	neuron	0	0.85046	(0.561, 1.29)	0.445825	0.885495	0.727058	(0.379, 1.396)	0.338087	0.885334	0.077	0.455	0.867	0.999434	0.493	0.465	0.294	0.998337	-0.145	0.1	0.148	0.349791	0.3	0.103	0.004	0.0317517
OLFM2	OLFM2	77	52	28	1	astro	0	1.04562	(0.754, 1.45)	0.789139	0.953821	0.300853	(0.095, 0.954)	0.0414266	0.885334	-0.05	0.376	0.894	0.999434	0.195	0.593	0.744	0.998337	-0.382	0.082	0	0	0.674	0.135	0	0
OLFML1	OLFML1	71	49	26	1	endoth	0	0.950898	(0.635, 1.424)	0.806843	0.955532	0.696708	(0.31, 1.565)	0.381497	0.885334	-0.936	0.502	0.066	0.999434	0.955	0.467	0.047	0.998337	0.273	0.122	0.027	0.115314	-0.066	0.085	0.443	0.629498
OLFML2A	OLFML2A	77	52	28	0	endoth	0	1.22998	(0.828, 1.827)	0.305085	0.883575	0.712914	(0.367, 1.386)	0.318292	0.885334	0.1	0.441	0.822	0.999434	0.566	0.536	0.296	0.998337	-0.15	0.091	0.101	0.27321	-0.019	0.106	0.856	0.914391
OLFML2B	OLFML2B	77	52	28	0	microglia.macrophage	0	1.73108	(1.141, 2.627)	0.00994175	0.810945	0.981687	(0.509, 1.893)	0.956009	0.996092	-0.356	0.397	0.373	0.999434	-0.229	0.524	0.665	0.998337	-0.064	0.091	0.482	0.689599	0.056	0.08	0.487	0.668101
OLFML3	OLFML3	77	52	28	1	microglia.macrophage	0	1.07598	(0.704, 1.645)	0.735356	0.952526	1.08843	(0.575, 2.061)	0.794745	0.968082	0.246	0.435	0.573	0.999434	-0.281	0.495	0.573	0.998337	-0.306	0.103	0.003	0.0264598	-0.039	0.1	0.695	0.812952
OMD	OMD	77	52	28	1	endoth	0	1.08777	(0.682, 1.734)	0.72369	0.950734	0.532411	(0.248, 1.142)	0.105517	0.885334	-0.201	0.443	0.651	0.999434	0.194	0.572	0.736	0.998337	-0.305	0.109	0.006	0.0414775	0.226	0.115	0.052	0.163084
OMG	OMG	77	52	28	1	oligo	0	0.758031	(0.49, 1.173)	0.213701	0.883575	0.697814	(0.421, 1.156)	0.162637	0.885334	0.029	0.451	0.95	0.999434	0.532	0.344	0.127	0.998337	-0.113	0.113	0.319	0.548833	0.129	0.063	0.041	0.139001
OPCML	OPCML	77	52	28	1	neuron	0	0.741182	(0.481, 1.142)	0.174109	0.883575	0.854625	(0.465, 1.572)	0.613379	0.923078	0.214	0.426	0.617	0.999434	0.122	0.492	0.805	0.998337	0.08	0.111	0.471	0.679776	0.251	0.104	0.018	0.0830381
ORM1	ORM1	77	52	28	0	BD	0	1.13853	(0.807, 1.607)	0.460252	0.889085	1.30056	(0.639, 2.649)	0.469018	0.900199	-0.531	0.402	0.191	0.999434	0.117	0.471	0.805	0.998337	0.063	0.092	0.493	0.698821	-0.209	0.104	0.048	0.154109
ORM2	ORM2	77	52	28	0	BD	0	1.09113	(0.771, 1.544)	0.622579	0.938615	1.18227	(0.6, 2.33)	0.628647	0.930236	-0.071	0.363	0.846	0.999434	-0.094	0.466	0.841	0.998337	-0.08	0.096	0.405	0.626974	-0.057	0.108	0.599	0.751443
OS9	OS9	64	45	21	0	NS	0	1.64373	(1.108, 2.438)	0.0134777	0.816465	1.31823	(0.601, 2.891)	0.490471	0.906399	-0.239	0.41	0.562	0.999434	-0.579	0.587	0.331	0.998337	-0.08	0.076	0.297	0.527949	0.152	0.153	0.323	0.51707
OSCAR	OSCAR	77	52	28	1	microglia.macrophage	0	0.791234	(0.559, 1.12)	0.186469	0.883575	0.525745	(0.218, 1.268)	0.152455	0.885334	0.564	0.391	0.154	0.999434	0.887	0.64	0.173	0.998337	-0.123	0.108	0.257	0.489342	-0.158	0.124	0.208	0.39119
OSMR	OSMR	76	51	28	1	endoth	0	1.12502	(0.769, 1.646)	0.543972	0.906461	1.37602	(0.433, 4.376)	0.588716	0.913849	-0.882	0.439	0.048	0.999434	0.165	0.726	0.822	0.998337	0.184	0.09	0.042	0.154447	-0.431	0.189	0.025	0.101499
OTUB1	OTUB1	62	42	20	0	NS	0	1.32186	(0.923, 1.892)	0.127497	0.883522	1.03087	(0.618, 1.719)	0.907174	0.986474	-0.121	0.463	0.795	0.999434	-0.445	0.51	0.388	0.998337	-0.178	0.093	0.057	0.188526	0.045	0.116	0.701	0.815413
OXT	OXT	77	52	28	1	BD	0	0.918455	(0.61, 1.384)	0.684203	0.945848	1.51126	(0.681, 3.354)	0.310004	0.885334	0.366	0.453	0.422	0.999434	0.292	0.5	0.562	0.998337	-0.008	0.101	0.938	0.971334	-0.239	0.093	0.012	0.0639444
P3H4	P3H4	54	37	20	0	astro	0	0.599715	(0.359, 1.002)	0.0510406	0.883522	0.736682	(0.308, 1.759)	0.49147	0.906399	-0.131	0.487	0.789	0.999434	-0.692	0.69	0.321	0.998337	0.073	0.109	0.5	0.704838	0.623	0.156	0	0
P4HB	P4HB	77	52	28	1	NS	0	0.703996	(0.425, 1.167)	0.173618	0.883575	1.17922	(0.63, 2.207)	0.606292	0.91963	0.852	0.479	0.079	0.999434	0.306	0.622	0.624	0.998337	0.028	0.118	0.812	0.904755	-0.197	0.13	0.134	0.304209
PACSIN1	PACSIN1	52	35	18	1	endoth	0	0.829577	(0.401, 1.714)	0.613895	0.932181	1.62711	(0.772, 3.428)	0.20042	0.885334	-0.624	0.789	0.433	0.999434	0.008	0.57	0.989	0.998337	0.137	0.163	0.401	0.623718	-0.416	0.126	0.002	0.0200174
PAFAH1B1	PAFAH1B1	61	40	23	0	neuron	0	1.1918	(0.766, 1.854)	0.436192	0.883904	1.39986	(0.62, 3.161)	0.418199	0.888498	0.637	0.478	0.188	0.999434	-0.406	0.505	0.427	0.998337	-0.419	0.092	0	0	0.036	0.089	0.689	0.810878
PALM	PALM	77	52	28	1	astro	0	0.973831	(0.642, 1.477)	0.900629	0.972112	0.737235	(0.324, 1.677)	0.467212	0.900199	0.116	0.417	0.782	0.999434	0.533	0.536	0.325	0.998337	0.046	0.101	0.65	0.804835	0.216	0.115	0.064	0.186728
PAM	PAM	77	52	28	1	neuron	0	0.579079	(0.313, 1.073)	0.0823552	0.883522	0.703318	(0.32, 1.545)	0.38074	0.885334	0.302	0.564	0.593	0.999434	0.344	0.601	0.569	0.998337	0.148	0.142	0.3	0.530008	0.272	0.128	0.036	0.128285
PAMR1	PAMR1	77	52	28	0	astro	0	1.3238	(0.92, 1.906)	0.131264	0.883522	0.961546	(0.451, 2.049)	0.919095	0.990066	-0.298	0.366	0.417	0.999434	0.169	0.606	0.781	0.998337	-0.181	0.089	0.042	0.154447	-0.005	0.114	0.964	0.979747
PAPLN	PAPLN	77	52	28	1	astro	0	0.643445	(0.368, 1.124)	0.121483	0.883522	0.713102	(0.287, 1.769)	0.465827	0.900199	-0.146	0.609	0.811	0.999434	0.903	0.665	0.181	0.998337	0.157	0.151	0.302	0.532315	-0.148	0.142	0.298	0.489647
PAPPA2	PAPPA2	77	52	28	1	NS	0	0.821364	(0.571, 1.182)	0.2894	0.883575	1.15623	(0.643, 2.079)	0.627856	0.930177	-0.021	0.425	0.962	0.999434	-0.769	0.494	0.128	0.998337	0.269	0.088	0.003	0.0264598	0.451	0.103	0	0
PARK7	PARK7	77	52	28	1	NS	0	1.18974	(0.729, 1.943)	0.487527	0.89221	1.35975	(0.511, 3.621)	0.538598	0.906399	0.484	0.569	0.398	0.999434	-0.248	0.677	0.716	0.998337	-0.161	0.136	0.24	0.469796	-0.071	0.154	0.645	0.783117
PASK	PASK	40	28	13	0	NS	0	0.844193	(0.525, 1.359)	0.485415	0.89221	0.490171	(0.06, 4.025)	0.506892	0.906399	0.201	0.495	0.686	0.999434	0.38	1.321	0.776	0.998337	0.142	0.129	0.273	0.505182	0.609	0.315	0.059	0.178708
PBXIP1	PBXIP1	77	52	28	0	astro	0	0.979351	(0.777, 1.234)	0.859544	0.967665	1.03403	(0.835, 1.281)	0.759405	0.96169	0.015	0.23	0.949	0.999434	-0.088	0.216	0.686	0.998337	-0.054	0.069	0.435	0.654918	0.047	0.037	0.214	0.397922
PCDH1	PCDH1	77	52	28	1	endoth	0	0.796379	(0.513, 1.237)	0.311041	0.883575	0.741432	(0.373, 1.476)	0.394267	0.885334	0.229	0.438	0.603	0.999434	0.245	0.527	0.644	0.998337	0.038	0.114	0.741	0.863687	0.242	0.119	0.044	0.145112
PCDH10	PCDH10	77	52	28	1	astro	0	0.794196	(0.495, 1.274)	0.339613	0.883575	0.786176	(0.459, 1.346)	0.380331	0.885334	0.152	0.467	0.745	0.999434	0.779	0.406	0.061	0.998337	0.088	0.118	0.456	0.668606	-0.024	0.095	0.801	0.878886
PCDH12	PCDH12	72	51	24	0	microglia.macrophage	0	1.13747	(0.78, 1.658)	0.503116	0.895029	0.77909	(0.452, 1.344)	0.369608	0.885334	-0.606	0.461	0.193	0.999434	0.636	0.52	0.228	0.998337	0.321	0.104	0.002	0.0204622	0.042	0.106	0.692	0.812678
PCDH17	PCDH17	77	52	28	1	astro	0	0.8163	(0.548, 1.215)	0.317607	0.883575	0.778512	(0.462, 1.312)	0.347262	0.885334	0.38	0.424	0.372	0.999434	0.375	0.411	0.366	0.998337	-0.355	0.115	0.002	0.0204622	0.233	0.084	0.006	0.0416024
PCDH18	PCDH18	73	49	27	0	neuron	0	1.04133	(0.663, 1.634)	0.860209	0.967665	0.854818	(0.374, 1.956)	0.710247	0.955037	-0.944	0.563	0.098	0.999434	-0.295	0.596	0.623	0.998337	0.181	0.114	0.115	0.296119	0.039	0.117	0.742	0.843464
PCDH19	PCDH19	77	52	28	0	neuron	0	0.877249	(0.565, 1.362)	0.559319	0.910666	0.798084	(0.328, 1.943)	0.619264	0.927084	0.339	0.454	0.458	0.999434	0.678	0.712	0.346	0.998337	0.035	0.112	0.753	0.868137	0.249	0.155	0.111	0.265892
PCDH20	PCDH20	50	36	15	0	neuron	0	0.757132	(0.47, 1.22)	0.252882	0.883575	0.0524937	(0.002, 1.209)	0.0655761	0.885334	0.522	0.441	0.241	0.999434	0.168	0.667	0.804	0.998337	0.452	0.148	0.003	0.0264598	-0.095	0.18	0.6	0.751469
PCDH7	PCDH7	77	52	28	0	neuron	0	0.837516	(0.551, 1.272)	0.405725	0.883575	0.923114	(0.48, 1.777)	0.810763	0.971597	0.05	0.445	0.912	0.999434	0.252	0.536	0.641	0.998337	0.102	0.106	0.339	0.568374	0.203	0.115	0.079	0.214962
PCDH8	PCDH8	77	52	28	1	neuron	0	0.823067	(0.543, 1.248)	0.359592	0.883575	0.808471	(0.443, 1.476)	0.488672	0.906399	0.261	0.42	0.536	0.999434	0.512	0.466	0.277	0.998337	0.001	0.097	0.993	0.996029	0.129	0.102	0.207	0.389627
PCDH9	PCDH9	77	52	28	1	oligo	0	0.819128	(0.532, 1.262)	0.36547	0.883575	0.56387	(0.268, 1.185)	0.13059	0.885334	0.288	0.446	0.521	0.999434	0.622	0.442	0.165	0.998337	-0.296	0.115	0.011	0.0631471	0.244	0.096	0.013	0.067553
PCDHA4	PCDHA4	76	52	27	0	BD	0	0.834676	(0.496, 1.404)	0.495894	0.89221	1.07166	(0.544, 2.112)	0.841539	0.975696	0.124	0.641	0.847	0.999434	-0.515	0.576	0.377	0.998337	0.061	0.142	0.668	0.816208	0.41	0.116	0.001	0.0121799
PCDHA6	PCDHA6	61	40	24	0	BD	0	1.03818	(0.693, 1.556)	0.856025	0.967665	2.12097	(0.985, 4.568)	0.0547657	0.885334	0.199	0.414	0.632	0.999434	-0.79	0.465	0.094	0.998337	-0.124	0.087	0.155	0.358243	0.379	0.178	0.035	0.125498
PCDHAC2	PCDHAC2	77	52	28	1	neuron	0	0.825104	(0.543, 1.253)	0.36754	0.883575	1.06776	(0.519, 2.199)	0.858796	0.982151	0.081	0.466	0.862	0.999434	-0.629	0.501	0.215	0.998337	0.124	0.11	0.262	0.494364	0.548	0.121	0	0
PCDHB14	PCDHB14	63	39	26	0	neuron	0	0.940978	(0.603, 1.469)	0.789023	0.953821	0.701825	(0.291, 1.692)	0.430394	0.888498	0.017	0.477	0.972	0.999434	0.016	0.743	0.983	0.998337	-0.148	0.132	0.262	0.494364	0.046	0.117	0.697	0.81398
PCDHB15	PCDHB15	75	51	27	0	NS	0	0.97683	(0.719, 1.326)	0.880599	0.971483	0.519559	(0.215, 1.258)	0.146685	0.885334	-0.05	0.34	0.883	0.999434	0.744	0.697	0.292	0.998337	0.049	0.085	0.564	0.753528	0.191	0.13	0.146	0.321312
PCDHB16	PCDHB16	58	38	21	0	NS	0	0.827756	(0.553, 1.239)	0.358291	0.883575	0.341837	(0.127, 0.919)	0.0333865	0.885334	-0.048	0.49	0.922	0.999434	1.599	0.727	0.034	0.998337	0.351	0.083	0	0	0.302	0.146	0.042	0.140325
PCDHB9	PCDHB9	77	52	28	0	neuron	0	0.867852	(0.517, 1.457)	0.59198	0.922518	0.716942	(0.39, 1.318)	0.283878	0.885334	-0.04	0.553	0.943	0.999434	0.31	0.473	0.516	0.998337	0.037	0.121	0.757	0.869568	-0.069	0.083	0.407	0.598285
PCDHGA3	PCDHGA3	70	46	27	0	astro	0	0.982584	(0.632, 1.528)	0.937879	0.981203	0.372176	(0.094, 1.474)	0.159318	0.885334	-0.313	0.464	0.502	0.999434	-0.341	0.866	0.696	0.998337	0.066	0.12	0.579	0.762941	0.198	0.136	0.148	0.323548
PCDHGA5	PCDHGA5	68	46	25	0	BD	0	0.541913	(0.345, 0.851)	0.00772884	0.810945	0.708556	(0.316, 1.589)	0.402995	0.888498	-0.176	0.496	0.724	0.999434	0.17	0.544	0.756	0.998337	0.1	0.126	0.432	0.653393	0.095	0.12	0.429	0.617996
PCDHGA9	PCDHGA9	66	40	28	0	BD	0	0.732334	(0.351, 1.527)	0.406041	0.883575	0.696893	(0.26, 1.869)	0.473122	0.900199	0.57	0.794	0.475	0.999434	1.052	0.823	0.208	0.998337	0.272	0.203	0.183	0.397046	-0.007	0.168	0.966	0.980481
PCDHGB5	PCDHGB5	44	24	21	0	endoth	0	0.594912	(0.296, 1.197)	0.145262	0.883522	1.06955	(0.464, 2.466)	0.874643	0.985809	-0.223	0.623	0.722	0.999434	0.367	0.711	0.609	0.998337	0.249	0.172	0.152	0.354872	-0.364	0.132	0.007	0.0453915
PCDHGB7	PCDHGB7	71	51	23	0	astro	0	0.820035	(0.541, 1.244)	0.350407	0.883575	1.0797	(0.509, 2.291)	0.84164	0.975696	-0.145	0.455	0.751	0.999434	0.21	0.546	0.703	0.998337	-0.021	0.097	0.827	0.912196	-0.065	0.107	0.547	0.716673
PCDHGC3	PCDHGC3	77	52	28	1	astro	0	1.13197	(0.71, 1.804)	0.60232	0.924446	1.31936	(0.642, 2.71)	0.450399	0.896296	0.363	0.511	0.48	0.999434	-0.072	0.538	0.894	0.998337	-0.216	0.116	0.065	0.205536	0.102	0.114	0.371	0.564096
PCDHGC4	PCDHGC4	75	50	28	0	neuron	0	0.938967	(0.679, 1.299)	0.703498	0.94712	1.32135	(0.685, 2.548)	0.405639	0.888498	0.086	0.447	0.848	0.999434	-0.475	0.493	0.341	0.998337	0.161	0.09	0.076	0.228995	0.042	0.087	0.629	0.773885
PCDHGC5	PCDHGC5	77	52	28	1	BD	0	1.07193	(0.634, 1.812)	0.795326	0.954204	0.83888	(0.498, 1.414)	0.509441	0.906399	-0.043	0.496	0.931	0.999434	0.618	0.439	0.165	0.998337	0.068	0.109	0.536	0.730967	0.069	0.093	0.464	0.650108
PCLO	PCLO	60	41	20	0	neuron	0	0.853772	(0.538, 1.356)	0.502845	0.895029	0.808122	(0.446, 1.463)	0.4818	0.902886	0.435	0.467	0.355	0.999434	-0.063	0.553	0.91	0.998337	0.124	0.139	0.375	0.599063	0.031	0.095	0.742	0.843464
PCM1	PCM1	54	32	25	0	NS	0	1.14989	(0.491, 2.694)	0.747807	0.953747	0.334525	(0.092, 1.219)	0.0969615	0.885334	0.516	0.73	0.484	0.999434	-0.007	0.483	0.988	0.998337	-0.516	0.165	0.002	0.0204622	0.368	0.117	0.002	0.0200174
PCMT1	PCMT1	77	52	28	1	neuron	0	0.755495	(0.524, 1.089)	0.132859	0.883522	1.47397	(0.582, 3.735)	0.413504	0.888498	0.107	0.388	0.783	0.999434	0.016	0.614	0.979	0.998337	0.05	0.091	0.585	0.765153	0.156	0.145	0.283	0.474829
PCOLCE	PCOLCE	77	52	28	1	endoth	0	0.953523	(0.631, 1.44)	0.8211	0.960795	0.773541	(0.394, 1.518)	0.455499	0.896296	0.139	0.466	0.766	0.999434	0.131	0.517	0.801	0.998337	-0.141	0.107	0.19	0.405357	-0.02	0.106	0.851	0.910317
PCP4	PCP4	77	52	28	0	neuron	0	1.01535	(0.715, 1.441)	0.932039	0.981203	0.992322	(0.409, 2.408)	0.986404	0.999335	-0.004	0.444	0.992	0.999434	0.006	0.611	0.993	0.998337	0.112	0.081	0.166	0.373176	0.177	0.131	0.18	0.361255
PCP4L1	PCP4L1	68	46	24	1	neuron	0	0.736192	(0.442, 1.226)	0.239023	0.883575	0.902473	(0.427, 1.909)	0.788331	0.966882	-0.111	0.497	0.824	0.999434	0.609	0.558	0.283	0.998337	-0.2	0.122	0.103	0.276026	-0.243	0.106	0.025	0.101499
PCSK1	PCSK1	77	52	28	1	neuron	0	0.77624	(0.525, 1.147)	0.203779	0.883575	1.1174	(0.395, 3.161)	0.834293	0.975395	0.022	0.375	0.953	0.999434	0.072	0.638	0.91	0.998337	0.243	0.087	0.006	0.0414775	0.132	0.121	0.279	0.470174
PCSK1N	PCSK1N	77	52	28	1	NS	0	0.793135	(0.465, 1.352)	0.394445	0.883575	0.709497	(0.341, 1.474)	0.357622	0.885334	0.318	0.516	0.539	0.999434	0.156	0.491	0.753	0.998337	-0.021	0.128	0.871	0.936498	0.307	0.101	0.003	0.0261591
PCSK2	PCSK2	77	52	28	1	neuron	0	0.774545	(0.512, 1.171)	0.22586	0.883575	0.75892	(0.331, 1.738)	0.514105	0.906399	0.26	0.471	0.583	0.999434	0.468	0.649	0.474	0.998337	-0.048	0.111	0.663	0.813553	0.4	0.143	0.006	0.0416024
PCSK5	PCSK5	74	49	27	0	astro	0	0.944233	(0.673, 1.324)	0.739426	0.952526	0.606584	(0.228, 1.615)	0.317076	0.885334	0.642	0.579	0.272	0.999434	-0.122	0.583	0.836	0.998337	-0.213	0.123	0.086	0.246234	0.107	0.126	0.395	0.588918
PCSK6	PCSK6	77	52	28	0	oligo	0	1.10566	(0.801, 1.527)	0.541721	0.906461	1.07761	(0.515, 2.257)	0.842883	0.975696	-0.189	0.414	0.649	0.999434	0.403	0.574	0.487	0.998337	-0.129	0.076	0.091	0.257033	-0.029	0.099	0.771	0.860738
PCSK9	PCSK9	77	52	28	1	BD	0	0.936265	(0.657, 1.335)	0.715848	0.948644	1.64155	(0.552, 4.886)	0.373102	0.885334	-0.215	0.465	0.645	0.999434	-0.614	0.774	0.432	0.998337	0.07	0.105	0.507	0.70863	-0.051	0.161	0.754	0.850004
PCYOX1	PCYOX1	77	52	28	1	NS	0	0.98135	(0.548, 1.756)	0.949452	0.982751	0.926169	(0.478, 1.795)	0.820347	0.972835	0.427	0.686	0.536	0.999434	0.079	0.551	0.887	0.998337	0.077	0.187	0.68	0.825612	0.061	0.11	0.581	0.741387
PDAP1	PDAP1	60	37	23	1	NS	0	1.03382	(0.621, 1.72)	0.898121	0.971541	9.75063	(1.089, 87.329)	0.0417564	0.885334	0.224	0.628	0.723	0.999434	-1.098	0.687	0.12	0.998337	-0.061	0.167	0.717	0.849787	-0.284	0.132	0.034	0.123646
PDCD5	PDCD5	68	44	27	1	neuron	0	0.757415	(0.54, 1.063)	0.107662	0.883522	0.491351	(0.207, 1.168)	0.107757	0.885334	0.397	0.442	0.372	0.999434	0.025	0.47	0.957	0.998337	-0.134	0.081	0.101	0.27321	0.302	0.109	0.007	0.0453915
PDCD6IP	PDCD6IP	77	52	28	1	NS	0	1.07253	(0.704, 1.634)	0.744621	0.953615	0.958851	(0.653, 1.409)	0.830489	0.973832	0.148	0.456	0.747	0.999434	0.021	0.339	0.951	0.998337	0.09	0.108	0.405	0.626974	-0.06	0.069	0.388	0.581116
PDE3A	PDE3A	73	49	27	1	neuron	0	0.523584	(0.368, 0.745)	0.000329941	0.253175	1.23378	(0.395, 3.858)	0.717959	0.95795	0.642	0.398	0.111	0.999434	-0.028	0.778	0.972	0.998337	0.068	0.091	0.454	0.668228	0.021	0.194	0.912	0.946966
PDGFA	PDGFA	77	52	28	1	NS	0	1.18779	(0.821, 1.718)	0.360426	0.883575	0.597348	(0.233, 1.533)	0.283994	0.885334	-0.031	0.43	0.943	0.999434	1.067	0.69	0.13	0.998337	0.111	0.098	0.257	0.489342	-0.04	0.118	0.736	0.84083
PDGFB	PDGFB	77	52	28	1	microglia.macrophage	0	0.826897	(0.508, 1.347)	0.445364	0.885495	0.837929	(0.407, 1.725)	0.631182	0.930396	0.322	0.463	0.488	0.999434	0.592	0.481	0.225	0.998337	0.11	0.121	0.365	0.590049	0.049	0.106	0.644	0.783117
PDGFC	PDGFC	67	42	27	1	NS	0	1.05015	(0.601, 1.836)	0.863711	0.967665	1.79409	(0.887, 3.63)	0.104007	0.885334	-0.694	0.576	0.233	0.999434	0.023	0.486	0.962	0.998337	0.053	0.158	0.739	0.863542	-0.218	0.089	0.016	0.0765738
PDGFD	PDGFD	76	51	28	1	neuron	0	1.19258	(0.817, 1.741)	0.361422	0.883575	0.70062	(0.366, 1.343)	0.283784	0.885334	0.149	0.496	0.764	0.999434	0.186	0.445	0.678	0.998337	-0.167	0.102	0.102	0.274625	0.086	0.087	0.324	0.517591
PDGFRB	PDGFRB	77	52	28	1	endoth	0	0.83709	(0.528, 1.328)	0.450135	0.88619	1.42163	(0.593, 3.41)	0.430572	0.888498	0.759	0.489	0.125	0.999434	0.006	0.616	0.992	0.998337	-0.235	0.11	0.034	0.132658	-0.09	0.123	0.464	0.650108
PDGFRL	PDGFRL	60	36	24	1	NS	0	1.18327	(0.654, 2.141)	0.577989	0.916756	0.507228	(0.221, 1.166)	0.110147	0.885334	-0.328	0.59	0.58	0.999434	0.132	0.603	0.828	0.998337	0.188	0.166	0.257	0.489342	-0.075	0.112	0.505	0.684635
PDIA2	PDIA2	42	28	16	0	NS	0	0.955824	(0.551, 1.658)	0.872238	0.968592	0.167531	(0.02, 1.418)	0.101117	0.885334	0.926	0.69	0.19	0.999434	0.791	1.068	0.465	0.998337	-0.179	0.102	0.083	0.240335	-0.353	0.289	0.227	0.417375
PDIA3	PDIA3	77	52	28	1	NS	0	0.94206	(0.592, 1.498)	0.800899	0.954204	0.483794	(0.184, 1.271)	0.140639	0.885334	0.427	0.565	0.452	0.999434	0.604	0.528	0.258	0.998337	-0.196	0.119	0.1	0.272426	0.242	0.145	0.098	0.243888
PDIA4	PDIA4	77	52	28	1	NS	0	1.01241	(0.617, 1.662)	0.961092	0.98827	0.81361	(0.367, 1.804)	0.611725	0.923044	0.191	0.519	0.714	0.999434	0.179	0.571	0.756	0.998337	0.18	0.115	0.118	0.302154	0.235	0.11	0.034	0.123646
PDIA6	PDIA6	77	52	28	1	NS	0	0.873006	(0.588, 1.296)	0.500864	0.893097	1.657	(0.769, 3.571)	0.197429	0.885334	0.789	0.492	0.113	0.999434	-0.681	0.513	0.192	0.998337	-0.051	0.096	0.597	0.772075	0.02	0.089	0.825	0.89456
PDXP	PDXP	76	52	27	1	neuron	0	1.05709	(0.703, 1.588)	0.789332	0.953821	0.53605	(0.221, 1.301)	0.167957	0.885334	-0.2	0.493	0.686	0.999434	-0.121	0.478	0.802	0.998337	-0.113	0.114	0.321	0.550627	0.197	0.094	0.039	0.1346
PDYN	PDYN	77	52	28	1	neuron	0	1.45305	(0.819, 2.577)	0.201161	0.883575	0.676907	(0.368, 1.247)	0.210474	0.885334	-0.314	0.538	0.561	0.999434	0.856	0.4	0.038	0.998337	0.081	0.114	0.478	0.686007	0.018	0.086	0.832	0.900453
PEA15	PEA15	77	52	28	1	astro	0	2.12662	(1.175, 3.849)	0.012682	0.810945	2.02538	(0.866, 4.739)	0.103728	0.885334	0.161	0.555	0.773	0.999434	-0.059	0.436	0.893	0.998337	-0.342	0.147	0.021	0.096684	-0.287	0.083	0.001	0.0121799
PEAR1	PEAR1	57	34	24	1	endoth	0	1.37076	(0.825, 2.278)	0.223587	0.883575	0.457566	(0.164, 1.274)	0.134498	0.885334	0.019	0.568	0.974	0.999434	0.348	0.646	0.594	0.998337	-0.283	0.116	0.016	0.0800696	0.154	0.134	0.255	0.448442
PEBP1	PEBP1	77	52	28	1	NS	0	0.894292	(0.556, 1.439)	0.645468	0.940168	1.23159	(0.409, 3.706)	0.710932	0.955037	0.178	0.478	0.711	0.999434	0.232	0.645	0.721	0.998337	-0.011	0.124	0.93	0.969592	0.002	0.145	0.991	0.99359
PEBP4	PEBP4	77	52	28	0	astro	0	0.698492	(0.472, 1.034)	0.0726446	0.883522	1.04999	(0.563, 1.958)	0.878106	0.985809	0.622	0.412	0.135	0.999434	0.455	0.434	0.3	0.998337	0.115	0.096	0.229	0.458797	-0.005	0.088	0.956	0.973336
PECAM1	PECAM1	58	41	19	1	endoth	0	0.766145	(0.472, 1.244)	0.281141	0.883575	0.0533043	(0.002, 1.802)	0.102646	0.885334	1.166	0.545	0.036	0.999434	0.96	0.773	0.224	0.998337	0.063	0.135	0.642	0.799721	-0.103	0.176	0.562	0.727629
PENK	PENK	77	52	28	1	neuron	0	0.907004	(0.569, 1.445)	0.681377	0.945848	0.890208	(0.509, 1.558)	0.683682	0.9509	0.603	0.517	0.247	0.999434	0.277	0.36	0.446	0.998337	-0.03	0.122	0.806	0.899376	0.047	0.078	0.548	0.717575
PEPD	PEPD	77	52	28	0	NS	0	1.28454	(0.883, 1.869)	0.190659	0.883575	1.18885	(0.705, 2.005)	0.51651	0.906399	-0.547	0.427	0.203	0.999434	-0.159	0.425	0.71	0.998337	0.123	0.091	0.18	0.394629	-0.157	0.078	0.047	0.151745
PF4	PF4	44	32	15	0	BD	0	0.937472	(0.382, 2.3)	0.887842	0.971541	2.09891	(0.274, 16.066)	0.475233	0.900199	-0.457	1.302	0.727	0.999434	0.017	0.224	0.939	0.998337	-0.145	0.276	0.601	0.774625	0.03	0.182	0.87	0.921647
PFN1	PFN1	77	52	28	1	microglia.macrophage	0	1.92691	(1.085, 3.421)	0.025124	0.883522	1.57867	(0.732, 3.405)	0.244264	0.885334	0.508	0.696	0.468	0.999434	0.001	0.511	0.999	0.999434	-0.157	0.149	0.294	0.526683	-0.356	0.1	0.001	0.0121799
PFN2	PFN2	51	34	20	1	neuron	0	0.949443	(0.604, 1.491)	0.821816	0.960795	18.137	(1.378, 238.782)	0.0275553	0.885334	0.633	0.483	0.197	0.999434	0.04	1.21	0.974	0.998337	-0.357	0.13	0.007	0.0472551	-0.235	0.227	0.304	0.496318
PGA4	PGA4	46	31	18	1	BD	0	0.710696	(0.451, 1.12)	0.140792	0.883522	4.35991	(0.657, 28.933)	0.127284	0.885334	0.797	0.638	0.219	0.999434	-0.281	0.88	0.752	0.998337	0.014	0.141	0.921	0.964139	-0.681	0.193	0.001	0.0121799
PGAM1	PGAM1	77	52	28	1	neuron	0	1.14303	(0.689, 1.897)	0.60518	0.924446	2.06834	(0.838, 5.103)	0.114719	0.885334	0.397	0.525	0.452	0.999434	-0.124	0.557	0.825	0.998337	0.114	0.12	0.343	0.570098	-0.329	0.106	0.002	0.0200174
PGAM2	PGAM2	51	35	17	1	NS	0	1.0822	(0.766, 1.529)	0.654	0.944608	0.381333	(0.063, 2.321)	0.295509	0.885334	0.103	0.303	0.735	0.999434	1.142	1.231	0.362	0.998337	0.091	0.069	0.19	0.405357	0.46	0.222	0.042	0.140325
PGD	PGD	76	51	28	1	NS	0	1.55282	(0.92, 2.622)	0.099662	0.883522	1.87507	(1.023, 3.436)	0.0419556	0.885334	0.173	0.591	0.771	0.999434	-0.357	0.422	0.402	0.998337	-0.138	0.124	0.265	0.496767	-0.256	0.081	0.002	0.0200174
PGF	PGF	39	24	16	1	endoth	0	0.680345	(0.347, 1.332)	0.261217	0.883575	1.37414	(0.296, 6.376)	0.684811	0.9509	-0.28	0.758	0.714	0.999434	-1.111	1.021	0.289	0.998337	0.384	0.142	0.008	0.0517303	-0.254	0.182	0.168	0.34716
PGK1	PGK1	77	52	28	1	NS	0	1.38744	(0.806, 2.389)	0.237714	0.883575	1.5572	(0.768, 3.156)	0.21922	0.885334	0.269	0.406	0.509	0.999434	-0.156	0.535	0.772	0.998337	0.075	0.098	0.443	0.660483	-0.253	0.098	0.011	0.0605789
PGLS	PGLS	76	51	28	1	endoth	0	1.39736	(0.991, 1.97)	0.0561575	0.883522	1.13147	(0.566, 2.263)	0.72685	0.958991	-0.112	0.44	0.799	0.999434	0.382	0.639	0.553	0.998337	-0.07	0.106	0.509	0.710132	-0.183	0.112	0.105	0.256592
PGLYRP2	PGLYRP2	77	52	28	1	BD	1	1.1168	(0.821, 1.519)	0.481924	0.89221	1.52742	(0.739, 3.155)	0.252473	0.885334	-0.279	0.338	0.412	0.999434	-0.596	0.524	0.262	0.998337	0.069	0.084	0.413	0.635512	0.028	0.109	0.798	0.877686
PGM1	PGM1	77	52	28	1	astro	0	0.771407	(0.572, 1.04)	0.0885804	0.883522	1.65847	(0.759, 3.624)	0.204653	0.885334	-0.221	0.256	0.392	0.999434	0.429	0.45	0.347	0.998337	0.229	0.052	0	0	-0.227	0.091	0.015	0.07394
PGM5	PGM5	48	29	21	1	microglia.macrophage	0	0.74033	(0.379, 1.446)	0.37865	0.883575	0.247357	(0.074, 0.825)	0.0230376	0.885334	0.969	0.619	0.124	0.999434	0.487	0.773	0.533	0.998337	-0.086	0.169	0.611	0.778374	0.121	0.178	0.499	0.680508
PGRMC1	PGRMC1	77	52	28	1	NS	0	1.33416	(0.813, 2.19)	0.25433	0.883575	0.679552	(0.266, 1.736)	0.419601	0.888498	0.035	0.499	0.945	0.999434	0.647	0.611	0.296	0.998337	-0.056	0.109	0.606	0.777564	-0.15	0.126	0.237	0.427901
PHF24	PHF24	49	30	21	0	neuron	0	1.31585	(0.759, 2.282)	0.328425	0.883575	1.29844	(0.464, 3.63)	0.618577	0.926658	0.083	0.478	0.863	0.999434	0.252	0.542	0.645	0.998337	-0.34	0.101	0.001	0.0124432	-0.016	0.105	0.88	0.927546
PHPT1	PHPT1	47	33	16	1	NS	0	0.97965	(0.554, 1.733)	0.943656	0.981295	0.855963	(0.297, 2.471)	0.7737	0.963825	-0.222	0.678	0.745	0.999434	0.473	0.801	0.561	0.998337	-0.371	0.185	0.048	0.167672	-0.065	0.145	0.655	0.790257
PI16	PI16	77	52	28	0	astro	0	0.852967	(0.56, 1.299)	0.458585	0.888808	1.04798	(0.584, 1.879)	0.875026	0.985809	0.104	0.51	0.839	0.999434	-0.259	0.556	0.644	0.998337	-0.03	0.114	0.79	0.888847	-0.166	0.096	0.087	0.228885
PIANP	PIANP	77	52	28	1	neuron	0	0.802703	(0.479, 1.344)	0.403497	0.883575	0.647553	(0.342, 1.225)	0.181386	0.885334	0.184	0.488	0.708	0.999434	0.822	0.474	0.089	0.998337	0.165	0.123	0.183	0.397046	0.098	0.093	0.291	0.481929
PIGR	PIGR	77	52	28	1	microglia.macrophage	0	1.44148	(0.909, 2.286)	0.120048	0.883522	1.20165	(0.334, 4.323)	0.778534	0.966239	0.121	0.557	0.828	0.999434	0.035	0.81	0.966	0.998337	-0.428	0.177	0.016	0.0800696	-0.089	0.155	0.567	0.729589
PIK3IP1	PIK3IP1	77	52	28	1	astro	0	0.73049	(0.485, 1.1)	0.132652	0.883522	0.886947	(0.362, 2.174)	0.793099	0.966882	0.123	0.408	0.764	0.999434	0.291	0.579	0.618	0.998337	0.205	0.114	0.074	0.225328	0.301	0.124	0.017	0.0797026
PILRA	PILRA	76	50	28	1	microglia.macrophage	0	1.04228	(0.671, 1.62)	0.854007	0.967665	0.718443	(0.338, 1.529)	0.390808	0.885334	-0.059	0.475	0.901	0.999434	0.301	0.633	0.637	0.998337	0.226	0.112	0.044	0.158263	-0.052	0.123	0.675	0.800954
PIP	PIP	77	52	28	0	BD	0	1.15123	(0.728, 1.82)	0.546734	0.906461	3.34091	(1.099, 10.154)	0.0334365	0.885334	-0.071	0.44	0.872	0.999434	-0.475	0.684	0.49	0.998337	-0.349	0.117	0.003	0.0264598	-0.122	0.118	0.301	0.492818
PITHD1	PITHD1	77	52	28	0	neuron	0	0.924687	(0.668, 1.28)	0.637166	0.940168	0.417308	(0.183, 0.95)	0.0372429	0.885334	-0.088	0.432	0.839	0.999434	0.567	0.497	0.259	0.998337	0.002	0.083	0.985	0.992328	0.176	0.104	0.095	0.240319
PITPNA	PITPNA	74	48	28	1	NS	0	1.33402	(0.752, 2.368)	0.324864	0.883575	1.34987	(0.813, 2.241)	0.246238	0.885334	0.347	0.554	0.533	0.999434	-0.396	0.356	0.272	0.998337	0.042	0.114	0.715	0.848855	-0.104	0.072	0.151	0.327309
PKDCC	PKDCC	77	52	28	1	NS	0	1.05889	(0.726, 1.544)	0.766316	0.953821	0.922661	(0.533, 1.597)	0.773756	0.963825	-0.133	0.415	0.75	0.999434	-0.125	0.467	0.791	0.998337	0.156	0.097	0.11	0.286772	-0.151	0.095	0.115	0.272918
PKM	PKM	77	52	28	1	astro	0	1.06884	(0.736, 1.552)	0.726526	0.95077	3.13072	(0.687, 14.269)	0.140292	0.885334	0.172	0.39	0.659	0.999434	-0.594	0.711	0.407	0.998337	0.017	0.097	0.859	0.929446	-0.042	0.166	0.803	0.88008
PKP1	PKP1	48	34	15	0	BD	0	1.11689	(0.542, 2.301)	0.764422	0.953821	1.54181	(0.513, 4.631)	0.440355	0.896296	0.23	0.607	0.706	0.999434	-0.444	0.405	0.278	0.998337	0.345	0.136	0.012	0.0673756	-0.143	0.104	0.173	0.354627
PLA1A	PLA1A	52	37	17	1	endoth	0	0.786915	(0.447, 1.385)	0.406346	0.883575	1.76319	(0.31, 10.027)	0.522507	0.906399	-0.759	0.624	0.229	0.999434	-1.234	0.585	0.045	0.998337	-0.067	0.136	0.621	0.78374	0.204	0.118	0.09	0.233311
PLA2G15	PLA2G15	77	52	28	0	microglia.macrophage	0	1.06523	(0.653, 1.738)	0.80021	0.954204	0.658955	(0.363, 1.197)	0.17068	0.885334	-0.288	0.5	0.566	0.999434	0.098	0.531	0.854	0.998337	-0.112	0.128	0.382	0.60479	0.229	0.096	0.019	0.0849282
PLA2G7	PLA2G7	77	52	28	1	microglia.macrophage	0	0.866819	(0.626, 1.2)	0.389393	0.883575	2.74678	(1.272, 5.93)	0.010073	0.885334	0.146	0.416	0.727	0.999434	0.213	0.35	0.545	0.998337	0.194	0.068	0.005	0.036195	-0.385	0.089	0	0
PLA2R1	PLA2R1	63	40	24	1	NS	0	1.02949	(0.739, 1.434)	0.863619	0.967665	3.05041	(1.291, 7.207)	0.0110153	0.885334	-0.322	0.453	0.48	0.999434	-0.059	0.527	0.911	0.998337	0.077	0.09	0.39	0.612401	-0.502	0.126	0	0
PLAT	PLAT	58	37	25	1	endoth	0	1.27713	(0.918, 1.777)	0.14664	0.883522	1.39048	(0.635, 3.047)	0.410151	0.888498	-0.126	0.379	0.742	0.999434	0.091	0.622	0.885	0.998337	-0.187	0.07	0.009	0.0556935	-0.224	0.102	0.03	0.114718
PLAUR	PLAUR	77	52	28	1	microglia.macrophage	0	1.28481	(0.817, 2.021)	0.278022	0.883575	0.805124	(0.355, 1.825)	0.603671	0.91801	-0.333	0.477	0.488	0.999434	0.668	0.701	0.347	0.998337	0.125	0.108	0.25	0.481993	-0.086	0.138	0.533	0.706778
PLBD2	PLBD2	77	52	28	1	astro	0	1.04419	(0.702, 1.554)	0.831086	0.962354	0.673498	(0.343, 1.324)	0.251801	0.885334	0.024	0.431	0.955	0.999434	-0.082	0.473	0.864	0.998337	-0.124	0.113	0.273	0.505182	0.275	0.081	0.001	0.0121799
PLCD1	PLCD1	40	22	19	1	astro	0	1.00256	(0.546, 1.839)	0.993411	0.998371	0.179959	(0.028, 1.168)	0.0722792	0.885334	0.088	0.735	0.905	0.999434	-0.348	0.831	0.679	0.998337	0.034	0.151	0.824	0.911738	0.247	0.165	0.138	0.309626
PLD3	PLD3	77	52	28	1	NS	0	1.00366	(0.709, 1.421)	0.983579	0.996566	0.710616	(0.429, 1.177)	0.184605	0.885334	-0.021	0.391	0.957	0.999434	0.085	0.377	0.822	0.998337	-0.095	0.101	0.345	0.573009	0.177	0.073	0.017	0.0797026
PLD4	PLD4	77	52	28	0	microglia.macrophage	0	0.829372	(0.556, 1.238)	0.359927	0.883575	1.3588	(0.584, 3.16)	0.476389	0.900199	-0.507	0.39	0.197	0.999434	0.313	0.517	0.549	0.998337	0.279	0.096	0.004	0.0314266	-0.112	0.103	0.28	0.470825
PLD5	PLD5	46	33	15	1	neuron	0	0.906112	(0.513, 1.601)	0.734282	0.952526	1.03091	(0.461, 2.305)	0.940884	0.991742	0.222	0.628	0.725	0.999434	-0.748	0.653	0.26	0.998337	0.284	0.155	0.07	0.216295	0.474	0.176	0.009	0.0536736
PLEC	PLEC	77	52	28	0	NS	0	1.02239	(0.657, 1.591)	0.921786	0.980569	1.26271	(0.872, 1.828)	0.216426	0.885334	0.361	0.405	0.376	0.999434	-0.291	0.352	0.412	0.998337	0.049	0.094	0.601	0.774625	-0.135	0.069	0.052	0.163084
PLEKHB1	PLEKHB1	77	52	28	1	oligo	0	0.830269	(0.591, 1.167)	0.284029	0.883575	0.838298	(0.415, 1.693)	0.622738	0.927706	0.339	0.454	0.458	0.999434	0.134	0.504	0.792	0.998337	-0.012	0.109	0.909	0.956361	0.171	0.099	0.087	0.228885
PLEKHB2	PLEKHB2	68	47	24	0	NS	0	0.675142	(0.449, 1.015)	0.0591955	0.883522	1.02569	(0.367, 2.87)	0.961466	0.997613	0.896	0.425	0.038	0.999434	0.364	0.747	0.629	0.998337	-0.289	0.107	0.008	0.0517303	0.076	0.166	0.647	0.785131
PLG	PLG	77	52	28	1	BD	1	1.14251	(0.808, 1.615)	0.450743	0.88619	1.32843	(0.692, 2.552)	0.39387	0.885334	-0.621	0.358	0.087	0.999434	-0.147	0.514	0.777	0.998337	0.089	0.083	0.282	0.514801	-0.14	0.1	0.165	0.343738
PLOD1	PLOD1	77	52	28	0	endoth	0	1.38498	(0.956, 2.007)	0.0853558	0.883522	0.578505	(0.306, 1.095)	0.0925056	0.885334	-0.461	0.363	0.208	0.999434	0.298	0.479	0.537	0.998337	-0.36	0.092	0	0	0.172	0.093	0.069	0.195613
PLOD2	PLOD2	64	38	27	1	astro	0	1.40995	(0.845, 2.354)	0.188868	0.883575	0.661809	(0.285, 1.539)	0.337798	0.885334	0.082	0.562	0.885	0.999434	0.465	0.707	0.515	0.998337	-0.209	0.147	0.155	0.358243	0.115	0.149	0.442	0.629242
PLOD3	PLOD3	77	52	28	1	astro	0	1.26137	(0.763, 2.085)	0.365246	0.883575	0.770805	(0.499, 1.191)	0.241085	0.885334	-0.552	0.423	0.195	0.999434	0.55	0.39	0.166	0.998337	-0.33	0.106	0.002	0.0204622	0.03	0.069	0.663	0.794082
PLPPR4	PLPPR4	44	30	18	0	neuron	0	0.893152	(0.537, 1.486)	0.663441	0.945199	0.0874128	(0.007, 1.153)	0.0640518	0.885334	1.089	0.485	0.031	0.999434	-0.359	0.238	0.14	0.998337	-0.191	0.102	0.065	0.205536	0.247	0.071	0.001	0.0121799
PLS3	PLS3	77	52	28	1	neuron	0	1.11996	(0.669, 1.875)	0.666401	0.945199	1.28209	(0.865, 1.901)	0.216127	0.885334	0.344	0.566	0.545	0.999434	0.139	0.368	0.708	0.998337	0.114	0.126	0.366	0.591251	-0.274	0.071	0	0
PLTP	PLTP	77	52	28	1	astro	0	1.56259	(1.077, 2.266)	0.0186205	0.869814	0.711516	(0.296, 1.709)	0.446461	0.896296	-0.176	0.423	0.679	0.999434	-0.143	0.57	0.804	0.998337	-0.227	0.09	0.013	0.0712524	0.087	0.107	0.417	0.608709
PLXDC1	PLXDC1	77	52	28	1	endoth	0	0.819795	(0.597, 1.126)	0.219789	0.883575	0.897919	(0.474, 1.7)	0.741005	0.96169	0.59	0.387	0.131	0.999434	0.206	0.478	0.669	0.998337	-0.114	0.07	0.103	0.276026	0.13	0.101	0.201	0.384937
PLXDC2	PLXDC2	77	52	28	1	microglia.macrophage	0	0.971601	(0.608, 1.553)	0.904197	0.972671	0.672275	(0.361, 1.253)	0.211463	0.885334	-0.133	0.472	0.779	0.999434	0.464	0.494	0.353	0.998337	-0.472	0.119	0	0	0.087	0.099	0.384	0.578135
PLXNA1	PLXNA1	77	52	28	1	NS	0	0.865865	(0.607, 1.235)	0.426343	0.883627	1.0076	(0.632, 1.606)	0.974588	0.999335	-0.493	0.383	0.202	0.999434	0.392	0.363	0.286	0.998337	0.156	0.081	0.055	0.184563	0.054	0.068	0.424	0.614253
PLXNA2	PLXNA2	77	52	28	0	NS	0	0.816429	(0.587, 1.135)	0.227957	0.883575	0.742302	(0.442, 1.245)	0.258935	0.885334	-0.158	0.391	0.687	0.999434	-0.032	0.496	0.949	0.998337	-0.012	0.095	0.903	0.951788	0.243	0.105	0.023	0.0955704
PLXNA3	PLXNA3	69	47	24	0	astro	0	1.05121	(0.699, 1.581)	0.810602	0.95588	0.772613	(0.356, 1.678)	0.514584	0.906399	0.069	0.496	0.889	0.999434	-0.341	0.604	0.576	0.998337	-0.285	0.121	0.02	0.0928226	0.315	0.111	0.006	0.0416024
PLXNA4	PLXNA4	76	51	28	1	neuron	0	1.24236	(0.861, 1.792)	0.245586	0.883575	0.740156	(0.417, 1.313)	0.3037	0.885334	-0.289	0.454	0.527	0.999434	0.54	0.519	0.304	0.998337	-0.218	0.095	0.023	0.102015	0.094	0.086	0.275	0.467541
PLXNB1	PLXNB1	77	52	28	0	astro	0	1.33339	(0.927, 1.918)	0.120682	0.883522	0.963263	(0.539, 1.721)	0.899372	0.985809	-0.769	0.441	0.085	0.999434	0.183	0.429	0.672	0.998337	-0.089	0.099	0.368	0.592817	0.053	0.091	0.556	0.725163
PLXNB2	PLXNB2	77	52	28	1	astro	0	1.002	(0.697, 1.44)	0.991406	0.997909	0.916588	(0.47, 1.786)	0.798012	0.969119	-0.019	0.384	0.961	0.999434	-0.116	0.491	0.814	0.998337	-0.268	0.093	0.005	0.036195	0.251	0.109	0.023	0.0955704
PLXNB3	PLXNB3	77	52	28	1	astro	0	0.885187	(0.524, 1.496)	0.648691	0.941944	0.575779	(0.215, 1.538)	0.27094	0.885334	0.259	0.544	0.635	0.999434	0.604	0.6	0.319	0.998337	-0.03	0.133	0.82	0.909706	0.138	0.152	0.367	0.559863
PLXNC1	PLXNC1	57	39	20	1	neuron	0	0.959771	(0.587, 1.569)	0.869899	0.967665	0.337178	(0.071, 1.598)	0.170792	0.885334	-0.122	0.49	0.804	0.999434	1.142	0.556	0.048	0.998337	-0.352	0.143	0.015	0.0765632	0.095	0.101	0.349	0.543571
PLXND1	PLXND1	76	51	28	1	NS	0	1.34763	(0.786, 2.311)	0.278378	0.883575	0.994335	(0.708, 1.396)	0.973842	0.999335	-0.658	0.369	0.079	0.999434	0.281	0.322	0.388	0.998337	0.091	0.068	0.185	0.399128	-0.029	0.053	0.584	0.741516
PMCH	PMCH	58	36	22	0	BD	0	0.687691	(0.378, 1.252)	0.220543	0.883575	0.672776	(0.25, 1.812)	0.432956	0.888498	-0.453	0.575	0.434	0.999434	0.573	0.792	0.475	0.998337	0.268	0.139	0.055	0.184563	-0.088	0.152	0.564	0.728579
PMEL	PMEL	56	41	16	1	BD	0	1.46013	(0.767, 2.779)	0.249056	0.883575	0.670898	(0.359, 1.253)	0.210443	0.885334	0.119	0.58	0.838	0.999434	0.407	0.361	0.273	0.998337	-0.352	0.129	0.007	0.0472551	0.013	0.05	0.801	0.878886
PMFBP1	PMFBP1	55	41	17	0	NS	0	1.29749	(0.629, 2.675)	0.48046	0.89221	0.807163	(0.377, 1.726)	0.580762	0.913849	-0.274	0.611	0.656	0.999434	-0.014	0.606	0.981	0.998337	-0.499	0.14	0	0	-0.134	0.115	0.247	0.439408
PNOC	PNOC	77	52	28	1	neuron	0	0.88462	(0.572, 1.369)	0.581834	0.916756	0.575254	(0.28, 1.184)	0.133082	0.885334	-0.067	0.442	0.88	0.999434	0.661	0.433	0.132	0.998337	0.123	0.109	0.262	0.494364	0.202	0.094	0.033	0.122526
PNP	PNP	43	31	15	1	microglia.macrophage	0	1.39271	(0.776, 2.498)	0.266524	0.883575	1.27263	(0.733, 2.21)	0.391968	0.885334	-0.136	0.487	0.782	0.999434	-0.028	0.526	0.958	0.998337	0.236	0.121	0.053	0.17995	-0.041	0.116	0.728	0.83459
PODN	PODN	77	52	28	0	endoth	0	1.48298	(0.944, 2.33)	0.0875139	0.883522	2.77791	(1.046, 7.379)	0.0403898	0.885334	-0.769	0.437	0.083	0.999434	-0.189	0.441	0.67	0.998337	-0.018	0.1	0.858	0.929446	-0.228	0.08	0.005	0.037129
PODXL	PODXL	71	50	24	0	endoth	0	1.00719	(0.731, 1.387)	0.964995	0.98827	1.05595	(0.542, 2.056)	0.872768	0.985373	0.11	0.395	0.782	0.999434	0.655	0.562	0.251	0.998337	0.08	0.083	0.335	0.564133	-0.129	0.097	0.188	0.37021
PODXL2	PODXL2	74	49	28	1	neuron	0	0.854036	(0.587, 1.244)	0.410487	0.883575	0.679055	(0.386, 1.195)	0.179534	0.885334	-0.078	0.453	0.864	0.999434	0.321	0.53	0.548	0.998337	0.391	0.121	0.002	0.0204622	0.167	0.118	0.16	0.338529
POMC	POMC	77	52	28	1	NS	0	0.680494	(0.456, 1.015)	0.0593972	0.883522	1.06974	(0.505, 2.265)	0.860176	0.982167	-0.072	0.443	0.871	0.999434	-0.038	0.513	0.941	0.998337	0.032	0.101	0.754	0.868137	0.178	0.114	0.12	0.280447
POMGNT1	POMGNT1	77	52	28	1	NS	0	0.751061	(0.461, 1.225)	0.251248	0.883575	1.41048	(0.611, 3.257)	0.420499	0.888498	0.282	0.459	0.541	0.999434	0.262	0.548	0.635	0.998337	0.204	0.119	0.089	0.252624	-0.004	0.122	0.973	0.982106
PON1	PON1	77	52	28	1	astro	0	1.32516	(0.926, 1.897)	0.124131	0.883522	1.4656	(0.674, 3.185)	0.334384	0.885334	-0.225	0.407	0.581	0.999434	0.181	0.509	0.724	0.998337	-0.092	0.104	0.379	0.602526	-0.175	0.115	0.132	0.302052
PON3	PON3	74	50	27	0	astro	0	1.3499	(0.907, 2.009)	0.13912	0.883522	0.813349	(0.404, 1.638)	0.56305	0.90926	-0.309	0.403	0.446	0.999434	0.269	0.507	0.598	0.998337	-0.175	0.09	0.053	0.17995	-0.02	0.118	0.865	0.918888
POSTN	POSTN	77	52	28	1	neuron	0	1.43749	(0.775, 2.667)	0.249931	0.883575	1.47026	(0.596, 3.625)	0.402578	0.888498	-0.045	0.744	0.952	0.999434	0.284	0.458	0.539	0.998337	0.485	0.159	0.003	0.0264598	-0.146	0.09	0.108	0.261426
PPBP	PPBP	77	52	28	1	endoth	0	1.0778	(0.727, 1.598)	0.709352	0.948644	2.00369	(0.832, 4.827)	0.121309	0.885334	0.035	0.463	0.939	0.999434	0.166	0.426	0.699	0.998337	0.297	0.122	0.016	0.0800696	-0.522	0.135	0	0
PPIA	PPIA	77	52	28	1	NS	0	1.35489	(0.882, 2.082)	0.165989	0.883575	1.11272	(0.649, 1.907)	0.697653	0.950937	0.014	0.6	0.982	0.999434	0.049	0.46	0.916	0.998337	0.058	0.15	0.7	0.839271	-0.163	0.085	0.059	0.178708
PPIB	PPIB	77	52	28	1	NS	0	1.21684	(0.732, 2.022)	0.448644	0.88619	0.665215	(0.357, 1.241)	0.199887	0.885334	0.113	0.507	0.824	0.999434	0.393	0.379	0.306	0.998337	-0.582	0.119	0	0	0.146	0.074	0.052	0.163084
PPIC	PPIC	77	52	28	1	endoth	0	0.823661	(0.579, 1.171)	0.280134	0.883575	0.935079	(0.528, 1.655)	0.817808	0.972743	0.912	0.424	0.035	0.999434	0.413	0.528	0.438	0.998337	-0.062	0.103	0.548	0.73988	0.028	0.097	0.771	0.860738
PPIL1	PPIL1	42	28	15	1	NS	0	0.916	(0.424, 1.98)	0.823512	0.960795	1.58254	(0.787, 3.182)	0.197763	0.885334	-0.102	0.614	0.868	0.999434	0.103	0.438	0.815	0.998337	0.389	0.153	0.012	0.0673756	-0.184	0.081	0.027	0.106428
PPM1L	PPM1L	58	41	19	1	astro	0	0.871717	(0.561, 1.355)	0.541786	0.906461	1.319	(0.594, 2.929)	0.49636	0.906399	-0.292	0.467	0.534	0.999434	-0.367	0.685	0.597	0.998337	0.21	0.124	0.093	0.26108	0.381	0.163	0.022	0.0934391
PPP1CA	PPP1CA	65	41	27	0	NS	0	0.916849	(0.652, 1.29)	0.618118	0.93428	1.39948	(0.7, 2.797)	0.341343	0.885334	0.728	0.448	0.109	0.999434	-0.078	0.597	0.897	0.998337	0.013	0.086	0.881	0.941096	0.182	0.107	0.093	0.237346
PPP1R14A	PPP1R14A	69	43	28	1	oligo	0	1.48432	(0.959, 2.298)	0.0765663	0.883522	0.784298	(0.402, 1.531)	0.476294	0.900199	-0.306	0.666	0.648	0.999434	0.643	0.477	0.184	0.998337	0.112	0.145	0.441	0.659209	-0.047	0.104	0.654	0.790257
PPP1R1B	PPP1R1B	77	52	28	0	astro	0	1.19489	(0.727, 1.964)	0.482314	0.89221	1.10548	(0.554, 2.207)	0.776245	0.96479	0.051	0.604	0.933	0.999434	0.145	0.485	0.767	0.998337	-0.15	0.125	0.231	0.460799	-0.126	0.093	0.178	0.358178
PPP1R7	PPP1R7	77	52	28	0	NS	0	1.03299	(0.64, 1.666)	0.894151	0.971541	0.989355	(0.446, 2.194)	0.978987	0.999335	-1.006	0.486	0.042	0.999434	0.06	0.595	0.92	0.998337	0.306	0.127	0.017	0.0832638	-0.021	0.101	0.836	0.901814
PPP2R1A	PPP2R1A	44	27	19	1	NS	0	1.04967	(0.591, 1.863)	0.868428	0.967665	2.32289	(0.83, 6.501)	0.108476	0.885334	0.756	0.588	0.206	0.999434	-0.324	0.765	0.675	0.998337	0.063	0.161	0.694	0.836872	-0.107	0.184	0.561	0.727562
PPP3CA	PPP3CA	77	52	28	0	neuron	0	1.11684	(0.763, 1.634)	0.569471	0.913535	1.4298	(0.684, 2.988)	0.341711	0.885334	-0.025	0.424	0.953	0.999434	-0.146	0.44	0.741	0.998337	-0.249	0.101	0.015	0.0765632	0.022	0.074	0.768	0.858638
PPP5C	PPP5C	77	52	28	0	NS	0	1.07085	(0.702, 1.633)	0.750394	0.953747	0.230763	(0.044, 1.212)	0.0830805	0.885334	-0.013	0.422	0.975	0.999434	1.496	1.091	0.178	0.998337	-0.028	0.106	0.792	0.889792	0.21	0.242	0.386	0.580008
PPT1	PPT1	71	45	28	1	NS	0	1.28253	(0.738, 2.228)	0.377018	0.883575	0.709728	(0.348, 1.447)	0.34528	0.885334	-0.729	0.532	0.176	0.999434	-0.244	0.51	0.634	0.998337	0.063	0.109	0.567	0.755344	0.141	0.101	0.165	0.343738
PRADC1	PRADC1	53	33	23	0	astro	0	1.29003	(0.829, 2.007)	0.258791	0.883575	0.5535	(0.293, 1.047)	0.0688423	0.885334	0.191	0.376	0.614	0.999434	-0.052	0.32	0.872	0.998337	-0.526	0.122	0	0	0.129	0.061	0.036	0.128285
PRAP1	PRAP1	77	52	28	0	BD	0	0.936851	(0.579, 1.515)	0.79024	0.953821	0.572233	(0.265, 1.235)	0.155018	0.885334	-0.933	0.572	0.107	0.999434	0.195	0.525	0.713	0.998337	0.342	0.144	0.019	0.0899959	0.193	0.117	0.102	0.250859
PRCP	PRCP	77	52	28	1	astro	0	1.09279	(0.738, 1.619)	0.658044	0.945199	0.733243	(0.388, 1.386)	0.339304	0.885334	0.092	0.382	0.811	0.999434	0.131	0.45	0.772	0.998337	-0.49	0.091	0	0	0.22	0.087	0.013	0.067553
PRDX1	PRDX1	77	52	28	1	NS	0	1.44809	(0.818, 2.562)	0.203476	0.883575	1.20713	(0.79, 1.844)	0.383607	0.885334	0.355	0.599	0.555	0.999434	-0.536	0.411	0.2	0.998337	-0.269	0.125	0.033	0.130526	0.01	0.068	0.89	0.933385
PRDX2	PRDX2	77	52	28	0	astro	0	1.0129	(0.625, 1.641)	0.958467	0.988084	1.23258	(0.842, 1.804)	0.282268	0.885334	0.183	0.459	0.691	0.999434	-0.483	0.402	0.236	0.998337	-0.235	0.141	0.096	0.265297	0.014	0.068	0.835	0.901581
PRDX3	PRDX3	77	52	28	1	NS	0	1.07153	(0.648, 1.773)	0.787914	0.953821	0.69305	(0.359, 1.337)	0.273897	0.885334	0.031	0.52	0.952	0.999434	0.541	0.537	0.32	0.998337	-0.229	0.129	0.077	0.2311	0.131	0.096	0.174	0.355726
PRDX5	PRDX5	50	33	17	1	NS	0	1.57606	(0.875, 2.839)	0.129772	0.883522	1.60554	(0.619, 4.167)	0.330556	0.885334	0.425	0.638	0.509	0.999434	-0.785	0.736	0.297	0.998337	-0.243	0.124	0.053	0.17995	0.081	0.111	0.465	0.650717
PRDX6	PRDX6	77	52	28	1	astro	0	0.955125	(0.554, 1.647)	0.868868	0.967665	1.31432	(0.844, 2.046)	0.226133	0.885334	0.44	0.491	0.374	0.999434	-0.495	0.405	0.229	0.998337	-0.011	0.129	0.935	0.970136	-0.034	0.073	0.645	0.783117
PRELP	PRELP	77	52	28	0	endoth	0	1.21047	(0.777, 1.885)	0.397942	0.883575	0.855952	(0.439, 1.67)	0.648193	0.939227	-0.377	0.407	0.357	0.999434	0.165	0.463	0.723	0.998337	-0.391	0.094	0	0	0.018	0.088	0.84	0.904857
PREP	PREP	77	52	28	1	neuron	0	0.974888	(0.695, 1.367)	0.882835	0.971541	2.204	(0.984, 4.937)	0.0547856	0.885334	0.085	0.367	0.818	0.999434	-1.226	0.537	0.028	0.998337	0.126	0.082	0.125	0.312772	-0.105	0.093	0.261	0.452426
PRG2	PRG2	77	52	28	1	NS	0	1.21072	(0.735, 1.994)	0.452762	0.886571	0.892864	(0.481, 1.659)	0.719909	0.958562	-0.854	0.514	0.101	0.999434	0.083	0.493	0.867	0.998337	0.315	0.127	0.014	0.0742581	0.041	0.074	0.583	0.741473
PRG4	PRG4	77	52	28	0	BD	0	1.70312	(1.029, 2.818)	0.0382034	0.883522	1.49776	(0.806, 2.783)	0.201248	0.885334	0.178	0.52	0.734	0.999434	-0.316	0.438	0.474	0.998337	-0.383	0.12	0.002	0.0204622	-0.276	0.09	0.003	0.0261591
PRKAR1A	PRKAR1A	77	52	28	1	NS	0	1.09836	(0.652, 1.849)	0.724176	0.950734	0.939341	(0.542, 1.628)	0.823575	0.972835	0.316	0.534	0.556	0.999434	-0.086	0.549	0.877	0.998337	-0.141	0.13	0.281	0.51379	0.144	0.096	0.136	0.306333
PRKAR1B	PRKAR1B	60	43	20	1	neuron	0	1.11094	(0.686, 1.798)	0.668562	0.945199	1.05462	(0.296, 3.756)	0.934602	0.991711	-0.068	0.583	0.907	0.999434	0.554	0.774	0.48	0.998337	-0.3	0.176	0.091	0.257033	0.162	0.151	0.285	0.476449
PRKCSH	PRKCSH	77	52	28	1	NS	0	0.832247	(0.545, 1.272)	0.396149	0.883575	0.921454	(0.409, 2.077)	0.843642	0.975696	0.449	0.484	0.356	0.999434	0.349	0.516	0.502	0.998337	0.006	0.114	0.957	0.979553	0.189	0.117	0.111	0.265892
PRL	PRL	76	51	28	1	BD	0	0.989372	(0.864, 1.133)	0.876984	0.970522	1.03499	(0.417, 2.567)	0.940842	0.991742	0.009	0.197	0.965	0.999434	0.29	0.607	0.636	0.998337	0.017	0.031	0.587	0.766028	-0.275	0.117	0.02	0.0887091
PRND	PRND	74	49	28	1	NS	0	1.05809	(0.735, 1.523)	0.761289	0.953821	0.389909	(0.135, 1.124)	0.08111	0.885334	0.555	0.418	0.189	0.999434	0.052	0.688	0.94	0.998337	-0.049	0.092	0.596	0.771649	0.386	0.129	0.003	0.0261591
PRNP	PRNP	77	52	28	1	neuron	0	0.752069	(0.548, 1.033)	0.078432	0.883522	0.898648	(0.449, 1.799)	0.762915	0.963825	0.516	0.422	0.225	0.999434	0.035	0.471	0.941	0.998337	-0.116	0.082	0.157	0.360333	0.271	0.097	0.006	0.0416024
PROC	PROC	77	52	28	1	BD	0	0.936498	(0.565, 1.554)	0.799471	0.954204	1.40766	(0.696, 2.846)	0.3411	0.885334	-0.305	0.583	0.602	0.999434	-0.078	0.484	0.873	0.998337	0.025	0.135	0.854	0.929068	-0.048	0.102	0.637	0.778743
PROCR	PROCR	77	52	28	1	endoth	0	1.03492	(0.69, 1.552)	0.868131	0.967665	0.802954	(0.271, 2.377)	0.69188	0.950937	0.043	0.417	0.917	0.999434	0.642	0.812	0.434	0.998337	0.133	0.085	0.119	0.303029	-0.031	0.158	0.847	0.907303
PROS1	PROS1	77	52	28	1	NS	1	1.27425	(0.836, 1.942)	0.259798	0.883575	0.985928	(0.52, 1.868)	0.965318	0.99874	-0.392	0.43	0.364	0.999434	0.281	0.416	0.503	0.998337	0.022	0.094	0.815	0.905905	-0.246	0.098	0.014	0.0705208
PROZ	PROZ	77	52	28	0	BD	0	1.19606	(0.789, 1.813)	0.398612	0.883575	1.20995	(0.608, 2.408)	0.587386	0.913849	-0.113	0.435	0.797	0.999434	0.301	0.393	0.449	0.998337	0.05	0.089	0.575	0.761156	-0.346	0.102	0.001	0.0121799
PRR4	PRR4	50	32	20	0	neuron	0	1.09011	(0.599, 1.984)	0.77768	0.953821	0.67629	(0.305, 1.5)	0.335793	0.885334	-1.02	0.756	0.184	0.999434	0.193	0.513	0.71	0.998337	0.356	0.15	0.019	0.0899959	-0.082	0.125	0.513	0.691409
PRRG1	PRRG1	77	52	28	1	oligo	0	0.889343	(0.647, 1.223)	0.470833	0.890229	0.377071	(0.139, 1.026)	0.0562219	0.885334	0.165	0.398	0.68	0.999434	0.369	0.463	0.429	0.998337	-0.108	0.081	0.185	0.399128	0	0.127	0.999	0.999
PRRT2	PRRT2	77	52	28	1	NS	0	0.762139	(0.509, 1.141)	0.186884	0.883575	1.17253	(0.485, 2.834)	0.723716	0.958966	0.338	0.406	0.407	0.999434	0.01	0.596	0.987	0.998337	0.082	0.109	0.453	0.667609	0.178	0.12	0.141	0.314213
PRRT3	PRRT3	77	52	28	0	NS	0	0.735898	(0.457, 1.184)	0.206503	0.883575	0.950701	(0.422, 2.14)	0.902792	0.98589	0.082	0.494	0.868	0.999434	0.113	0.623	0.857	0.998337	0.186	0.122	0.13	0.322478	0.171	0.131	0.194	0.377186
PRSS2	PRSS2	77	52	28	1	BD	0	2.95557	(1.659, 5.266)	0.000235559	0.253175	0.307861	(0.128, 0.738)	0.00823819	0.885334	-0.78	0.484	0.112	0.999434	0.258	0.424	0.546	0.998337	-0.452	0.1	0	0	0.059	0.083	0.482	0.664992
PRSS23	PRSS23	77	52	28	0	endoth	0	0.716866	(0.475, 1.081)	0.11251	0.883522	0.661745	(0.349, 1.256)	0.206453	0.885334	-0.4	0.495	0.422	0.999434	0.307	0.474	0.52	0.998337	0.379	0.102	0	0	-0.047	0.107	0.658	0.791763
PRSS8	PRSS8	69	46	26	1	BD	0	1.04611	(0.739, 1.481)	0.799371	0.954204	1.03496	(0.595, 1.8)	0.903138	0.98589	0.247	0.378	0.516	0.999434	-0.993	0.438	0.029	0.998337	-0.163	0.081	0.046	0.162911	0.268	0.082	0.001	0.0121799
PSAP	PSAP	77	52	28	1	NS	0	0.768172	(0.515, 1.146)	0.196339	0.883575	0.681845	(0.385, 1.207)	0.18869	0.885334	0.354	0.445	0.43	0.999434	0.29	0.42	0.493	0.998337	-0.121	0.109	0.268	0.50076	0.147	0.081	0.072	0.202374
PSAT1	PSAT1	77	52	28	1	astro	0	0.924611	(0.542, 1.578)	0.773827	0.953821	1.04969	(0.472, 2.333)	0.905269	0.986474	0.148	0.527	0.78	0.999434	0.946	0.586	0.113	0.998337	0.492	0.127	0	0	-0.163	0.127	0.202	0.384937
PSMA1	PSMA1	73	46	28	1	NS	0	2.92006	(1.408, 6.057)	0.00399557	0.810945	1.25906	(0.72, 2.202)	0.419095	0.888498	0.032	0.596	0.957	0.999434	-0.09	0.467	0.849	0.998337	-0.601	0.141	0	0	-0.076	0.087	0.384	0.578135
PSMA2	PSMA2	77	52	28	1	NS	0	1.4009	(0.895, 2.192)	0.139885	0.883522	1.32513	(0.737, 2.384)	0.347335	0.885334	0.329	0.488	0.501	0.999434	-0.348	0.597	0.562	0.998337	-0.225	0.134	0.095	0.2638	0.047	0.121	0.698	0.81398
PSMA3	PSMA3	63	43	22	1	NS	0	1.13667	(0.731, 1.767)	0.569088	0.913535	1.28491	(0.708, 2.333)	0.410155	0.888498	0.008	0.44	0.986	0.999434	0.413	0.506	0.42	0.998337	0.101	0.097	0.3	0.530008	-0.198	0.097	0.044	0.145112
PSMA4	PSMA4	45	32	16	1	NS	0	1.6369	(0.747, 3.586)	0.218148	0.883575	0.917491	(0.519, 1.623)	0.767387	0.963825	-0.3	0.85	0.726	0.999434	-0.798	0.705	0.269	0.998337	-0.177	0.179	0.325	0.554596	0.408	0.13	0.002	0.0200174
PSMA5	PSMA5	73	48	28	1	neuron	0	1.43125	(1.003, 2.043)	0.0482699	0.883522	1.63008	(0.778, 3.414)	0.195148	0.885334	-0.22	0.405	0.588	0.999434	-0.616	0.58	0.294	0.998337	-0.053	0.083	0.521	0.718169	-0.117	0.101	0.251	0.444121
PSMA6	PSMA6	77	52	28	1	NS	0	1.50742	(0.877, 2.591)	0.137674	0.883522	1.20923	(0.779, 1.876)	0.396616	0.885334	0.433	0.574	0.453	0.999434	-0.106	0.414	0.8	0.998337	-0.142	0.142	0.319	0.548833	-0.036	0.077	0.639	0.78036
PSMA7	PSMA7	64	45	22	1	NS	0	1.14068	(0.725, 1.795)	0.569362	0.913535	0.931036	(0.444, 1.952)	0.849942	0.977402	0.283	0.504	0.576	0.999434	-0.275	0.69	0.693	0.998337	-0.191	0.128	0.138	0.333343	0.135	0.122	0.271	0.463134
PSMB1	PSMB1	77	52	28	1	NS	0	1.3221	(0.904, 1.935)	0.150518	0.883522	1.09471	(0.67, 1.789)	0.718151	0.95795	0.246	0.415	0.556	0.999434	-0.098	0.49	0.843	0.998337	-0.344	0.102	0.001	0.0124432	0.05	0.089	0.575	0.736589
PSMB6	PSMB6	63	42	23	1	NS	0	1.2161	(0.813, 1.819)	0.341106	0.883575	1.01482	(0.689, 1.494)	0.940593	0.991742	0.688	0.516	0.188	0.999434	-0.337	0.385	0.386	0.998337	-0.308	0.106	0.004	0.0314266	0.107	0.075	0.157	0.334333
PSMB7	PSMB7	63	45	20	1	NS	0	1.31708	(0.742, 2.337)	0.346509	0.883575	2.94632	(0.188, 46.236)	0.441755	0.896296	0.613	0.641	0.343	0.999434	0.42	0.747	0.579	0.998337	-0.365	0.151	0.017	0.0832638	-0.261	0.131	0.05	0.159861
PSME1	PSME1	48	30	18	1	NS	0	1.69597	(0.638, 4.511)	0.289861	0.883575	2.0544	(0.665, 6.35)	0.211111	0.885334	-0.225	0.791	0.778	0.999434	-0.501	0.481	0.305	0.998337	0.489	0.206	0.019	0.0899959	-0.164	0.081	0.046	0.149565
PSME2	PSME2	42	27	16	1	NS	0	1.10194	(0.541, 2.244)	0.789069	0.953821	1.74995	(0.636, 4.813)	0.278295	0.885334	0.375	0.645	0.564	0.999434	-0.5	0.597	0.41	0.998337	-0.415	0.193	0.034	0.132658	-0.185	0.105	0.084	0.225371
PTGDS	PTGDS	77	52	28	1	astro	0	0.856651	(0.557, 1.318)	0.481646	0.89221	1.00165	(0.577, 1.74)	0.995344	0.999335	0.557	0.42	0.188	0.999434	0.32	0.44	0.47	0.998337	-0.24	0.099	0.017	0.0832638	-0.047	0.095	0.62	0.767746
PTGFRN	PTGFRN	60	44	18	1	NS	0	1.02794	(0.688, 1.536)	0.893008	0.971541	0.702133	(0.193, 2.55)	0.59104	0.913967	0	0.436	0.999	0.999434	1.204	0.774	0.134	0.998337	-0.288	0.123	0.02	0.0928226	-0.116	0.143	0.42	0.611537
PTHLH	PTHLH	72	49	25	1	neuron	0	0.739626	(0.472, 1.16)	0.189015	0.883575	0.554272	(0.219, 1.401)	0.212373	0.885334	0.06	0.427	0.888	0.999434	0.415	0.672	0.54	0.998337	0.334	0.121	0.006	0.0414775	0.316	0.127	0.015	0.07394
PTK7	PTK7	77	52	28	1	NS	0	1.20208	(0.761, 1.9)	0.430465	0.883627	1.00308	(0.52, 1.934)	0.992686	0.999335	0.19	0.497	0.703	0.999434	0.117	0.583	0.842	0.998337	-0.115	0.118	0.332	0.5599	-0.221	0.119	0.066	0.190391
PTMA	PTMA	77	52	28	0	oligo	0	1.38303	(0.842, 2.271)	0.199878	0.883575	1.08704	(0.638, 1.853)	0.759059	0.96169	0.592	0.511	0.25	0.999434	0.373	0.445	0.407	0.998337	-0.158	0.106	0.136	0.331293	-0.265	0.083	0.002	0.0200174
PTMS	PTMS	74	49	28	0	NS	0	1.57458	(0.94, 2.638)	0.0846363	0.883522	1.52932	(0.761, 3.073)	0.23274	0.885334	0.788	0.632	0.217	0.999434	-0.018	0.529	0.973	0.998337	-0.039	0.134	0.772	0.88021	-0.225	0.084	0.009	0.0536736
PTN	PTN	77	52	28	1	astro	0	1.05267	(0.715, 1.55)	0.794941	0.954204	0.775486	(0.422, 1.424)	0.412	0.888498	0.116	0.376	0.758	0.999434	0.599	0.482	0.221	0.998337	-0.406	0.09	0	0	0.069	0.086	0.421	0.611832
PTPA	PTPA	53	39	16	1	NS	0	1.72396	(0.945, 3.144)	0.0756549	0.883522	0.903389	(0.326, 2.504)	0.845142	0.97605	0.55	0.716	0.446	0.999434	-0.435	0.974	0.659	0.998337	-0.021	0.131	0.875	0.937733	0.075	0.156	0.634	0.776313
PTPRB	PTPRB	60	35	27	0	endoth	0	0.694418	(0.467, 1.032)	0.0709822	0.883522	0.887347	(0.484, 1.628)	0.69955	0.950937	-0.419	0.381	0.276	0.999434	-0.126	0.491	0.799	0.998337	0.182	0.109	0.096	0.265297	0.008	0.092	0.928	0.956675
PTPRC	PTPRC	77	52	28	0	microglia.macrophage	0	1.22342	(0.948, 1.578)	0.120699	0.883522	0.804427	(0.379, 1.709)	0.571279	0.90926	-0.242	0.34	0.478	0.999434	0.407	0.609	0.508	0.998337	-0.148	0.068	0.03	0.122664	-0.019	0.096	0.842	0.905317
PTPRD	PTPRD	77	52	28	1	oligo	0	1.07714	(0.635, 1.828)	0.782997	0.953821	0.938616	(0.462, 1.908)	0.86108	0.982167	0.567	0.528	0.286	0.999434	0.442	0.51	0.391	0.998337	-0.563	0.134	0	0	0.098	0.114	0.39	0.583353
PTPRF	PTPRF	77	52	28	0	astro	0	0.838195	(0.51, 1.379)	0.486855	0.89221	1.01085	(0.48, 2.127)	0.97732	0.999335	0.155	0.454	0.733	0.999434	0.563	0.549	0.311	0.998337	-0.005	0.119	0.967	0.981929	0.067	0.114	0.557	0.725645
PTPRG	PTPRG	77	52	28	0	NS	0	0.742599	(0.495, 1.113)	0.149835	0.883522	0.689317	(0.377, 1.262)	0.227744	0.885334	-0.073	0.433	0.866	0.999434	0.251	0.52	0.632	0.998337	0.08	0.115	0.484	0.690743	0.253	0.097	0.01	0.0568395
PTPRJ	PTPRJ	75	50	27	1	microglia.macrophage	0	1.14276	(0.909, 1.437)	0.253437	0.883575	0.333131	(0.135, 0.821)	0.0168881	0.885334	-0.274	0.281	0.332	0.999434	0.24	0.525	0.649	0.998337	0.072	0.051	0.159	0.363113	0.399	0.113	0.001	0.0121799
PTPRK	PTPRK	77	52	28	0	NS	0	1.05776	(0.738, 1.517)	0.760221	0.953821	0.747458	(0.419, 1.332)	0.323626	0.885334	-0.183	0.343	0.595	0.999434	0.369	0.452	0.419	0.998337	-0.305	0.092	0.001	0.0124432	0.146	0.082	0.077	0.21279
PTPRM	PTPRM	76	51	28	0	neuron	0	1.03621	(0.56, 1.916)	0.909674	0.974487	1.72972	(0.894, 3.346)	0.10357	0.885334	0.113	0.705	0.873	0.999434	-0.446	0.491	0.369	0.998337	-0.136	0.154	0.378	0.601768	0.05	0.099	0.617	0.765266
PTPRN	PTPRN	77	52	28	1	NS	0	0.678343	(0.404, 1.138)	0.141653	0.883522	0.736016	(0.359, 1.508)	0.402157	0.888498	0.055	0.474	0.908	0.999434	0.717	0.519	0.173	0.998337	0.259	0.123	0.036	0.138582	0.146	0.111	0.19	0.373191
PTPRN2	PTPRN2	77	52	28	0	neuron	0	0.62188	(0.358, 1.081)	0.0920521	0.883522	0.743915	(0.262, 2.111)	0.578224	0.9138	0.41	0.506	0.42	0.999434	0.822	0.799	0.309	0.998337	0.248	0.13	0.058	0.189923	0.238	0.159	0.138	0.309626
PTPRO	PTPRO	50	34	18	0	neuron	0	0.759249	(0.471, 1.224)	0.258024	0.883575	0.868921	(0.531, 1.422)	0.575907	0.91172	0.333	0.447	0.459	0.999434	0.059	0.387	0.879	0.998337	-0.059	0.114	0.607	0.777564	0.074	0.065	0.259	0.450656
PTPRR	PTPRR	76	50	28	1	neuron	0	0.968487	(0.667, 1.405)	0.866119	0.967665	0.961321	(0.489, 1.891)	0.909024	0.9871	0.62	0.448	0.171	0.999434	0.201	0.515	0.698	0.998337	-0.374	0.096	0	0	0.103	0.102	0.312	0.505436
PTPRS	PTPRS	77	52	28	1	astro	0	0.939317	(0.568, 1.554)	0.807345	0.955532	0.805367	(0.396, 1.637)	0.549694	0.906399	0.387	0.482	0.424	0.999434	0.405	0.542	0.458	0.998337	-0.03	0.127	0.815	0.905905	0.094	0.114	0.412	0.604477
PTPRT	PTPRT	77	52	28	0	neuron	0	0.945121	(0.647, 1.38)	0.770092	0.953821	0.947458	(0.41, 2.191)	0.899578	0.985809	-0.279	0.391	0.478	0.999434	0.301	0.627	0.633	0.998337	0.076	0.07	0.28	0.512369	0.145	0.13	0.268	0.460744
PTPRU	PTPRU	73	49	27	1	NS	0	0.935451	(0.678, 1.29)	0.68433	0.945848	1.08723	(0.444, 2.662)	0.854747	0.979608	-0.581	0.37	0.122	0.999434	0.089	0.567	0.876	0.998337	0.135	0.083	0.106	0.28112	-0.137	0.124	0.271	0.463134
PTPRZ1	PTPRZ1	77	52	28	0	astro	0	1.03058	(0.702, 1.514)	0.877946	0.970522	0.917836	(0.439, 1.917)	0.819528	0.972835	0.2	0.435	0.647	0.999434	0.459	0.522	0.384	0.998337	-0.329	0.094	0.001	0.0124432	0.169	0.112	0.134	0.304209
PTTG1IP	PTTG1IP	61	44	20	0	NS	0	1.30804	(0.921, 1.857)	0.133005	0.883522	1.24245	(0.547, 2.822)	0.604027	0.91801	0.267	0.419	0.525	0.999434	-0.948	0.723	0.199	0.998337	0.039	0.102	0.705	0.842195	0.071	0.157	0.652	0.788704
PUDP	PUDP	65	42	23	1	NS	0	1.34639	(0.863, 2.102)	0.190442	0.883575	1.09756	(0.446, 2.7)	0.839383	0.975696	-0.252	0.447	0.574	0.999434	0.639	0.594	0.292	0.998337	-0.091	0.113	0.423	0.644012	-0.252	0.076	0.001	0.0121799
PVALB	PVALB	77	52	28	0	neuron	0	1.06339	(0.669, 1.691)	0.794969	0.954204	1.08405	(0.477, 2.463)	0.847148	0.97633	0.302	0.532	0.573	0.999434	-0.361	0.588	0.542	0.998337	-0.265	0.12	0.028	0.117406	0.19	0.107	0.078	0.213757
PVR	PVR	77	52	28	1	neuron	0	0.907663	(0.647, 1.273)	0.574296	0.9149	0.616787	(0.265, 1.435)	0.262164	0.885334	-0.23	0.425	0.591	0.999434	0.131	0.583	0.823	0.998337	0.152	0.102	0.14	0.336409	0.329	0.141	0.022	0.0934391
PXDN	PXDN	77	52	28	1	neuron	0	1.06689	(0.766, 1.486)	0.701944	0.94712	0.920088	(0.522, 1.623)	0.773641	0.963825	-0.169	0.384	0.661	0.999434	0.256	0.417	0.543	0.998337	-0.04	0.092	0.667	0.816208	-0.09	0.083	0.278	0.46952
PXYLP1	PXYLP1	64	47	19	1	neuron	0	1.07769	(0.644, 1.803)	0.775724	0.953821	0.218537	(0.038, 1.259)	0.0886945	0.885334	0.148	0.563	0.794	0.999434	0.391	0.954	0.685	0.998337	-0.474	0.133	0	0	0.054	0.191	0.778	0.866033
PYCARD	PYCARD	54	31	25	1	microglia.macrophage	0	0.697885	(0.42, 1.161)	0.165873	0.883575	1.24732	(0.788, 1.974)	0.345505	0.885334	0.467	0.697	0.506	0.999434	0.306	0.444	0.494	0.998337	0.269	0.153	0.082	0.239548	-0.213	0.085	0.014	0.0705208
PYGB	PYGB	71	45	26	1	astro	0	1.60329	(0.932, 2.758)	0.0881069	0.883522	1.73123	(0.706, 4.245)	0.230399	0.885334	0.277	0.584	0.636	0.999434	-0.067	0.496	0.893	0.998337	-0.217	0.118	0.069	0.214356	-0.2	0.086	0.022	0.0934391
PZP	PZP	77	52	28	1	endoth	0	1.32529	(0.859, 2.045)	0.203349	0.883575	1.16155	(0.588, 2.295)	0.666427	0.946783	-0.033	0.476	0.945	0.999434	-0.079	0.47	0.868	0.998337	-0.067	0.104	0.52	0.71765	-0.074	0.081	0.361	0.552909
QDPR	QDPR	77	52	28	1	oligo	0	0.691581	(0.466, 1.026)	0.0666294	0.883522	0.979025	(0.459, 2.088)	0.956266	0.996092	-0.093	0.555	0.867	0.999434	0.48	0.467	0.31	0.998337	0.111	0.125	0.375	0.599063	-0.288	0.109	0.01	0.0568395
[truncated: 540 more rows]

## Sheet: ST2-GO enrichment results
Supplementary table 3: GO pathway enrichment analysis in ADC.
[truncated: 1,672 more rows]

## Sheet: ST3-Replication (ADNI somascan)
Supplementary table 2: Associations between baseline CSF protein levels and progression to AD-dementia (Cox regression analysis) and decline on MMSE over time (linear mixed model analysis) in ADNI. When significant (p-value <0.05), HR and Beta estimates are shown in red when higher protein levels predict faster progression (i.e., HR>1, B protein*time <0) or are associated with worse cognition at …
[truncated: 7,012 more rows]

[truncated: 1 more sheets: ST4-GO restricted analysis]
